# Supplementary material for: Drug repositioning for orphan genetic diseases through Conserved Anticoexpressed Gene Clusters (CAGCs)
Source: BMC Bioinformatics. 2013 Oct 2;14:288. doi: 10.1186/1471-2105-14-288 (PMC3851137; doi:10.1186/1471-2105-14-288)
Supplement: Additional file 1: Table S1 — List the associations between available drug targets and orphan genetic disorders obtained through CAGCs. [file 1471-2105-14-288-S1.xls]

## Sheet: Sheet1
Table S1: This file contains the list of drug targets/disease associations obtained with the strategy described in the text. The target gene symbol and ID refer to the drug target that defines the CAGC. The OMIM phenotype ID and the phenotype name refer to the single genetic disorders which we associated to the drug target through our pipeline. The target-phenotype association P-value is the nomi…
Target gene symbol	Target Entrez gene ID	OMIM phenotype ID	Phenotype name	Target – phenotype association P-value	Targeting Drugs ID[Brand Name]	Targeting Drugs ID[Generic Name]	Supporting genes ID[SYMBOL]
CSF2RB	1439	300438	17-BETA-HYDROXYSTEROID DEHYDROGENASE X DEFICIENCY',	2.262615e-05	DB00020[Immunex]; DB02944[NA]; DB03965[NA]	DB00020 [SARGRAMOSTIM]; DB02944 [ALPHA-D-MANNOSE]; DB03965 [FUCOSE]	5860[QDPR]; 3028[HSD17B10]; 549[AUH]; 91942[NDUFAF2]; 79133[NDUFAF5]; 4695[NDUFA2]; 27089[UQCRQ]
F13A1	2162	300438	17-BETA-HYDROXYSTEROID DEHYDROGENASE X DEFICIENCY',	7.108463e-05	DB01839[NA]; DB02340[NA]	DB01839 [1,2-PROPANEDIOL]; DB02340 [N-ACETYL-SERINE]	56997[ADCK3]; 5160[PDHA1]; 4720[NDUFS2]; 4723[NDUFV1]
SYK	6850	610006	2-METHYLBUTYRYL-CoA DEHYDROGENASE DEFICIENCY',	1.331512e-05	DB03261[NA]; DB08361[NA]; DB07159[NA]; DB06834[NA]; DB02010[NA]; DB07194[NA]	DB03261 [STI-571]; DB08361 [2-{[(1R,2S)-2-AMINOCYCLOHEXYL]AMINO}-4-[(3-METHYLPHENYL)AMINO]PYRIMIDINE-5-CARBOXAMIDE]; DB07159 [6-({5-FLUORO-2-[(3,4,5-TRIMETHOXYPHENYL)AMINO]PYRIMIDIN-4-YL}AMINO)-2,2-DIMETHYL-2H-PYRIDO[3,2-B][1,4]OXAZIN-3(4H)-ONE]; DB06834 [N-(2-HYDROXY-1,1-DIMETHYLETHYL)-1-METHYL-3-(1H-PYRROLO[2,3-B]PYRIDIN-2-YL)-1H-INDOLE-5-CARBOXAMIDE]; DB02010 [STAUROSPORINE]; DB07194 [2-{2-[(3…	91942[NDUFAF2]; 26275[HIBCH]; 1737[DLAT]; 7436[VLDLR]; 2653[GCSH]; 26503[SLC17A5]; 4724[NDUFS4]; 686[BTD]; 4338[MOCS2]; 84342[COG8]; 29968[PSAT1]
GAA	2548	246450	3-HYDROXY-3-METHYLGLUTARYL-CoA LYASE DEFICIENCY; HMGCLD',	3.857272e-05	DB00284[Glucobay]; DB00491[Glyset]	DB00284 [ACARBOSE]; DB00491 [MIGLITOL]	3032[HADHB]; 1738[DLD]; 3033[HADH]; 4594[MUT]; 2110[ETFDH]
PROS1	5627	246450	3-HYDROXY-3-METHYLGLUTARYL-CoA LYASE DEFICIENCY; HMGCLD',	6.160896e-05	DB00464[Niaproof-4]; DB00055[Xigris]; DB00170[Kappaxin]	DB00464 [SODIUM TETRADECYL SULFATE]; DB00055 [DROTRECOGIN ALFA]; DB00170 [MENADIONE]	5096[PCCB]; 56922[MCCC1]; 1738[DLD]; 1376[CPT2]
TUBA1A	7846	246450	3-HYDROXY-3-METHYLGLUTARYL-CoA LYASE DEFICIENCY; HMGCLD',	1.981915e-05	DB01873[NA]; DB03010[NA]; DB00643[Bantenol]; DB00518[Albenza]; DB08417[NA]; DB07574[NA]; DB00570[Nincaluicolflastine]	DB01873 [EPOTHILONE D]; DB03010 [EPOTHILONE B]; DB00643 [MEBENDAZOLE]; DB00518 [ALBENDAZOLE]; DB08417 [9-HYDROXY-5-(3,4,5-TRIMETHOXYPHENYL)-5,8,8A,9-TETRAHYDROFURO[3',4':6,7]NAPHTHO[2,3-D][1,3]DIOXOL-6(5AH)-ONE]; DB07574 [2-MERCAPTO-N-[1,2,3,10-TETRAMETHOXY-9-OXO-5,6,7,9-TETRAHYDRO-BENZO[A]HEPTALEN-7-YL]ACETAMIDE]; DB00570 [VINBLASTINE]	1376[CPT2]; 326625[MMAB]; 3242[HPD]; 3158[HMGCS2]; 3712[IVD]; 2998[GYS2]
COL1A2	1278	605911	3-HYDROXY-3-METHYLGLUTARYL-CoA SYNTHASE 2 DEFICIENCY',	3.53851e-05	DB00048[Cordase]	DB00048 [COLLAGENASE]	38[ACAT1]; 6584[SLC22A5]; 1376[CPT2]; 593[BCKDHA]; 2731[GLDC]; 3712[IVD]; 166785[MMAA]
HCK	3055	605911	3-HYDROXY-3-METHYLGLUTARYL-CoA SYNTHASE 2 DEFICIENCY',	3.655746e-05	DB01962[NA]; DB01809[NA]; DB04216[NA]	DB01962 [PHOSPHONOTYROSINE]; DB01809 [1-TER-BUTYL-3-P-TOLYL-1H-PYRAZOLO[3,4-D]PYRIMIDIN-4-YLAMINE]; DB04216 [QUERCETIN]	10157[AASS]; 2653[GCSH]; 29968[PSAT1]; 1629[DBT]
PROS1	5627	605911	3-HYDROXY-3-METHYLGLUTARYL-CoA SYNTHASE 2 DEFICIENCY',	3.894917e-05	DB00464[Niaproof-4]; DB00055[Xigris]; DB00170[Kappaxin]	DB00464 [SODIUM TETRADECYL SULFATE]; DB00055 [DROTRECOGIN ALFA]; DB00170 [MENADIONE]	5096[PCCB]; 56922[MCCC1]; 1738[DLD]; 1376[CPT2]
CALM1	801	257920	3MC SYNDROME 1; 3MC1',	3.598921e-05	DB00850[Apo-Perphenazine]; DB03900[NA]; DB01100[Halomonth]; DB01069[Allergan]; DB00527[Cinchocaine]; DB01023[AGON SR]; DB08039[NA]; DB00622[Cardene]; DB00831[Eskazine]; DB01429[Aspenon]; DB04513[NA]; DB01244[Vascor]; DB00836[Apo-Loperamide]; DB00753[Aerrane]; DB00925[Bensylyt]; DB02868[NA]; DB01373[NA]; DB08231[NA]; DB00623[Apo-Fluphenazine]; DB01115[Adalat]; DB03977[NA]; DB04841[Apo-flunarizine …	DB00850 [PERPHENAZINE]; DB03900 [2-METHYL-2-PROPANOL]; DB01100 [PIMOZIDE]; DB01069 [PROMETHAZINE]; DB00527 [DIBUCAINE]; DB01023 [FELODIPINE]; DB08039 [(3Z)-N,N-DIMETHYL-2-OXO-3-(4,5,6,7-TETRAHYDRO-1H-INDOL-2-YLMETHYLIDENE)-2,3-DIHYDRO-1H-INDOLE-5-SULFONAMIDE]; DB00622 [NICARDIPINE]; DB00831 [TRIFLUOPERAZINE]; DB01429 [APRINDINE]; DB04513 [N-(6-AMINOHEXYL)-5-CHLORO-1-NAPHTHALENESULFONAMIDE]; DB012…	2316[FLNA]; 2200[FBN1]; 79158[GNPTAB]; 2588[GALNS]; 2073[ERCC5]; 7136[TNNI2]; 7468[WHSC1]; 546[ATRX]; 4488[MSX2]; 23529[CLCF1]; 5048[PAFAH1B1]; 7227[TRPS1]; 157570[ESCO2]; 25836[NIPBL]; 545[ATR]; 145173[B3GALTL]; 657[BMPR1A]; 8813[DPM1]; 4041[LRP5]; 5728[PTEN]; 9839[ZEB2]; 10743[RAI1]; 3476[IGBP1]; 4000[LMNA]; 54880[BCOR]; 1387[CREBBP]; 9968[MED12]; 2737[GLI3]; 55636[CHD7]; 2969[GTF2I]; 8242[KDM5…
CALM3	808	257920	3MC SYNDROME 1; 3MC1',	7.759572e-06	DB00850[Apo-Perphenazine]; DB03900[NA]; DB01100[Halomonth]; DB01069[Allergan]; DB00527[Cinchocaine]; DB01023[AGON SR]; DB08039[NA]; DB00622[Cardene]; DB00831[Eskazine]; DB01429[Aspenon]; DB04513[NA]; DB01244[Vascor]; DB00836[Apo-Loperamide]; DB00753[Aerrane]; DB00925[Bensylyt]; DB02868[NA]; DB01373[NA]; DB08231[NA]; DB00623[Apo-Fluphenazine]; DB01115[Adalat]; DB03977[NA]; DB04841[Apo-flunarizine …	DB00850 [PERPHENAZINE]; DB03900 [2-METHYL-2-PROPANOL]; DB01100 [PIMOZIDE]; DB01069 [PROMETHAZINE]; DB00527 [DIBUCAINE]; DB01023 [FELODIPINE]; DB08039 [(3Z)-N,N-DIMETHYL-2-OXO-3-(4,5,6,7-TETRAHYDRO-1H-INDOL-2-YLMETHYLIDENE)-2,3-DIHYDRO-1H-INDOLE-5-SULFONAMIDE]; DB00622 [NICARDIPINE]; DB00831 [TRIFLUOPERAZINE]; DB01429 [APRINDINE]; DB04513 [N-(6-AMINOHEXYL)-5-CHLORO-1-NAPHTHALENESULFONAMIDE]; DB012…	6611[SMS]; 2316[FLNA]; 2200[FBN1]; 54880[BCOR]; 79158[GNPTAB]; 2588[GALNS]; 2073[ERCC5]; 50814[NSDHL]; 7136[TNNI2]; 7468[WHSC1]; 546[ATRX]; 4488[MSX2]; 7291[TWIST1]; 5605[MAP2K2]; 9569[GTF2IRD1]; 5048[PAFAH1B1]; 7227[TRPS1]; 157570[ESCO2]; 25836[NIPBL]; 545[ATR]; 145173[B3GALTL]; 657[BMPR1A]; 8813[DPM1]; 4041[LRP5]; 5728[PTEN]; 9839[ZEB2]; 10743[RAI1]; 3476[IGBP1]; 4000[LMNA]; 23529[CLCF1]; 1387[…
CKMT2	1160	257920	3MC SYNDROME 1; 3MC1',	2.969965e-05	DB00148[Cosmocair C 100]	DB00148 [CREATINE]	2187[FANCB]; 7050[TGIF1]; 6926[TBX3]; 65109[UPF3B]; 5818[PVRL1]; 8626[TP63]
CALM1	801	265050	3MC SYNDROME 2; 3MC2',	6.059346e-06	DB00850[Apo-Perphenazine]; DB03900[NA]; DB01100[Halomonth]; DB01069[Allergan]; DB00527[Cinchocaine]; DB01023[AGON SR]; DB08039[NA]; DB00622[Cardene]; DB00831[Eskazine]; DB01429[Aspenon]; DB04513[NA]; DB01244[Vascor]; DB00836[Apo-Loperamide]; DB00753[Aerrane]; DB00925[Bensylyt]; DB02868[NA]; DB01373[NA]; DB08231[NA]; DB00623[Apo-Fluphenazine]; DB01115[Adalat]; DB03977[NA]; DB04841[Apo-flunarizine …	DB00850 [PERPHENAZINE]; DB03900 [2-METHYL-2-PROPANOL]; DB01100 [PIMOZIDE]; DB01069 [PROMETHAZINE]; DB00527 [DIBUCAINE]; DB01023 [FELODIPINE]; DB08039 [(3Z)-N,N-DIMETHYL-2-OXO-3-(4,5,6,7-TETRAHYDRO-1H-INDOL-2-YLMETHYLIDENE)-2,3-DIHYDRO-1H-INDOLE-5-SULFONAMIDE]; DB00622 [NICARDIPINE]; DB00831 [TRIFLUOPERAZINE]; DB01429 [APRINDINE]; DB04513 [N-(6-AMINOHEXYL)-5-CHLORO-1-NAPHTHALENESULFONAMIDE]; DB012…	10682[EBP]; 2200[FBN1]; 79158[GNPTAB]; 8242[KDM5C]; 2073[ERCC5]; 1277[COL1A1]; 7136[TNNI2]; 7468[WHSC1]; 546[ATRX]; 23529[CLCF1]; 5048[PAFAH1B1]; 7227[TRPS1]; 157570[ESCO2]; 25836[NIPBL]; 545[ATR]; 145173[B3GALTL]; 4488[MSX2]; 8813[DPM1]; 4041[LRP5]; 2316[FLNA]; 9839[ZEB2]; 10743[RAI1]; 3476[IGBP1]; 54880[BCOR]; 1387[CREBBP]; 9968[MED12]; 2737[GLI3]; 55636[CHD7]; 2969[GTF2I]; 7476[WNT7A]; 5727[PT…
CALM3	808	265050	3MC SYNDROME 2; 3MC2',	3.76348e-07	DB00850[Apo-Perphenazine]; DB03900[NA]; DB01100[Halomonth]; DB01069[Allergan]; DB00527[Cinchocaine]; DB01023[AGON SR]; DB08039[NA]; DB00622[Cardene]; DB00831[Eskazine]; DB01429[Aspenon]; DB04513[NA]; DB01244[Vascor]; DB00836[Apo-Loperamide]; DB00753[Aerrane]; DB00925[Bensylyt]; DB02868[NA]; DB01373[NA]; DB08231[NA]; DB00623[Apo-Fluphenazine]; DB01115[Adalat]; DB03977[NA]; DB04841[Apo-flunarizine …	DB00850 [PERPHENAZINE]; DB03900 [2-METHYL-2-PROPANOL]; DB01100 [PIMOZIDE]; DB01069 [PROMETHAZINE]; DB00527 [DIBUCAINE]; DB01023 [FELODIPINE]; DB08039 [(3Z)-N,N-DIMETHYL-2-OXO-3-(4,5,6,7-TETRAHYDRO-1H-INDOL-2-YLMETHYLIDENE)-2,3-DIHYDRO-1H-INDOLE-5-SULFONAMIDE]; DB00622 [NICARDIPINE]; DB00831 [TRIFLUOPERAZINE]; DB01429 [APRINDINE]; DB04513 [N-(6-AMINOHEXYL)-5-CHLORO-1-NAPHTHALENESULFONAMIDE]; DB012…	6611[SMS]; 10682[EBP]; 2200[FBN1]; 54880[BCOR]; 79158[GNPTAB]; 8242[KDM5C]; 2073[ERCC5]; 25836[NIPBL]; 1277[COL1A1]; 50814[NSDHL]; 7136[TNNI2]; 7468[WHSC1]; 546[ATRX]; 7291[TWIST1]; 5605[MAP2K2]; 9569[GTF2IRD1]; 5048[PAFAH1B1]; 7227[TRPS1]; 157570[ESCO2]; 2317[FLNB]; 545[ATR]; 145173[B3GALTL]; 4488[MSX2]; 8813[DPM1]; 4041[LRP5]; 2316[FLNA]; 9839[ZEB2]; 10743[RAI1]; 3476[IGBP1]; 23529[CLCF1]; 1387…
HINT1	3094	265050	3MC SYNDROME 2; 3MC2',	8.764748e-05	DB02183[NA]; DB03349[NA]; DB00131[Adenovite]; DB01972[NA]; DB02162[NA]	DB02183 [ADENOSINE-5'-DITUNGSTATE]; DB03349 [8-BROMO-ADENOSINE-5'-MONOPHOSPHATE]; DB00131 [ADENOSINE MONOPHOSPHATE]; DB01972 [GUANOSINE-5'-MONOPHOSPHATE]; DB02162 [5'-O-(N-ETHYL-SULFAMOYL)ADENOSINE]	54880[BCOR]; 1278[COL1A2]; 25836[NIPBL]; 8450[CUL4B]; 6949[TCOF1]; 2260[FGFR1]; 6925[TCF4]; 1277[COL1A1]; 7046[TGFBR1]; 9839[ZEB2]; 546[ATRX]; 5818[PVRL1]; 6654[SOS1]; 4921[DDR2]; 5781[PTPN11]
CALM3	808	248340	3MC SYNDROME 3; 3MC3',	6.777077e-05	DB00850[Apo-Perphenazine]; DB03900[NA]; DB01100[Halomonth]; DB01069[Allergan]; DB00527[Cinchocaine]; DB01023[AGON SR]; DB08039[NA]; DB00622[Cardene]; DB00831[Eskazine]; DB01429[Aspenon]; DB04513[NA]; DB01244[Vascor]; DB00836[Apo-Loperamide]; DB00753[Aerrane]; DB00925[Bensylyt]; DB02868[NA]; DB01373[NA]; DB08231[NA]; DB00623[Apo-Fluphenazine]; DB01115[Adalat]; DB03977[NA]; DB04841[Apo-flunarizine …	DB00850 [PERPHENAZINE]; DB03900 [2-METHYL-2-PROPANOL]; DB01100 [PIMOZIDE]; DB01069 [PROMETHAZINE]; DB00527 [DIBUCAINE]; DB01023 [FELODIPINE]; DB08039 [(3Z)-N,N-DIMETHYL-2-OXO-3-(4,5,6,7-TETRAHYDRO-1H-INDOL-2-YLMETHYLIDENE)-2,3-DIHYDRO-1H-INDOLE-5-SULFONAMIDE]; DB00622 [NICARDIPINE]; DB00831 [TRIFLUOPERAZINE]; DB01429 [APRINDINE]; DB04513 [N-(6-AMINOHEXYL)-5-CHLORO-1-NAPHTHALENESULFONAMIDE]; DB012…	6611[SMS]; 5189[PEX1]; 2316[FLNA]; 2200[FBN1]; 79158[GNPTAB]; 8242[KDM5C]; 145173[B3GALTL]; 1277[COL1A1]; 6125[RPL5]; 50814[NSDHL]; 7136[TNNI2]; 7468[WHSC1]; 546[ATRX]; 5605[MAP2K2]; 9569[GTF2IRD1]; 5048[PAFAH1B1]; 7227[TRPS1]; 157570[ESCO2]; 6223[RPS19]; 2969[GTF2I]; 673[BRAF]; 2737[GLI3]; 5728[PTEN]; 9839[ZEB2]; 10743[RAI1]; 4000[LMNA]; 54880[BCOR]; 1387[CREBBP]; 9968[MED12]; 30008[EFEMP2]; 556…
CP	1356	210200	3-METHYLCROTONYL-CoA CARBOXYLASE 1 DEFICIENCY',	9.30835e-08	DB00055[Xigris]	DB00055 [DROTRECOGIN ALFA]	5096[PCCB]; 51021[MRPS16]; 28976[ACAD9]; 4524[MTHFR]; 7284[TUFM]; 29078[NDUFAF4]; 1355[COX15]; 79133[NDUFAF5]; 2653[GCSH]; 1738[DLD]; 4720[NDUFS2]; 64087[MCCC2]; 79751[SLC25A22]; 326625[MMAB]; 27089[UQCRQ]; 5160[PDHA1]; 2110[ETFDH]; 374291[NDUFS7]
CSF2RB	1439	210200	3-METHYLCROTONYL-CoA CARBOXYLASE 1 DEFICIENCY',	3.287325e-06	DB00020[Immunex]; DB02944[NA]; DB03965[NA]	DB00020 [SARGRAMOSTIM]; DB02944 [ALPHA-D-MANNOSE]; DB03965 [FUCOSE]	5860[QDPR]; 91942[NDUFAF2]; 445[ASS1]; 4594[MUT]; 79133[NDUFAF5]; 549[AUH]; 4695[NDUFA2]; 10128[LRPPRC]; 27089[UQCRQ]
CTSS	1520	210210	3-METHYLCROTONYL-CoA CARBOXYLASE 2 DEFICIENCY',	5.747714e-05	DB03767[NA]; DB03984[NA]; DB07589[NA]; DB07520[NA]; DB03965[NA]; DB07839[NA]; DB08195[NA]; DB08755[NA]; DB07878[NA]; DB03837[NA]; DB08611[NA]; DB08752[NA]; DB07587[NA]	DB03767 [MORPHOLINE-4-CARBOXYLIC ACID [1S-(2-BENZYLOXY-1R-CYANO-ETHYLCARBAMOYL)-3-METHYL-BUTYL]AMIDE]; DB03984 [MORPHOLINE-4-CARBOXYLIC ACID [1-(2-BENZYLSULFANYL-1-FORMYL-ETHYLCARBAMOYL)-2-PHENYL-ETHYL]-AMIDE]; DB07589 [N-[1-(AMINOMETHYL)CYCLOPROPYL]-3-(BENZYLSULFONYL)-N~2~-[(1S)-2,2,2-TRIFLUORO-1-(4-HYDROXYPHENYL)ETHYL]-L-ALANINAMIDE]; DB07520 [N-[1-(AMINOMETHYL)CYCLOPROPYL]-3-(MORPHOLIN-4-YLSUL…	34[ACADM]; 28976[ACAD9]; 5096[PCCB]; 5095[PCCA]
PROS1	5627	210210	3-METHYLCROTONYL-CoA CARBOXYLASE 2 DEFICIENCY',	8.246592e-05	DB00464[Niaproof-4]; DB00055[Xigris]; DB00170[Kappaxin]	DB00464 [SODIUM TETRADECYL SULFATE]; DB00055 [DROTRECOGIN ALFA]; DB00170 [MENADIONE]	56922[MCCC1]; 5096[PCCB]; 1376[CPT2]
FADS2	9415	250950	3-METHYLGLUTACONIC ACIDURIA, TYPE I; MGCA1',	2.216179e-05	DB00132[NA]	DB00132 [ALPHA-LINOLENIC ACID]	23230[VPS13A]; 4976[OPA1]; 80025[PANK2]; 5660[PSAP]; 23503[ZFYVE26]; 26278[SACS]; 291[SLC25A4]; 1356[CP]
SRPK2	6733	250950	3-METHYLGLUTACONIC ACIDURIA, TYPE I; MGCA1',	7.959082e-05	DB00173[Leuco-4]; DB03431[NA]; DB02733[NA]; DB04395[NA]	DB00173 [ADENINE]; DB03431 [ADENOSINE-5'-DIPHOSPHATE]; DB02733 [PURVALANOL]; DB04395 [PHOSPHOAMINOPHOSPHONIC ACID-ADENYLATE ESTER]	1340[COX6B1]; 4728[NDUFS8]; 4724[NDUFS4]; 5663[PSEN1]; 10166[SLC25A15]; 1355[COX15]; 6697[SPR]; 4694[NDUFA1]; 374291[NDUFS7]; 23590[PDSS1]; 2512[FTL]; 146057[TTBK2]; 35[ACADS]; 1629[DBT]; 22934[RPIA]; 25953[PNKD]; 4594[MUT]; 27235[COQ2]; 1356[CP]
FADS2	9415	258501	3-METHYLGLUTACONIC ACIDURIA, TYPE III; MGCA3',	2.03453e-05	DB00132[NA]	DB00132 [ALPHA-LINOLENIC ACID]	23230[VPS13A]; 4976[OPA1]; 80025[PANK2]; 23503[ZFYVE26]; 26278[SACS]; 291[SLC25A4]; 1356[CP]
CTPS	1503	172150	6-PHOSPHOGLUCONOLACTONASE DEFICIENCY',	2.049458e-05	DB00130[Cebrogen]	DB00130 [L-GLUTAMINE]	3039[HBA1]; 3043[HBB]; 3040[HBA2]
CTSL2	1515	172150	6-PHOSPHOGLUCONOLACTONASE DEFICIENCY',	4.712954e-05	DB02869[NA]; DB04451[NA]	DB02869 [3-AMINO-5-PHENYLPENTANE]; DB04451 [4-METHYLPIPERAZIN-1-YL CARBONYL GROUP]	3039[HBA1]; 3043[HBB]; 3040[HBA2]
GARS	2617	172150	6-PHOSPHOGLUCONOLACTONASE DEFICIENCY',	6.111347e-05	DB00145[Aciport]	DB00145 [GLYCINE]	3039[HBA1]; 3043[HBB]; 3040[HBA2]
PLEKHA4	57664	172150	6-PHOSPHOGLUCONOLACTONASE DEFICIENCY',	1.270382e-05	DB01863[NA]	DB01863 [INOSITOL 1,3,4,5-TETRAKISPHOSPHATE]	3047[HBG1]; 3039[HBA1]; 3040[HBA2]
PYCR1	5831	100050	AARSKOG SYNDROME, AUTOSOMAL DOMINANT	4.639144e-05	DB00172[NA]; DB00157[Nadide]	DB00172 [L-PROLINE]; DB00157 [NADH]	9839[ZEB2]; 25836[NIPBL]; 2200[FBN1]; 6654[SOS1]
CALM1	801	305400	AARSKOG-SCOTT SYNDROME; AAS',	8.82698e-06	DB00850[Apo-Perphenazine]; DB03900[NA]; DB01100[Halomonth]; DB01069[Allergan]; DB00527[Cinchocaine]; DB01023[AGON SR]; DB08039[NA]; DB00622[Cardene]; DB00831[Eskazine]; DB01429[Aspenon]; DB04513[NA]; DB01244[Vascor]; DB00836[Apo-Loperamide]; DB00753[Aerrane]; DB00925[Bensylyt]; DB02868[NA]; DB01373[NA]; DB08231[NA]; DB00623[Apo-Fluphenazine]; DB01115[Adalat]; DB03977[NA]; DB04841[Apo-flunarizine …	DB00850 [PERPHENAZINE]; DB03900 [2-METHYL-2-PROPANOL]; DB01100 [PIMOZIDE]; DB01069 [PROMETHAZINE]; DB00527 [DIBUCAINE]; DB01023 [FELODIPINE]; DB08039 [(3Z)-N,N-DIMETHYL-2-OXO-3-(4,5,6,7-TETRAHYDRO-1H-INDOL-2-YLMETHYLIDENE)-2,3-DIHYDRO-1H-INDOLE-5-SULFONAMIDE]; DB00622 [NICARDIPINE]; DB00831 [TRIFLUOPERAZINE]; DB01429 [APRINDINE]; DB04513 [N-(6-AMINOHEXYL)-5-CHLORO-1-NAPHTHALENESULFONAMIDE]; DB012…	6638[SNRPN]; 2316[FLNA]; 2200[FBN1]; 2588[GALNS]; 5189[PEX1]; 79158[GNPTAB]; 8242[KDM5C]; 30[ACAA1]; 7136[TNNI2]; 7468[WHSC1]; 546[ATRX]; 4488[MSX2]; 9469[CHST3]; 54880[BCOR]; 5048[PAFAH1B1]; 7227[TRPS1]; 157570[ESCO2]; 2317[FLNB]; 5194[PEX13]; 145173[B3GALTL]; 657[BMPR1A]; 8813[DPM1]; 2737[GLI3]; 5728[PTEN]; 9839[ZEB2]; 10743[RAI1]; 5116[PCNT]; 538[ATP7A]; 7020[TFAP2A]; 4000[LMNA]; 4952[OCRL]; 1…
CALM3	808	305400	AARSKOG-SCOTT SYNDROME; AAS',	1.038288e-06	DB00850[Apo-Perphenazine]; DB03900[NA]; DB01100[Halomonth]; DB01069[Allergan]; DB00527[Cinchocaine]; DB01023[AGON SR]; DB08039[NA]; DB00622[Cardene]; DB00831[Eskazine]; DB01429[Aspenon]; DB04513[NA]; DB01244[Vascor]; DB00836[Apo-Loperamide]; DB00753[Aerrane]; DB00925[Bensylyt]; DB02868[NA]; DB01373[NA]; DB08231[NA]; DB00623[Apo-Fluphenazine]; DB01115[Adalat]; DB03977[NA]; DB04841[Apo-flunarizine …	DB00850 [PERPHENAZINE]; DB03900 [2-METHYL-2-PROPANOL]; DB01100 [PIMOZIDE]; DB01069 [PROMETHAZINE]; DB00527 [DIBUCAINE]; DB01023 [FELODIPINE]; DB08039 [(3Z)-N,N-DIMETHYL-2-OXO-3-(4,5,6,7-TETRAHYDRO-1H-INDOL-2-YLMETHYLIDENE)-2,3-DIHYDRO-1H-INDOLE-5-SULFONAMIDE]; DB00622 [NICARDIPINE]; DB00831 [TRIFLUOPERAZINE]; DB01429 [APRINDINE]; DB04513 [N-(6-AMINOHEXYL)-5-CHLORO-1-NAPHTHALENESULFONAMIDE]; DB012…	6611[SMS]; 6638[SNRPN]; 2316[FLNA]; 2200[FBN1]; 2588[GALNS]; 5189[PEX1]; 79158[GNPTAB]; 8242[KDM5C]; 30[ACAA1]; 7136[TNNI2]; 7468[WHSC1]; 546[ATRX]; 4488[MSX2]; 7291[TWIST1]; 9469[CHST3]; 5605[MAP2K2]; 9569[GTF2IRD1]; 5048[PAFAH1B1]; 7227[TRPS1]; 9451[EIF2AK3]; 2317[FLNB]; 5194[PEX13]; 145173[B3GALTL]; 657[BMPR1A]; 8813[DPM1]; 2737[GLI3]; 5728[PTEN]; 9839[ZEB2]; 10743[RAI1]; 5116[PCNT]; 538[ATP7A…
CALM1	801	200110	ABLEPHARON-MACROSTOMIA SYNDROME',	7.96195e-07	DB00850[Apo-Perphenazine]; DB03900[NA]; DB01100[Halomonth]; DB01069[Allergan]; DB00527[Cinchocaine]; DB01023[AGON SR]; DB08039[NA]; DB00622[Cardene]; DB00831[Eskazine]; DB01429[Aspenon]; DB04513[NA]; DB01244[Vascor]; DB00836[Apo-Loperamide]; DB00753[Aerrane]; DB00925[Bensylyt]; DB02868[NA]; DB01373[NA]; DB08231[NA]; DB00623[Apo-Fluphenazine]; DB01115[Adalat]; DB03977[NA]; DB04841[Apo-flunarizine …	DB00850 [PERPHENAZINE]; DB03900 [2-METHYL-2-PROPANOL]; DB01100 [PIMOZIDE]; DB01069 [PROMETHAZINE]; DB00527 [DIBUCAINE]; DB01023 [FELODIPINE]; DB08039 [(3Z)-N,N-DIMETHYL-2-OXO-3-(4,5,6,7-TETRAHYDRO-1H-INDOL-2-YLMETHYLIDENE)-2,3-DIHYDRO-1H-INDOLE-5-SULFONAMIDE]; DB00622 [NICARDIPINE]; DB00831 [TRIFLUOPERAZINE]; DB01429 [APRINDINE]; DB04513 [N-(6-AMINOHEXYL)-5-CHLORO-1-NAPHTHALENESULFONAMIDE]; DB012…	10682[EBP]; 2200[FBN1]; 2588[GALNS]; 1001[CDH3]; 79158[GNPTAB]; 4487[MSX1]; 8242[KDM5C]; 3643[INSR]; 182[JAG1]; 7468[WHSC1]; 10075[HUWE1]; 7136[TNNI2]; 1277[COL1A1]; 546[ATRX]; 54880[BCOR]; 5048[PAFAH1B1]; 7227[TRPS1]; 157570[ESCO2]; 2317[FLNB]; 23414[ZFPM2]; 145173[B3GALTL]; 4041[LRP5]; 3480[IGF1R]; 9839[ZEB2]; 4000[LMNA]; 9968[MED12]; 2737[GLI3]; 55636[CHD7]; 7476[WNT7A]; 5727[PTCH1]; 2260[FGFR…
CALM3	808	200110	ABLEPHARON-MACROSTOMIA SYNDROME',	2.057562e-07	DB00850[Apo-Perphenazine]; DB03900[NA]; DB01100[Halomonth]; DB01069[Allergan]; DB00527[Cinchocaine]; DB01023[AGON SR]; DB08039[NA]; DB00622[Cardene]; DB00831[Eskazine]; DB01429[Aspenon]; DB04513[NA]; DB01244[Vascor]; DB00836[Apo-Loperamide]; DB00753[Aerrane]; DB00925[Bensylyt]; DB02868[NA]; DB01373[NA]; DB08231[NA]; DB00623[Apo-Fluphenazine]; DB01115[Adalat]; DB03977[NA]; DB04841[Apo-flunarizine …	DB00850 [PERPHENAZINE]; DB03900 [2-METHYL-2-PROPANOL]; DB01100 [PIMOZIDE]; DB01069 [PROMETHAZINE]; DB00527 [DIBUCAINE]; DB01023 [FELODIPINE]; DB08039 [(3Z)-N,N-DIMETHYL-2-OXO-3-(4,5,6,7-TETRAHYDRO-1H-INDOL-2-YLMETHYLIDENE)-2,3-DIHYDRO-1H-INDOLE-5-SULFONAMIDE]; DB00622 [NICARDIPINE]; DB00831 [TRIFLUOPERAZINE]; DB01429 [APRINDINE]; DB04513 [N-(6-AMINOHEXYL)-5-CHLORO-1-NAPHTHALENESULFONAMIDE]; DB012…	6611[SMS]; 10682[EBP]; 2200[FBN1]; 2588[GALNS]; 1001[CDH3]; 79158[GNPTAB]; 4487[MSX1]; 8242[KDM5C]; 3643[INSR]; 182[JAG1]; 7468[WHSC1]; 10075[HUWE1]; 7136[TNNI2]; 1277[COL1A1]; 546[ATRX]; 7291[TWIST1]; 5605[MAP2K2]; 54880[BCOR]; 5048[PAFAH1B1]; 7227[TRPS1]; 157570[ESCO2]; 2317[FLNB]; 23414[ZFPM2]; 145173[B3GALTL]; 4041[LRP5]; 3480[IGF1R]; 9839[ZEB2]; 2517[FUCA1]; 4000[LMNA]; 9968[MED12]; 2737[GLI…
COMT	1312	200110	ABLEPHARON-MACROSTOMIA SYNDROME',	6.13505e-05	DB00494[Comtan]; DB03907[NA]; DB00118[SAMe Rx-Mood]; DB02105[NA]; DB03336[NA]; DB08049[NA]; DB00323[Tasmar]; DB07462[NA]	DB00494 [ENTACAPONE]; DB03907 [N-{3-[5-(6-AMINO-PURIN-9-YL)-3,4-DIHYDROXY-TETRAHYDRO-FURAN-2-YL]-ALLYL}-2,3-DIHYDROXY-5-NITRO-BENZAMIDE]; DB00118 [S-ADENOSYLMETHIONINE]; DB02105 [3,5-DINITROCATECHOL]; DB03336 [BIA]; DB08049 [7,8-DIHYDROXY-4-PHENYL-2H-CHROMEN-2-ONE]; DB00323 [TOLCAPONE]; DB07462 [(3,4-DIHYDROXY-2-NITROPHENYL)(PHENYL)METHANONE]	54880[BCOR]; 79158[GNPTAB]; 10801[SEPT9]; 3339[HSPG2]; 8481[OFD1]; 3643[INSR]; 2260[FGFR1]; 25836[NIPBL]; 2737[GLI3]; 8573[CASK]; 7468[WHSC1]; 546[ATRX]; 138050[HGSNAT]
FNTA	2339	200110	ABLEPHARON-MACROSTOMIA SYNDROME',	5.942152e-05	DB08676[NA]; DB07895[NA]; DB07780[NA]; DB07227[NA]; DB06953[NA]; DB08180[NA]; DB08674[NA]; DB07216[NA]; DB07841[NA]; DB07771[NA]; DB07752[NA]	DB08676 [(20S)-19,20,22,23-TETRAHYDRO-19-OXO-5H,21H-18,20-ETHANO-12,14-ETHENO-6,10-METHENOBENZ[D]IMIDAZO[4,3-L][1,6,9,13]OXATRIAZACYCLONOADECOSINE-9-CARBONITRILE]; DB07895 [ALPHA-HYDROXYFARNESYLPHOSPHONIC ACID]; DB07780 [FARNESYL DIPHOSPHATE]; DB07227 [4-[(5-{[4-(3-CHLOROPHENYL)-3-OXOPIPERAZIN-1-YL]METHYL}-1H-IMIDAZOL-1-YL)METHYL]BENZONITRILE]; DB06953 [2-CHLORO-5-(3-CHLORO-PHENYL)-6-[(4-CYANO-PH…	4000[LMNA]; 6774[STAT3]; 9968[MED12]; 23545[ATP6V0A2]; 64324[NSD1]; 2316[FLNA]; 8242[KDM5C]; 2260[FGFR1]; 2317[FLNB]; 80144[FRAS1]; 285489[DOK7]; 8573[CASK]; 1277[COL1A1]; 65109[UPF3B]; 6925[TCF4]
PSMB4	5692	200110	ABLEPHARON-MACROSTOMIA SYNDROME',	2.413026e-05	DB07475[NA]; DB08515[NA]	DB07475 [N-[(1R)-1-(DIHYDROXYBORYL)-3-METHYLBUTYL]-N-(PYRAZIN-2-YLCARBONYL)-L-PHENYLALANINAMIDE]; DB08515 [(3AR,6R,6AS)-6-((S)-((S)-CYCLOHEX-2-ENYL)(HYDROXY)METHYL)-6A-METHYL-4-OXO-HEXAHYDRO-2H-FURO[3,2-C]PYRROLE-6-CARBALDEHYDE]	10075[HUWE1]; 9968[MED12]; 6926[TBX3]; 25836[NIPBL]; 79158[GNPTAB]; 2260[FGFR1]; 1013[CDH15]; 6949[TCOF1]; 673[BRAF]; 1302[COL11A2]; 8242[KDM5C]; 157680[VPS13B]; 65109[UPF3B]; 138050[HGSNAT]
RRM2B	50484	200110	ABLEPHARON-MACROSTOMIA SYNDROME',	1.409907e-05	DB00242[Leustatin]	DB00242 [CLADRIBINE]	4000[LMNA]; 6774[STAT3]; 64324[NSD1]; 2316[FLNA]; 7841[MOGS]; 3339[HSPG2]; 3480[IGF1R]; 6949[TCOF1]; 5605[MAP2K2]
CYSLTR1	10800	231550	ACHALASIA-ADDISONIANISM-ALACRIMA SYNDROME; AAAS',	3.105416e-05	DB00716[Alocril]; DB00587[Cinalukast [Usan:Inn]]; DB00471[Montair]; DB00549[Accolate]; DB01411[NA]	DB00716 [NEDOCROMIL]; DB00587 [CINALUKAST]]; DB00471 [MONTELUKAST]; DB00549 [ZAFIRLUKAST]; DB01411 [PRANLUKAST]	131118[DNAJC19]; 4723[NDUFV1]; 9581[PREPL]; 215[ABCD1]; 4720[NDUFS2]; 4728[NDUFS8]; 374291[NDUFS7]; 27089[UQCRQ]
CKMT2	1160	200990	ACROCALLOSAL SYNDROME; ACLS',	2.622883e-05	DB00148[Cosmocair C 100]	DB00148 [CREATINE]	2187[FANCB]; 7050[TGIF1]; 4983[OPHN1]; 6926[TBX3]; 65109[UPF3B]; 5818[PVRL1]; 8626[TP63]
CALM3	808	101800	ACRODYSOSTOSIS 1, WITH OR WITHOUT HORMONE RESISTANCE; ACRDYS1',	1.620035e-05	DB00850[Apo-Perphenazine]; DB03900[NA]; DB01100[Halomonth]; DB01069[Allergan]; DB00527[Cinchocaine]; DB01023[AGON SR]; DB08039[NA]; DB00622[Cardene]; DB00831[Eskazine]; DB01429[Aspenon]; DB04513[NA]; DB01244[Vascor]; DB00836[Apo-Loperamide]; DB00753[Aerrane]; DB00925[Bensylyt]; DB02868[NA]; DB01373[NA]; DB08231[NA]; DB00623[Apo-Fluphenazine]; DB01115[Adalat]; DB03977[NA]; DB04841[Apo-flunarizine …	DB00850 [PERPHENAZINE]; DB03900 [2-METHYL-2-PROPANOL]; DB01100 [PIMOZIDE]; DB01069 [PROMETHAZINE]; DB00527 [DIBUCAINE]; DB01023 [FELODIPINE]; DB08039 [(3Z)-N,N-DIMETHYL-2-OXO-3-(4,5,6,7-TETRAHYDRO-1H-INDOL-2-YLMETHYLIDENE)-2,3-DIHYDRO-1H-INDOLE-5-SULFONAMIDE]; DB00622 [NICARDIPINE]; DB00831 [TRIFLUOPERAZINE]; DB01429 [APRINDINE]; DB04513 [N-(6-AMINOHEXYL)-5-CHLORO-1-NAPHTHALENESULFONAMIDE]; DB012…	6611[SMS]; 5189[PEX1]; 2200[FBN1]; 22930[RAB3GAP1]; 79158[GNPTAB]; 2588[GALNS]; 3643[INSR]; 2073[ERCC5]; 1277[COL1A1]; 7136[TNNI2]; 7468[WHSC1]; 546[ATRX]; 7291[TWIST1]; 5605[MAP2K2]; 54880[BCOR]; 5048[PAFAH1B1]; 7227[TRPS1]; 157570[ESCO2]; 25836[NIPBL]; 545[ATR]; 145173[B3GALTL]; 8813[DPM1]; 4041[LRP5]; 2316[FLNA]; 9839[ZEB2]; 10743[RAI1]; 5116[PCNT]; 7337[UBE3A]; 2517[FUCA1]; 4000[LMNA]; 23529[…
CALM1	801	154400	ACROFACIAL DYSOSTOSIS 1, NAGER TYPE; AFD1',	1.831698e-05	DB00850[Apo-Perphenazine]; DB03900[NA]; DB01100[Halomonth]; DB01069[Allergan]; DB00527[Cinchocaine]; DB01023[AGON SR]; DB08039[NA]; DB00622[Cardene]; DB00831[Eskazine]; DB01429[Aspenon]; DB04513[NA]; DB01244[Vascor]; DB00836[Apo-Loperamide]; DB00753[Aerrane]; DB00925[Bensylyt]; DB02868[NA]; DB01373[NA]; DB08231[NA]; DB00623[Apo-Fluphenazine]; DB01115[Adalat]; DB03977[NA]; DB04841[Apo-flunarizine …	DB00850 [PERPHENAZINE]; DB03900 [2-METHYL-2-PROPANOL]; DB01100 [PIMOZIDE]; DB01069 [PROMETHAZINE]; DB00527 [DIBUCAINE]; DB01023 [FELODIPINE]; DB08039 [(3Z)-N,N-DIMETHYL-2-OXO-3-(4,5,6,7-TETRAHYDRO-1H-INDOL-2-YLMETHYLIDENE)-2,3-DIHYDRO-1H-INDOLE-5-SULFONAMIDE]; DB00622 [NICARDIPINE]; DB00831 [TRIFLUOPERAZINE]; DB01429 [APRINDINE]; DB04513 [N-(6-AMINOHEXYL)-5-CHLORO-1-NAPHTHALENESULFONAMIDE]; DB012…	5189[PEX1]; 10682[EBP]; 2200[FBN1]; 64327[LMBR1]; 22930[RAB3GAP1]; 6638[SNRPN]; 79158[GNPTAB]; 2588[GALNS]; 25836[NIPBL]; 182[JAG1]; 1277[COL1A1]; 5447[POR]; 7136[TNNI2]; 7468[WHSC1]; 546[ATRX]; 9469[CHST3]; 54880[BCOR]; 5048[PAFAH1B1]; 7227[TRPS1]; 157570[ESCO2]; 6223[RPS19]; 2969[GTF2I]; 545[ATR]; 145173[B3GALTL]; 657[BMPR1A]; 4548[MTR]; 30[ACAA1]; 2737[GLI3]; 5728[PTEN]; 9839[ZEB2]; 10743[RAI1…
CALM3	808	154400	ACROFACIAL DYSOSTOSIS 1, NAGER TYPE; AFD1',	1.903113e-06	DB00850[Apo-Perphenazine]; DB03900[NA]; DB01100[Halomonth]; DB01069[Allergan]; DB00527[Cinchocaine]; DB01023[AGON SR]; DB08039[NA]; DB00622[Cardene]; DB00831[Eskazine]; DB01429[Aspenon]; DB04513[NA]; DB01244[Vascor]; DB00836[Apo-Loperamide]; DB00753[Aerrane]; DB00925[Bensylyt]; DB02868[NA]; DB01373[NA]; DB08231[NA]; DB00623[Apo-Fluphenazine]; DB01115[Adalat]; DB03977[NA]; DB04841[Apo-flunarizine …	DB00850 [PERPHENAZINE]; DB03900 [2-METHYL-2-PROPANOL]; DB01100 [PIMOZIDE]; DB01069 [PROMETHAZINE]; DB00527 [DIBUCAINE]; DB01023 [FELODIPINE]; DB08039 [(3Z)-N,N-DIMETHYL-2-OXO-3-(4,5,6,7-TETRAHYDRO-1H-INDOL-2-YLMETHYLIDENE)-2,3-DIHYDRO-1H-INDOLE-5-SULFONAMIDE]; DB00622 [NICARDIPINE]; DB00831 [TRIFLUOPERAZINE]; DB01429 [APRINDINE]; DB04513 [N-(6-AMINOHEXYL)-5-CHLORO-1-NAPHTHALENESULFONAMIDE]; DB012…	6611[SMS]; 5189[PEX1]; 10682[EBP]; 2200[FBN1]; 64327[LMBR1]; 22930[RAB3GAP1]; 6638[SNRPN]; 5447[POR]; 2588[GALNS]; 25836[NIPBL]; 182[JAG1]; 1277[COL1A1]; 50814[NSDHL]; 7136[TNNI2]; 7468[WHSC1]; 546[ATRX]; 7291[TWIST1]; 9469[CHST3]; 5605[MAP2K2]; 54880[BCOR]; 5048[PAFAH1B1]; 79158[GNPTAB]; 7227[TRPS1]; 157570[ESCO2]; 6223[RPS19]; 2969[GTF2I]; 545[ATR]; 145173[B3GALTL]; 657[BMPR1A]; 4548[MTR]; 30[A…
CALM1	801	101805	ACROFACIAL DYSOSTOSIS, CATANIA TYPE',	5.894023e-05	DB00850[Apo-Perphenazine]; DB03900[NA]; DB01100[Halomonth]; DB01069[Allergan]; DB00527[Cinchocaine]; DB01023[AGON SR]; DB08039[NA]; DB00622[Cardene]; DB00831[Eskazine]; DB01429[Aspenon]; DB04513[NA]; DB01244[Vascor]; DB00836[Apo-Loperamide]; DB00753[Aerrane]; DB00925[Bensylyt]; DB02868[NA]; DB01373[NA]; DB08231[NA]; DB00623[Apo-Fluphenazine]; DB01115[Adalat]; DB03977[NA]; DB04841[Apo-flunarizine …	DB00850 [PERPHENAZINE]; DB03900 [2-METHYL-2-PROPANOL]; DB01100 [PIMOZIDE]; DB01069 [PROMETHAZINE]; DB00527 [DIBUCAINE]; DB01023 [FELODIPINE]; DB08039 [(3Z)-N,N-DIMETHYL-2-OXO-3-(4,5,6,7-TETRAHYDRO-1H-INDOL-2-YLMETHYLIDENE)-2,3-DIHYDRO-1H-INDOLE-5-SULFONAMIDE]; DB00622 [NICARDIPINE]; DB00831 [TRIFLUOPERAZINE]; DB01429 [APRINDINE]; DB04513 [N-(6-AMINOHEXYL)-5-CHLORO-1-NAPHTHALENESULFONAMIDE]; DB012…	54880[BCOR]; 5048[PAFAH1B1]; 2200[FBN1]; 9968[MED12]; 2737[GLI3]; 55636[CHD7]; 341640[FREM2]; 7476[WNT7A]; 4487[MSX1]; 545[ATR]; 5727[PTCH1]; 145173[B3GALTL]; 2260[FGFR1]; 4488[MSX2]; 2317[FLNB]; 80144[FRAS1]; 285489[DOK7]; 7050[TGIF1]; 546[ATRX]; 9839[ZEB2]; 7468[WHSC1]
CALM3	808	101805	ACROFACIAL DYSOSTOSIS, CATANIA TYPE',	1.20326e-05	DB00850[Apo-Perphenazine]; DB03900[NA]; DB01100[Halomonth]; DB01069[Allergan]; DB00527[Cinchocaine]; DB01023[AGON SR]; DB08039[NA]; DB00622[Cardene]; DB00831[Eskazine]; DB01429[Aspenon]; DB04513[NA]; DB01244[Vascor]; DB00836[Apo-Loperamide]; DB00753[Aerrane]; DB00925[Bensylyt]; DB02868[NA]; DB01373[NA]; DB08231[NA]; DB00623[Apo-Fluphenazine]; DB01115[Adalat]; DB03977[NA]; DB04841[Apo-flunarizine …	DB00850 [PERPHENAZINE]; DB03900 [2-METHYL-2-PROPANOL]; DB01100 [PIMOZIDE]; DB01069 [PROMETHAZINE]; DB00527 [DIBUCAINE]; DB01023 [FELODIPINE]; DB08039 [(3Z)-N,N-DIMETHYL-2-OXO-3-(4,5,6,7-TETRAHYDRO-1H-INDOL-2-YLMETHYLIDENE)-2,3-DIHYDRO-1H-INDOLE-5-SULFONAMIDE]; DB00622 [NICARDIPINE]; DB00831 [TRIFLUOPERAZINE]; DB01429 [APRINDINE]; DB04513 [N-(6-AMINOHEXYL)-5-CHLORO-1-NAPHTHALENESULFONAMIDE]; DB012…	6611[SMS]; 2200[FBN1]; 4487[MSX1]; 7468[WHSC1]; 546[ATRX]; 54880[BCOR]; 5048[PAFAH1B1]; 545[ATR]; 145173[B3GALTL]; 4488[MSX2]; 2737[GLI3]; 9839[ZEB2]; 9968[MED12]; 7050[TGIF1]; 55636[CHD7]; 5727[PTCH1]; 7476[WNT7A]; 2260[FGFR1]; 285489[DOK7]; 341640[FREM2]; 2317[FLNB]; 80144[FRAS1]; 5781[PTPN11]
FGA	2243	201180	ACROFRONTOFACIONASAL DYSOSTOSIS 1',	1.208702e-05	DB00015[Retavase (Centocor)]; DB00031[TNKase (Genentech Inc)]; DB00364[Antepsin]; DB00009[Activase (Genentech Inc)]; DB00029[Eminase (Wulfing Pharma GmbH)]; DB02944[NA]	DB00015 [RETEPLASE]; DB00031 [TENECTEPLASE]; DB00364 [SUCRALFATE]; DB00009 [ALTEPLASE]; DB00029 [ANISTREPLASE]; DB02944 [ALPHA-D-MANNOSE]	4000[LMNA]; 2316[FLNA]; 6125[RPL5]; 7169[TPM2]
PSAP	5660	102150	ACROMEGALOID FACIAL APPEARANCE SYNDROME',	6.651618e-05	DB01966[NA]	DB01966 [DI-STEAROYL-3-SN-PHOSPHATIDYLETHANOLAMINE]	65109[UPF3B]; 6925[TCF4]; 9126[SMC3]; 7227[TRPS1]
CALM1	801	603671	ACROMELIC FRONTONASAL DYSOSTOSIS',	9.364509e-05	DB00850[Apo-Perphenazine]; DB03900[NA]; DB01100[Halomonth]; DB01069[Allergan]; DB00527[Cinchocaine]; DB01023[AGON SR]; DB08039[NA]; DB00622[Cardene]; DB00831[Eskazine]; DB01429[Aspenon]; DB04513[NA]; DB01244[Vascor]; DB00836[Apo-Loperamide]; DB00753[Aerrane]; DB00925[Bensylyt]; DB02868[NA]; DB01373[NA]; DB08231[NA]; DB00623[Apo-Fluphenazine]; DB01115[Adalat]; DB03977[NA]; DB04841[Apo-flunarizine …	DB00850 [PERPHENAZINE]; DB03900 [2-METHYL-2-PROPANOL]; DB01100 [PIMOZIDE]; DB01069 [PROMETHAZINE]; DB00527 [DIBUCAINE]; DB01023 [FELODIPINE]; DB08039 [(3Z)-N,N-DIMETHYL-2-OXO-3-(4,5,6,7-TETRAHYDRO-1H-INDOL-2-YLMETHYLIDENE)-2,3-DIHYDRO-1H-INDOLE-5-SULFONAMIDE]; DB00622 [NICARDIPINE]; DB00831 [TRIFLUOPERAZINE]; DB01429 [APRINDINE]; DB04513 [N-(6-AMINOHEXYL)-5-CHLORO-1-NAPHTHALENESULFONAMIDE]; DB012…	5189[PEX1]; 2316[FLNA]; 6125[RPL5]; 22930[RAB3GAP1]; 8242[KDM5C]; 3643[INSR]; 7468[WHSC1]; 2200[FBN1]; 23169[SLC35D1]; 254065[BRWD3]; 7136[TNNI2]; 1277[COL1A1]; 546[ATRX]; 1001[CDH3]; 54880[BCOR]; 5048[PAFAH1B1]; 7227[TRPS1]; 157570[ESCO2]; 2317[FLNB]; 545[ATR]; 145173[B3GALTL]; 4488[MSX2]; 4548[MTR]; 8813[DPM1]; 4041[LRP5]; 3480[IGF1R]; 9839[ZEB2]; 5116[PCNT]; 4000[LMNA]; 23529[CLCF1]; 1387[CREB…
CALM3	808	603671	ACROMELIC FRONTONASAL DYSOSTOSIS',	6.225516e-05	DB00850[Apo-Perphenazine]; DB03900[NA]; DB01100[Halomonth]; DB01069[Allergan]; DB00527[Cinchocaine]; DB01023[AGON SR]; DB08039[NA]; DB00622[Cardene]; DB00831[Eskazine]; DB01429[Aspenon]; DB04513[NA]; DB01244[Vascor]; DB00836[Apo-Loperamide]; DB00753[Aerrane]; DB00925[Bensylyt]; DB02868[NA]; DB01373[NA]; DB08231[NA]; DB00623[Apo-Fluphenazine]; DB01115[Adalat]; DB03977[NA]; DB04841[Apo-flunarizine …	DB00850 [PERPHENAZINE]; DB03900 [2-METHYL-2-PROPANOL]; DB01100 [PIMOZIDE]; DB01069 [PROMETHAZINE]; DB00527 [DIBUCAINE]; DB01023 [FELODIPINE]; DB08039 [(3Z)-N,N-DIMETHYL-2-OXO-3-(4,5,6,7-TETRAHYDRO-1H-INDOL-2-YLMETHYLIDENE)-2,3-DIHYDRO-1H-INDOLE-5-SULFONAMIDE]; DB00622 [NICARDIPINE]; DB00831 [TRIFLUOPERAZINE]; DB01429 [APRINDINE]; DB04513 [N-(6-AMINOHEXYL)-5-CHLORO-1-NAPHTHALENESULFONAMIDE]; DB012…	6611[SMS]; 5189[PEX1]; 2316[FLNA]; 6125[RPL5]; 22930[RAB3GAP1]; 8242[KDM5C]; 3643[INSR]; 7468[WHSC1]; 2200[FBN1]; 23169[SLC35D1]; 254065[BRWD3]; 7136[TNNI2]; 1277[COL1A1]; 546[ATRX]; 1001[CDH3]; 7291[TWIST1]; 5605[MAP2K2]; 54880[BCOR]; 5048[PAFAH1B1]; 7227[TRPS1]; 157570[ESCO2]; 25836[NIPBL]; 545[ATR]; 145173[B3GALTL]; 4488[MSX2]; 4548[MTR]; 8813[DPM1]; 4041[LRP5]; 3480[IGF1R]; 9839[ZEB2]; 5116[P…
SLC5A6	8884	102400	ACROOSTEOLYSIS	7.487411e-05	DB00166[Biletan]; DB00121[Biodermatin]	DB00166 [LIPOIC ACID]; DB00121 [BIOTIN]	2263[FGFR2]; 3248[HPGD]; 8626[TP63]
PAPSS1	9061	102540	ACTIN, ALPHA, CARDIAC MUSCLE; ACTC1',	1.454649e-05	DB03431[NA]; DB03708[NA]; DB04077[NA]; DB02661[NA]	DB03431 [ADENOSINE-5'-DIPHOSPHATE]; DB03708 [ADENOSINE-5'-PHOSPHOSULFATE]; DB04077 [GLYCEROL]; DB02661 [ADENOSINE-5'-DIPHOSPHATE-2',3'-VANADATE]	8048[CSRP3]; 7273[TTN]; 8557[TCAP]; 4634[MYL3]
SLC25A5	292	102540	ACTIN, ALPHA, CARDIAC MUSCLE; ACTC1',	6.62271e-05	DB00720[Acide Clodronique [INN-French]]	DB00720 [CLODRONATE]]	7043[TGFB3]; 58[ACTA1]; 7273[TTN]; 1756[DMD]; 291[SLC25A4]; 7168[TPM1]
SQLE	6713	102540	ACTIN, ALPHA, CARDIAC MUSCLE; ACTC1',	3.42597e-06	DB01091[Lotrimin Ultra]; DB00735[Naftifine HCl]; DB00857[Bramazil]	DB01091 [BUTENAFINE]; DB00735 [NAFTIFINE]; DB00857 [TERBINAFINE]	7273[TTN]; 85366[MYLK2]; 8557[TCAP]; 4624[MYH6]; 4625[MYH7]; 7168[TPM1]
IGF1	3479	102610	ACTIN, ALPHA, SKELETAL MUSCLE 1; ACTA1',	4.05991e-05	DB01890[NA]; DB02643[NA]	DB01890 [DEOXY-BIGCHAP]; DB02643 [N-DODECYL-N,N-DIMETHYL-3-AMMONIO-1-PROPANESULFONATE]	4646[MYO6]; 7168[TPM1]; 11155[LDB3]; 37[ACADVL]; 7169[TPM2]; 291[SLC25A4]; 3033[HADH]
PAPSS1	9061	102610	ACTIN, ALPHA, SKELETAL MUSCLE 1; ACTA1',	1.806956e-05	DB03431[NA]; DB03708[NA]; DB04077[NA]; DB02661[NA]	DB03431 [ADENOSINE-5'-DIPHOSPHATE]; DB03708 [ADENOSINE-5'-PHOSPHOSULFATE]; DB04077 [GLYCEROL]; DB02661 [ADENOSINE-5'-DIPHOSPHATE-2',3'-VANADATE]	8048[CSRP3]; 6445[SGCG]; 7273[TTN]; 4634[MYL3]; 3033[HADH]
PISD	23761	102610	ACTIN, ALPHA, SKELETAL MUSCLE 1; ACTA1',	6.465943e-05	DB00144[LifeExtension PS Caps]	DB00144 [PHOSPHATIDYLSERINE]	1073[CFL2]; 7169[TPM2]; 7273[TTN]; 2070[EYA4]; 7170[TPM3]; 7168[TPM1]
SQLE	6713	102610	ACTIN, ALPHA, SKELETAL MUSCLE 1; ACTA1',	3.674984e-06	DB01091[Lotrimin Ultra]; DB00735[Naftifine HCl]; DB00857[Bramazil]	DB01091 [BUTENAFINE]; DB00735 [NAFTIFINE]; DB00857 [TERBINAFINE]	6442[SGCA]; 7169[TPM2]; 7273[TTN]; 85366[MYLK2]; 4624[MYH6]; 4625[MYH7]; 7168[TPM1]; 2273[FHL1]
GABRB3	2562	612376	ACUTE PROMYELOCYTIC LEUKEMIA; APL',	8.645042e-05	DB00818[Diprivan]; DB01215[Cannoc]; DB00897[Alti-Triazolam]; DB00801[Pacinone]; DB00186[Almazine]; DB00690[Dalmadorm]; DB01595[Alodorm]; DB01567[Erispan]; DB01588[Centrax]; DB01589[Cetrane]; DB00842[Adumbran]; DB00404[Alplax]; DB00546[Deracyn]; DB00475[A-Poxide]; DB00231[Apo-Temazepam]; DB01558[Apo-Bromazepam]; DB00349[Chlorepin]; DB00628[Chlorazepate]; DB01559[Clozan]; DB00592[Anatensol]; DB0060…	DB00818 [PROPOFOL]; DB01215 [ESTAZOLAM]; DB00897 [TRIAZOLAM]; DB00801 [HALAZEPAM]; DB00186 [LORAZEPAM]; DB00690 [FLURAZEPAM]; DB01595 [NITRAZEPAM]; DB01567 [FLUDIAZEPAM]; DB01588 [PRAZEPAM]; DB01589 [QUAZEPAM]; DB00842 [OXAZEPAM]; DB00404 [ALPRAZOLAM]; DB00546 [ADINAZOLAM]; DB00475 [CHLORDIAZEPOXIDE]; DB00231 [TEMAZEPAM]; DB01558 [BROMAZEPAM]; DB00349 [CLOBAZAM]; DB00628 [CLORAZEPATE]; DB01559 [C…	51131[PHF11]; 8301[PICALM]; 4026[LPP]; 2120[ETV6]; 861[RUNX1]; 54904[WHSC1L1]
CTSS	1520	611126	ACYL-CoA DEHYDROGENASE FAMILY, MEMBER 9, DEFICIENCY OF',	2.663874e-05	DB03767[NA]; DB03984[NA]; DB07589[NA]; DB07520[NA]; DB03965[NA]; DB07839[NA]; DB08195[NA]; DB08755[NA]; DB07878[NA]; DB03837[NA]; DB08611[NA]; DB08752[NA]; DB07587[NA]	DB03767 [MORPHOLINE-4-CARBOXYLIC ACID [1S-(2-BENZYLOXY-1R-CYANO-ETHYLCARBAMOYL)-3-METHYL-BUTYL]AMIDE]; DB03984 [MORPHOLINE-4-CARBOXYLIC ACID [1-(2-BENZYLSULFANYL-1-FORMYL-ETHYLCARBAMOYL)-2-PHENYL-ETHYL]-AMIDE]; DB07589 [N-[1-(AMINOMETHYL)CYCLOPROPYL]-3-(BENZYLSULFONYL)-N~2~-[(1S)-2,2,2-TRIFLUORO-1-(4-HYDROXYPHENYL)ETHYL]-L-ALANINAMIDE]; DB07520 [N-[1-(AMINOMETHYL)CYCLOPROPYL]-3-(MORPHOLIN-4-YLSUL…	34[ACADM]; 28976[ACAD9]; 7273[TTN]; 4726[NDUFS6]; 5096[PCCB]; 5095[PCCA]
NCOA5	57727	611126	ACYL-CoA DEHYDROGENASE FAMILY, MEMBER 9, DEFICIENCY OF',	4.387406e-05	DB07702[NA]	DB07702 [(16ALPHA,17ALPHA)-ESTRA-1,3,5(10)-TRIENE-3,16,17-TRIOL]	1340[COX6B1]; 5095[PCCA]; 91942[NDUFAF2]; 8803[SUCLA2]
ROCK1	6093	611126	ACYL-CoA DEHYDROGENASE FAMILY, MEMBER 9, DEFICIENCY OF',	1.51544e-05	DB08162[NA]; DB08756[NA]; DB04707[NA]; DB07876[NA]	DB08162 [5-(1,4-DIAZEPAN-1-SULFONYL)ISOQUINOLINE]; DB08756 [(R)-TRANS-4-(1-AMINOETHYL)-N-(4-PYRIDYL) CYCLOHEXANECARBOXAMIDE]; DB04707 [HYDROXYFASUDIL]; DB07876 [(S)-2-METHYL-1-[(4-METHYL-5-ISOQUINOLINE)SULFONYL]-HOMOPIPERAZINE]	1340[COX6B1]; 28976[ACAD9]; 7381[UQCRB]; 4723[NDUFV1]; 7284[TUFM]; 7273[TTN]; 22868[FASTKD2]; 11155[LDB3]; 10102[TSFM]; 3030[HADHA]; 126328[NDUFA11]; 27089[UQCRQ]; 85476[GFM1]
CP	1356	201450	ACYL-CoA DEHYDROGENASE, MEDIUM-CHAIN, DEFICIENCY OF; ACADMD',	1.226623e-07	DB00055[Xigris]	DB00055 [DROTRECOGIN ALFA]	5096[PCCB]; 859[CAV3]; 28976[ACAD9]; 5160[PDHA1]; 23168[RTF1]; 7284[TUFM]; 1738[DLD]; 2653[GCSH]; 79133[NDUFAF5]; 4720[NDUFS2]; 64087[MCCC2]; 29078[NDUFAF4]; 326625[MMAB]; 1355[COX15]; 27089[UQCRQ]; 3712[IVD]; 2110[ETFDH]; 374291[NDUFS7]
CSF2RB	1439	201450	ACYL-CoA DEHYDROGENASE, MEDIUM-CHAIN, DEFICIENCY OF; ACADMD',	3.802438e-06	DB00020[Immunex]; DB02944[NA]; DB03965[NA]	DB00020 [SARGRAMOSTIM]; DB02944 [ALPHA-D-MANNOSE]; DB03965 [FUCOSE]	91942[NDUFAF2]; 445[ASS1]; 9581[PREPL]; 4594[MUT]; 79133[NDUFAF5]; 4695[NDUFA2]; 10128[LRPPRC]; 3712[IVD]; 27089[UQCRQ]
NID1	4811	201450	ACYL-CoA DEHYDROGENASE, MEDIUM-CHAIN, DEFICIENCY OF; ACADMD',	3.029624e-05	DB00013[Abbokinase]	DB00013 [UROKINASE]	5160[PDHA1]; 1355[COX15]; 9581[PREPL]; 7381[UQCRB]; 56922[MCCC1]; 4719[NDUFS1]; 51128[SAR1B]; 10128[LRPPRC]; 3712[IVD]; 4722[NDUFS3]
ROCK1	6093	201450	ACYL-CoA DEHYDROGENASE, MEDIUM-CHAIN, DEFICIENCY OF; ACADMD',	4.432275e-05	DB08162[NA]; DB08756[NA]; DB04707[NA]; DB07876[NA]	DB08162 [5-(1,4-DIAZEPAN-1-SULFONYL)ISOQUINOLINE]; DB08756 [(R)-TRANS-4-(1-AMINOETHYL)-N-(4-PYRIDYL) CYCLOHEXANECARBOXAMIDE]; DB04707 [HYDROXYFASUDIL]; DB07876 [(S)-2-METHYL-1-[(4-METHYL-5-ISOQUINOLINE)SULFONYL]-HOMOPIPERAZINE]	1355[COX15]; 10102[TSFM]; 28976[ACAD9]; 7381[UQCRB]; 23479[ISCU]; 4723[NDUFV1]; 7284[TUFM]; 9581[PREPL]; 7273[TTN]; 22868[FASTKD2]; 11155[LDB3]; 1340[COX6B1]; 4695[NDUFA2]; 3030[HADHA]; 2593[GAMT]; 126328[NDUFA11]; 27089[UQCRQ]; 85476[GFM1]
CP	1356	201470	ACYL-CoA DEHYDROGENASE, SHORT-CHAIN, DEFICIENCY OF; ACADSD',	1.132452e-05	DB00055[Xigris]	DB00055 [DROTRECOGIN ALFA]	6638[SNRPN]; 28976[ACAD9]; 1355[COX15]; 2710[GK]; 23590[PDSS1]; 2653[GCSH]; 1738[DLD]; 79133[NDUFAF5]; 30[ACAA1]; 29078[NDUFAF4]; 374291[NDUFS7]; 27089[UQCRQ]; 2110[ETFDH]; 51021[MRPS16]; 25974[MMACHC]; 64087[MCCC2]; 1785[DNM2]; 5160[PDHA1]; 4967[OGDH]; 2010[EMD]; 7284[TUFM]; 5096[PCCB]; 4720[NDUFS2]; 79751[SLC25A22]; 9215[LARGE]
F13A1	2162	201470	ACYL-CoA DEHYDROGENASE, SHORT-CHAIN, DEFICIENCY OF; ACADSD',	8.444912e-06	DB01839[NA]; DB02340[NA]	DB01839 [1,2-PROPANEDIOL]; DB02340 [N-ACETYL-SERINE]	34[ACADM]; 6638[SNRPN]; 4723[NDUFV1]; 5264[PHYH]; 4720[NDUFS2]; 56997[ADCK3]; 5160[PDHA1]
HEXB	3074	201470	ACYL-CoA DEHYDROGENASE, SHORT-CHAIN, DEFICIENCY OF; ACADSD',	3.602424e-05	DB03861[NA]; DB03747[NA]; DB02813[NA]	DB03861 [(2R,3R,4S,5R)-2-ACETAMIDO-3,4-DIHYDROXY-5-HYDROXYMETHYL-PIPERIDINIUM]; DB03747 [3AR,5R,6S,7R,7AR-5-HYDROXYMETHYL-2-METHYL-5,6,7,7A-TETRAHYDRO-3AH-PYRANO[3,2-D]THIAZOLE-6,7-DIOL]; DB02813 [2-ACETAMIDO-2-DEOXY-D-GLUCONO-1,5-LACTONE]	34[ACADM]; 2969[GTF2I]; 64419[MTMR14]; 11155[LDB3]; 4719[NDUFS1]; 274[BIN1]; 1629[DBT]; 3074[HEXB]; 54968[TMEM70]
IGF1	3479	201470	ACYL-CoA DEHYDROGENASE, SHORT-CHAIN, DEFICIENCY OF; ACADSD',	5.084921e-05	DB01890[NA]; DB02643[NA]	DB01890 [DEOXY-BIGCHAP]; DB02643 [N-DODECYL-N,N-DIMETHYL-3-AMMONIO-1-PROPANESULFONATE]	6638[SNRPN]; 3479[IGF1]; 4728[NDUFS8]; 3329[HSPD1]; 7284[TUFM]; 5195[PEX14]; 3033[HADH]; 11155[LDB3]; 37[ACADVL]; 64087[MCCC2]; 1717[DHCR7]; 7169[TPM2]; 1629[DBT]; 291[SLC25A4]; 10128[LRPPRC]
ROCK1	6093	201470	ACYL-CoA DEHYDROGENASE, SHORT-CHAIN, DEFICIENCY OF; ACADSD',	2.253749e-05	DB08162[NA]; DB08756[NA]; DB04707[NA]; DB07876[NA]	DB08162 [5-(1,4-DIAZEPAN-1-SULFONYL)ISOQUINOLINE]; DB08756 [(R)-TRANS-4-(1-AMINOETHYL)-N-(4-PYRIDYL) CYCLOHEXANECARBOXAMIDE]; DB04707 [HYDROXYFASUDIL]; DB07876 [(S)-2-METHYL-1-[(4-METHYL-5-ISOQUINOLINE)SULFONYL]-HOMOPIPERAZINE]	6638[SNRPN]; 1340[COX6B1]; 28976[ACAD9]; 22868[FASTKD2]; 23479[ISCU]; 291[SLC25A4]; 1355[COX15]; 6442[SGCA]; 27089[UQCRQ]; 9569[GTF2IRD1]; 2273[FHL1]; 7337[UBE3A]; 11155[LDB3]; 54840[APTX]; 3480[IGF1R]; 1798[DPAGT1]; 4967[OGDH]; 10102[TSFM]; 4723[NDUFV1]; 3030[HADHA]; 1674[DES]; 4695[NDUFA2]; 126328[NDUFA11]; 85476[GFM1]; 7284[TUFM]; 5195[PEX14]; 7273[TTN]; 7381[UQCRB]; 6535[SLC6A8]; 7169[TPM2]; …
ATP1A1	476	201475	ACYL-CoA DEHYDROGENASE, VERY LONG-CHAIN, DEFICIENCY OF; ACADVLD',	8.92111e-05	DB00511[Acigoxin]; DB00903[Crinuryl]; DB01396[Crystodigin]; DB00774[Diuredemina]; DB00390[Cardoxin]; DB01378[NA]; DB01370[NA]; DB01244[Vascor]; DB01430[Doxil]; DB01345[NA]; DB01078[Cedilanid-d]; DB01021[Achletin]; DB01119[Dizoxide]; DB01158[Bretylan]; DB01092[Acocantherin]	DB00511 [ACETYLDIGITOXIN]; DB00903 [ETHACRYNIC ACID]; DB01396 [DIGITOXIN]; DB00774 [HYDROFLUMETHIAZIDE]; DB00390 [DIGOXIN]; DB01378 [MAGNESIUM]; DB01370 [ALUMINIUM]; DB01244 [BEPRIDIL]; DB01430 [ALMITRINE]; DB01345 [POTASSIUM]; DB01078 [DESLANOSIDE]; DB01021 [TRICHLORMETHIAZIDE]; DB01119 [DIAZOXIDE]; DB01158 [BRETYLIUM]; DB01092 [OUABAIN]	291[SLC25A4]; 2273[FHL1]; 5250[SLC25A3]; 7273[TTN]; 7381[UQCRB]; 79133[NDUFAF5]; 7169[TPM2]; 56997[ADCK3]; 2799[GNS]
CTSS	1520	201475	ACYL-CoA DEHYDROGENASE, VERY LONG-CHAIN, DEFICIENCY OF; ACADVLD',	5.095361e-05	DB03767[NA]; DB03984[NA]; DB07589[NA]; DB07520[NA]; DB03965[NA]; DB07839[NA]; DB08195[NA]; DB08755[NA]; DB07878[NA]; DB03837[NA]; DB08611[NA]; DB08752[NA]; DB07587[NA]	DB03767 [MORPHOLINE-4-CARBOXYLIC ACID [1S-(2-BENZYLOXY-1R-CYANO-ETHYLCARBAMOYL)-3-METHYL-BUTYL]AMIDE]; DB03984 [MORPHOLINE-4-CARBOXYLIC ACID [1-(2-BENZYLSULFANYL-1-FORMYL-ETHYLCARBAMOYL)-2-PHENYL-ETHYL]-AMIDE]; DB07589 [N-[1-(AMINOMETHYL)CYCLOPROPYL]-3-(BENZYLSULFONYL)-N~2~-[(1S)-2,2,2-TRIFLUORO-1-(4-HYDROXYPHENYL)ETHYL]-L-ALANINAMIDE]; DB07520 [N-[1-(AMINOMETHYL)CYCLOPROPYL]-3-(MORPHOLIN-4-YLSUL…	34[ACADM]; 28976[ACAD9]; 7273[TTN]; 4726[NDUFS6]; 5096[PCCB]; 4624[MYH6]; 5095[PCCA]; 1410[CRYAB]
NCOA5	57727	201475	ACYL-CoA DEHYDROGENASE, VERY LONG-CHAIN, DEFICIENCY OF; ACADVLD',	7.317521e-05	DB07702[NA]	DB07702 [(16ALPHA,17ALPHA)-ESTRA-1,3,5(10)-TRIENE-3,16,17-TRIOL]	1340[COX6B1]; 5095[PCCA]; 91942[NDUFAF2]; 5257[PHKB]; 8803[SUCLA2]
PAPSS1	9061	201475	ACYL-CoA DEHYDROGENASE, VERY LONG-CHAIN, DEFICIENCY OF; ACADVLD',	1.046526e-06	DB03431[NA]; DB03708[NA]; DB04077[NA]; DB02661[NA]	DB03431 [ADENOSINE-5'-DIPHOSPHATE]; DB03708 [ADENOSINE-5'-PHOSPHOSULFATE]; DB04077 [GLYCEROL]; DB02661 [ADENOSINE-5'-DIPHOSPHATE-2',3'-VANADATE]	8048[CSRP3]; 7273[TTN]; 6445[SGCG]; 8557[TCAP]; 4719[NDUFS1]; 56997[ADCK3]; 6329[SCN4A]; 3033[HADH]
ROCK1	6093	201475	ACYL-CoA DEHYDROGENASE, VERY LONG-CHAIN, DEFICIENCY OF; ACADVLD',	4.189818e-08	DB08162[NA]; DB08756[NA]; DB04707[NA]; DB07876[NA]	DB08162 [5-(1,4-DIAZEPAN-1-SULFONYL)ISOQUINOLINE]; DB08756 [(R)-TRANS-4-(1-AMINOETHYL)-N-(4-PYRIDYL) CYCLOHEXANECARBOXAMIDE]; DB04707 [HYDROXYFASUDIL]; DB07876 [(S)-2-METHYL-1-[(4-METHYL-5-ISOQUINOLINE)SULFONYL]-HOMOPIPERAZINE]	1340[COX6B1]; 28976[ACAD9]; 23479[ISCU]; 291[SLC25A4]; 1355[COX15]; 6442[SGCA]; 27089[UQCRQ]; 5318[PKP2]; 2273[FHL1]; 22868[FASTKD2]; 11155[LDB3]; 54840[APTX]; 4624[MYH6]; 3030[HADHA]; 85476[GFM1]; 10102[TSFM]; 4723[NDUFV1]; 1674[DES]; 4695[NDUFA2]; 126328[NDUFA11]; 7273[TTN]; 7381[UQCRB]; 7169[TPM2]; 4625[MYH7]; 1756[DMD]
RPL3	6122	201475	ACYL-CoA DEHYDROGENASE, VERY LONG-CHAIN, DEFICIENCY OF; ACADVLD',	4.04161e-05	DB08769[NA]; DB02494[NA]; DB08437[NA]; DB07374[NA]	DB08769 [N-{[(5S)-3-(3-FLUORO-4-MORPHOLIN-4-YLPHENYL)-2-OXO-1,3-OXAZOLIDIN-5-YL]METHYL}ACETAMIDE]; DB02494 [ALPHA-HYDROXY-BETA-PHENYL-PROPIONIC ACID]; DB08437 [PUROMYCIN]; DB07374 [ANISOMYCIN]	1374[CPT1A]; 85366[MYLK2]; 7381[UQCRB]; 11155[LDB3]; 593[BCKDHA]; 8557[TCAP]; 8291[DYSF]; 6261[RYR1]; 7169[TPM2]; 2799[GNS]; 2997[GYS1]
SQLE	6713	201475	ACYL-CoA DEHYDROGENASE, VERY LONG-CHAIN, DEFICIENCY OF; ACADVLD',	2.189311e-06	DB01091[Lotrimin Ultra]; DB00735[Naftifine HCl]; DB00857[Bramazil]	DB01091 [BUTENAFINE]; DB00735 [NAFTIFINE]; DB00857 [TERBINAFINE]	38[ACAT1]; 6442[SGCA]; 2273[FHL1]; 6329[SCN4A]; 7273[TTN]; 22868[FASTKD2]; 7169[TPM2]; 85366[MYLK2]; 8557[TCAP]; 4624[MYH6]; 56997[ADCK3]; 4625[MYH7]
TUBA1B	10376	201475	ACYL-CoA DEHYDROGENASE, VERY LONG-CHAIN, DEFICIENCY OF; ACADVLD',	4.844876e-06	DB01873[NA]; DB03010[NA]; DB07574[NA]	DB01873 [EPOTHILONE D]; DB03010 [EPOTHILONE B]; DB07574 [2-MERCAPTO-N-[1,2,3,10-TETRAMETHOXY-9-OXO-5,6,7,9-TETRAHYDRO-BENZO[A]HEPTALEN-7-YL]ACETAMIDE]	178[AGL]; 5255[PHKA1]; 4594[MUT]; 5213[PFKM]; 6389[SDHA]; 11155[LDB3]; 6445[SGCG]; 9499[MYOT]; 291[SLC25A4]; 2110[ETFDH]
UGCG	7357	201475	ACYL-CoA DEHYDROGENASE, VERY LONG-CHAIN, DEFICIENCY OF; ACADVLD',	6.503749e-05	DB00419[Miglustat, Hydrochloride]	DB00419 [MIGLUSTAT]	178[AGL]; 7381[UQCRB]; 291[SLC25A4]; 1355[COX15]; 5250[SLC25A3]; 3033[HADH]; 22868[FASTKD2]; 11155[LDB3]; 4720[NDUFS2]; 58[ACTA1]; 9499[MYOT]; 4728[NDUFS8]; 7169[TPM2]
CALM1	801	100300	ADAMS-OLIVER SYNDROME 1; AOS1',	1.922852e-06	DB00850[Apo-Perphenazine]; DB03900[NA]; DB01100[Halomonth]; DB01069[Allergan]; DB00527[Cinchocaine]; DB01023[AGON SR]; DB08039[NA]; DB00622[Cardene]; DB00831[Eskazine]; DB01429[Aspenon]; DB04513[NA]; DB01244[Vascor]; DB00836[Apo-Loperamide]; DB00753[Aerrane]; DB00925[Bensylyt]; DB02868[NA]; DB01373[NA]; DB08231[NA]; DB00623[Apo-Fluphenazine]; DB01115[Adalat]; DB03977[NA]; DB04841[Apo-flunarizine …	DB00850 [PERPHENAZINE]; DB03900 [2-METHYL-2-PROPANOL]; DB01100 [PIMOZIDE]; DB01069 [PROMETHAZINE]; DB00527 [DIBUCAINE]; DB01023 [FELODIPINE]; DB08039 [(3Z)-N,N-DIMETHYL-2-OXO-3-(4,5,6,7-TETRAHYDRO-1H-INDOL-2-YLMETHYLIDENE)-2,3-DIHYDRO-1H-INDOLE-5-SULFONAMIDE]; DB00622 [NICARDIPINE]; DB00831 [TRIFLUOPERAZINE]; DB01429 [APRINDINE]; DB04513 [N-(6-AMINOHEXYL)-5-CHLORO-1-NAPHTHALENESULFONAMIDE]; DB012…	2316[FLNA]; 2200[FBN1]; 22930[RAB3GAP1]; 55109[AGGF1]; 145173[B3GALTL]; 30[ACAA1]; 1387[CREBBP]; 8242[KDM5C]; 7468[WHSC1]; 546[ATRX]; 1001[CDH3]; 54880[BCOR]; 5048[PAFAH1B1]; 7227[TRPS1]; 157570[ESCO2]; 25836[NIPBL]; 545[ATR]; 673[BRAF]; 4488[MSX2]; 4548[MTR]; 8813[DPM1]; 2737[GLI3]; 5728[PTEN]; 9839[ZEB2]; 10743[RAI1]; 5116[PCNT]; 4000[LMNA]; 3845[KRAS]; 9968[MED12]; 55636[CHD7]; 2969[GTF2I]; 74…
CALM3	808	100300	ADAMS-OLIVER SYNDROME 1; AOS1',	2.057562e-07	DB00850[Apo-Perphenazine]; DB03900[NA]; DB01100[Halomonth]; DB01069[Allergan]; DB00527[Cinchocaine]; DB01023[AGON SR]; DB08039[NA]; DB00622[Cardene]; DB00831[Eskazine]; DB01429[Aspenon]; DB04513[NA]; DB01244[Vascor]; DB00836[Apo-Loperamide]; DB00753[Aerrane]; DB00925[Bensylyt]; DB02868[NA]; DB01373[NA]; DB08231[NA]; DB00623[Apo-Fluphenazine]; DB01115[Adalat]; DB03977[NA]; DB04841[Apo-flunarizine …	DB00850 [PERPHENAZINE]; DB03900 [2-METHYL-2-PROPANOL]; DB01100 [PIMOZIDE]; DB01069 [PROMETHAZINE]; DB00527 [DIBUCAINE]; DB01023 [FELODIPINE]; DB08039 [(3Z)-N,N-DIMETHYL-2-OXO-3-(4,5,6,7-TETRAHYDRO-1H-INDOL-2-YLMETHYLIDENE)-2,3-DIHYDRO-1H-INDOLE-5-SULFONAMIDE]; DB00622 [NICARDIPINE]; DB00831 [TRIFLUOPERAZINE]; DB01429 [APRINDINE]; DB04513 [N-(6-AMINOHEXYL)-5-CHLORO-1-NAPHTHALENESULFONAMIDE]; DB012…	6611[SMS]; 2316[FLNA]; 2200[FBN1]; 22930[RAB3GAP1]; 55109[AGGF1]; 145173[B3GALTL]; 30[ACAA1]; 3845[KRAS]; 50814[NSDHL]; 8242[KDM5C]; 7468[WHSC1]; 546[ATRX]; 1001[CDH3]; 7291[TWIST1]; 5605[MAP2K2]; 9569[GTF2IRD1]; 5048[PAFAH1B1]; 7227[TRPS1]; 157570[ESCO2]; 25836[NIPBL]; 545[ATR]; 673[BRAF]; 4488[MSX2]; 4548[MTR]; 8813[DPM1]; 2737[GLI3]; 5728[PTEN]; 9839[ZEB2]; 10743[RAI1]; 5116[PCNT]; 4000[LMNA];…
FECH	2235	100300	ADAMS-OLIVER SYNDROME 1; AOS1',	3.816349e-05	DB02659[NA]	DB02659 [CHOLIC ACID]	3845[KRAS]; 157570[ESCO2]; 8242[KDM5C]; 5728[PTEN]; 5727[PTCH1]; 2260[FGFR1]; 25836[NIPBL]; 3480[IGF1R]; 9839[ZEB2]; 546[ATRX]; 4256[MGP]
KRAS	3845	102770	ADENOSINE MONOPHOSPHATE DEAMINASE 1; AMPD1',	2.441597e-05	DB07771[NA]; DB07780[NA]; DB07752[NA]	DB07771 [[(3,7,11-TRIMETHYL-DODECA-2,6,10-TRIENYLOXYCARBAMOYL)-METHYL]-PHOSPHONIC ACID]; DB07780 [FARNESYL DIPHOSPHATE]; DB07752 [FARNESYL]	5837[PYGM]; 34[ACADM]; 1292[COL6A2]; 274[BIN1]; 7018[TF]; 85366[MYLK2]; 7273[TTN]; 11155[LDB3]; 1756[DMD]; 23095[KIF1B]; 1180[CLCN1]; 779[CACNA1S]; 7169[TPM2]; 487[ATP2A1]
RPL3	6122	102770	ADENOSINE MONOPHOSPHATE DEAMINASE 1; AMPD1',	8.341196e-06	DB08769[NA]; DB02494[NA]; DB08437[NA]; DB07374[NA]	DB08769 [N-{[(5S)-3-(3-FLUORO-4-MORPHOLIN-4-YLPHENYL)-2-OXO-1,3-OXAZOLIDIN-5-YL]METHYL}ACETAMIDE]; DB02494 [ALPHA-HYDROXY-BETA-PHENYL-PROPIONIC ACID]; DB08437 [PUROMYCIN]; DB07374 [ANISOMYCIN]	23095[KIF1B]; 85366[MYLK2]; 11155[LDB3]; 487[ATP2A1]; 8557[TCAP]; 779[CACNA1S]; 8291[DYSF]; 6261[RYR1]; 7169[TPM2]; 2997[GYS1]
SQLE	6713	102770	ADENOSINE MONOPHOSPHATE DEAMINASE 1; AMPD1',	2.901833e-06	DB01091[Lotrimin Ultra]; DB00735[Naftifine HCl]; DB00857[Bramazil]	DB01091 [BUTENAFINE]; DB00735 [NAFTIFINE]; DB00857 [TERBINAFINE]	6442[SGCA]; 7169[TPM2]; 6329[SCN4A]; 7273[TTN]; 85366[MYLK2]; 8557[TCAP]; 1234[CCR5]; 4624[MYH6]; 4625[MYH7]; 2273[FHL1]
TUBA1B	10376	102770	ADENOSINE MONOPHOSPHATE DEAMINASE 1; AMPD1',	1.523704e-05	DB01873[NA]; DB03010[NA]; DB07574[NA]	DB01873 [EPOTHILONE D]; DB03010 [EPOTHILONE B]; DB07574 [2-MERCAPTO-N-[1,2,3,10-TETRAMETHOXY-9-OXO-5,6,7,9-TETRAHYDRO-BENZO[A]HEPTALEN-7-YL]ACETAMIDE]	178[AGL]; 5255[PHKA1]; 23095[KIF1B]; 11155[LDB3]; 6389[SDHA]; 6445[SGCG]; 9499[MYOT]; 291[SLC25A4]
CTPS	1503	102800	ADENOSINE TRIPHOSPHATASE DEFICIENCY, ANEMIA DUE TO	1.54224e-05	DB00130[Cebrogen]	DB00130 [L-GLUTAMINE]	3039[HBA1]; 3043[HBB]; 3040[HBA2]
CTSL2	1515	102800	ADENOSINE TRIPHOSPHATASE DEFICIENCY, ANEMIA DUE TO	3.550505e-05	DB02869[NA]; DB04451[NA]	DB02869 [3-AMINO-5-PHENYLPENTANE]; DB04451 [4-METHYLPIPERAZIN-1-YL CARBONYL GROUP]	3039[HBA1]; 3043[HBB]; 3040[HBA2]
GARS	2617	102800	ADENOSINE TRIPHOSPHATASE DEFICIENCY, ANEMIA DUE TO	4.605908e-05	DB00145[Aciport]	DB00145 [GLYCINE]	3039[HBA1]; 3043[HBB]; 3040[HBA2]
NDUFS5	4725	102800	ADENOSINE TRIPHOSPHATASE DEFICIENCY, ANEMIA DUE TO	8.00546e-05	DB00157[Nadide]	DB00157 [NADH]	3039[HBA1]; 3043[HBB]; 3040[HBA2]
PLEKHA4	57664	612631	ADENYLATE KINASE DEFICIENCY, HEMOLYTIC ANEMIA DUE TO	9.913145e-05	DB01863[NA]	DB01863 [INOSITOL 1,3,4,5-TETRAKISPHOSPHATE]	3047[HBG1]; 3039[HBA1]; 3040[HBA2]
CDK6	1021	103050	ADENYLOSUCCINASE DEFICIENCY',	5.83011e-05	DB07795[NA]; DB03496[NA]; DB07379[NA]	DB07795 [3,7,3',4'-TETRAHYDROXYFLAVONE]; DB03496 [FLAVOPIRIDOL]; DB07379 [(2S)-2-({6-[(3-AMINO-5-CHLOROPHENYL)AMINO]-9-ISOPROPYL-9H-PURIN-2-YL}AMINO)-3-METHYLBUTAN-1-OL]	5824[PEX19]; 1737[DLAT]; 137682[NDUFAF6]; 25974[MMACHC]; 1593[CYP27A1]; 1376[CPT2]; 8242[KDM5C]; 5264[PHYH]; 6389[SDHA]; 549[AUH]; 27235[COQ2]; 5189[PEX1]; 3329[HSPD1]; 3480[IGF1R]; 546[ATRX]; 8050[PDHX]; 54862[CC2D1A]; 79087[ALG12]; 4126[MANBA]
CP	1356	103050	ADENYLOSUCCINASE DEFICIENCY',	5.952768e-05	DB00055[Xigris]	DB00055 [DROTRECOGIN ALFA]	1355[COX15]; 23590[PDSS1]; 23168[RTF1]; 29078[NDUFAF4]; 26227[PHGDH]; 25974[MMACHC]; 1738[DLD]; 2653[GCSH]; 79133[NDUFAF5]; 4720[NDUFS2]; 9215[LARGE]; 5230[PGK1]; 30[ACAA1]; 2937[GSS]; 79751[SLC25A22]; 8573[CASK]; 2263[FGFR2]; 27089[UQCRQ]; 5160[PDHA1]; 2110[ETFDH]; 374291[NDUFS7]
NID1	4811	103050	ADENYLOSUCCINASE DEFICIENCY',	3.97331e-05	DB00013[Abbokinase]	DB00013 [UROKINASE]	5860[QDPR]; 1161[ERCC8]; 54806[AHI1]; 1355[COX15]; 9581[PREPL]; 7337[UBE3A]; 56922[MCCC1]; 7381[UQCRB]; 4719[NDUFS1]; 3329[HSPD1]; 10128[LRPPRC]; 5160[PDHA1]; 4722[NDUFS3]; 8659[ALDH4A1]
F13A1	2162	300100	ADRENOLEUKODYSTROPHY; ALD',	4.965679e-05	DB01839[NA]; DB02340[NA]	DB01839 [1,2-PROPANEDIOL]; DB02340 [N-ACETYL-SERINE]	56997[ADCK3]; 5160[PDHA1]; 5264[PHYH]; 4720[NDUFS2]; 4723[NDUFV1]
GARS	2617	300100	ADRENOLEUKODYSTROPHY; ALD',	5.301606e-05	DB00145[Aciport]	DB00145 [GLYCINE]	1340[COX6B1]; 80067[DCAF17]; 3119[HLA-DQB1]; 4728[NDUFS8]; 3123[HLA-DRB1]; 374291[NDUFS7]; 51062[ATL1]
GSTM3	2947	612692	AGAMMAGLOBULINEMIA 6, AUTOSOMAL RECESSIVE; AGM6',	9.453985e-07	DB00143[Copren]	DB00143 [GLUTATHIONE]	3575[IL7R]; 3431[SP110]; 3561[IL2RG]; 5788[PTPRC]; 974[CD79B]; 29851[ICOS]; 919[CD247]
PFN2	5217	612692	AGAMMAGLOBULINEMIA 6, AUTOSOMAL RECESSIVE; AGM6',	4.566071e-06	DB02580[NA]; DB02078[NA]	DB02580 [1-(2-METHOXY-ETHOXY)-2-{2-[2-(2-METHOXY-ETHOXY]-ETHOXY}-ETHANE]; DB02078 [1-METHOXY-2-[2-(2-METHOXY-ETHOXY]-ETHANE]	3575[IL7R]; 3431[SP110]; 841[CASP8]; 3561[IL2RG]; 201294[UNC13D]; 974[CD79B]; 5788[PTPRC]
PTK2	5747	612692	AGAMMAGLOBULINEMIA 6, AUTOSOMAL RECESSIVE; AGM6',	1.114058e-06	DB03431[NA]; DB07248[NA]; DB07523[NA]; DB07460[NA]	DB03431 [ADENOSINE-5'-DIPHOSPHATE]; DB07248 [7-PYRIDIN-2-YL-N-(3,4,5-TRIMETHOXYPHENYL)-7H-PYRROLO[2,3-D]PYRIMIDIN-2-AMINE]; DB07523 [N-(4-CHLOROBENZYL)-N',N'-DIMETHYL-N-PYRIDIN-2-YLETHANE-1,2-DIAMINE]; DB07460 [2-({5-CHLORO-2-[(2-METHOXY-4-MORPHOLIN-4-YLPHENYL)AMINO]PYRIMIDIN-4-YL}AMINO)-N-METHYLBENZAMIDE]	3575[IL7R]; 3431[SP110]; 5788[PTPRC]; 3561[IL2RG]; 5265[SERPINA1]; 916[CD3E]; 974[CD79B]; 29851[ICOS]; 919[CD247]; 915[CD3D]
TGFBR2	7048	218000	AGENESIS OF THE CORPUS CALLOSUM WITH PERIPHERAL NEUROPATHY; ACCPN',	4.552395e-05	DB04077[NA]	DB04077 [GLYCEROL]	3897[L1CAM]; 3785[KCNQ2]; 10084[PQBP1]; 7048[TGFBR2]; 9581[PREPL]; 54332[GDAP1]; 121512[FGD4]; 3508[IGHMBP2]; 7140[TNNT3]; 1836[SLC26A2]; 7136[TNNI2]; 7468[WHSC1]; 5080[PAX6]; 7704[ZBTB16]; 8626[TP63]
CALM1	801	304050	AICARDI SYNDROME; AIC',	3.636167e-05	DB00850[Apo-Perphenazine]; DB03900[NA]; DB01100[Halomonth]; DB01069[Allergan]; DB00527[Cinchocaine]; DB01023[AGON SR]; DB08039[NA]; DB00622[Cardene]; DB00831[Eskazine]; DB01429[Aspenon]; DB04513[NA]; DB01244[Vascor]; DB00836[Apo-Loperamide]; DB00753[Aerrane]; DB00925[Bensylyt]; DB02868[NA]; DB01373[NA]; DB08231[NA]; DB00623[Apo-Fluphenazine]; DB01115[Adalat]; DB03977[NA]; DB04841[Apo-flunarizine …	DB00850 [PERPHENAZINE]; DB03900 [2-METHYL-2-PROPANOL]; DB01100 [PIMOZIDE]; DB01069 [PROMETHAZINE]; DB00527 [DIBUCAINE]; DB01023 [FELODIPINE]; DB08039 [(3Z)-N,N-DIMETHYL-2-OXO-3-(4,5,6,7-TETRAHYDRO-1H-INDOL-2-YLMETHYLIDENE)-2,3-DIHYDRO-1H-INDOLE-5-SULFONAMIDE]; DB00622 [NICARDIPINE]; DB00831 [TRIFLUOPERAZINE]; DB01429 [APRINDINE]; DB04513 [N-(6-AMINOHEXYL)-5-CHLORO-1-NAPHTHALENESULFONAMIDE]; DB012…	2200[FBN1]; 22930[RAB3GAP1]; 2073[ERCC5]; 4683[NBN]; 7468[WHSC1]; 546[ATRX]; 5048[PAFAH1B1]; 11277[TREX1]; 7227[TRPS1]; 157570[ESCO2]; 545[ATR]; 145173[B3GALTL]; 657[BMPR1A]; 2071[ERCC3]; 2737[GLI3]; 5728[PTEN]; 5116[PCNT]; 3476[IGBP1]; 1387[CREBBP]; 9968[MED12]; 2969[GTF2I]; 2316[FLNA]; 5727[PTCH1]; 4204[MECP2]; 9820[CUL7]; 285489[DOK7]; 10682[EBP]; 8573[CASK]; 8517[IKBKG]; 4488[MSX2]; 25836[NIP…
CALM3	808	304050	AICARDI SYNDROME; AIC',	3.028062e-06	DB00850[Apo-Perphenazine]; DB03900[NA]; DB01100[Halomonth]; DB01069[Allergan]; DB00527[Cinchocaine]; DB01023[AGON SR]; DB08039[NA]; DB00622[Cardene]; DB00831[Eskazine]; DB01429[Aspenon]; DB04513[NA]; DB01244[Vascor]; DB00836[Apo-Loperamide]; DB00753[Aerrane]; DB00925[Bensylyt]; DB02868[NA]; DB01373[NA]; DB08231[NA]; DB00623[Apo-Fluphenazine]; DB01115[Adalat]; DB03977[NA]; DB04841[Apo-flunarizine …	DB00850 [PERPHENAZINE]; DB03900 [2-METHYL-2-PROPANOL]; DB01100 [PIMOZIDE]; DB01069 [PROMETHAZINE]; DB00527 [DIBUCAINE]; DB01023 [FELODIPINE]; DB08039 [(3Z)-N,N-DIMETHYL-2-OXO-3-(4,5,6,7-TETRAHYDRO-1H-INDOL-2-YLMETHYLIDENE)-2,3-DIHYDRO-1H-INDOLE-5-SULFONAMIDE]; DB00622 [NICARDIPINE]; DB00831 [TRIFLUOPERAZINE]; DB01429 [APRINDINE]; DB04513 [N-(6-AMINOHEXYL)-5-CHLORO-1-NAPHTHALENESULFONAMIDE]; DB012…	2200[FBN1]; 22930[RAB3GAP1]; 2073[ERCC5]; 4683[NBN]; 50814[NSDHL]; 7468[WHSC1]; 546[ATRX]; 5605[MAP2K2]; 9569[GTF2IRD1]; 5048[PAFAH1B1]; 11277[TREX1]; 7227[TRPS1]; 157570[ESCO2]; 545[ATR]; 145173[B3GALTL]; 657[BMPR1A]; 2071[ERCC3]; 2737[GLI3]; 5728[PTEN]; 5116[PCNT]; 3476[IGBP1]; 1387[CREBBP]; 9968[MED12]; 2969[GTF2I]; 2316[FLNA]; 5727[PTCH1]; 4204[MECP2]; 9820[CUL7]; 285489[DOK7]; 10682[EBP]; 85…
PTGER3	5733	304050	AICARDI SYNDROME; AIC',	7.248268e-05	DB00905[Lumigan]; DB00929[Arthrotec]; DB00917[Cervidil]	DB00905 [BIMATOPROST]; DB00929 [MISOPROSTOL]; DB00917 [DINOPROSTONE]	6197[RPS6KA3]; 2033[EP300]; 25836[NIPBL]; 673[BRAF]; 5728[PTEN]; 7468[WHSC1]; 546[ATRX]; 5781[PTPN11]
NDUFS5	4725	610333	AICARDI-GOUTIERES SYNDROME 4; AGS4	6.077796e-05	DB00157[Nadide]	DB00157 [NADH]	3039[HBA1]; 3845[KRAS]; 3043[HBB]; 3040[HBA2]
NMT2	9397	203450	ALEXANDER DISEASE	4.352526e-05	DB07838[NA]; DB02180[NA]; DB02271[NA]; DB07061[NA]	DB07838 [(Z)-3-BENZYL-5-(2-HYDROXY-3-NITROBENZYLIDENE)-2-THIOXOTHIAZOLIDIN-4-ONE]; DB02180 [MYRISTOYL-COA]; DB02271 [S-(2-OXO)PENTADECYLCOA]; DB07061 [1-(CYCLOHEXYLAMINO)-3-(6-METHYL-3,4-DIHYDRO-1H-CARBAZOL-9(2H)-YL)PROPAN-2-OL]	5663[PSEN1]; 3748[KCNC3]; 10479[SLC9A6]; 23435[TARDBP]; 950[SCARB2]; 7466[WFS1]; 5621[PRNP]; 25793[FBXO7]
COX7A1	1346	300523	ALLAN-HERNDON-DUDLEY SYNDROME; AHDS',	6.249181e-05	DB02659[NA]; DB04464[NA]	DB02659 [CHOLIC ACID]; DB04464 [N-FORMYLMETHIONINE]	1278[COL1A2]; 2200[FBN1]; 2617[GARS]; 10491[CRTAP]; 2643[GCH1]; 25782[RAB3GAP2]; 1291[COL6A1]; 546[ATRX]; 25793[FBXO7]
CKMT2	1160	612079	ALOPECIA, NEUROLOGIC DEFECTS, AND ENDOCRINOPATHY SYNDROME',	7.038428e-05	DB00148[Cosmocair C 100]	DB00148 [CREATINE]	5818[PVRL1]; 6926[TBX3]; 7050[TGIF1]; 8626[TP63]
GOT1	2805	203550	ALOPECIA-CONTRACTURES-DWARFISM MENTAL RETARDATION SYNDROME',	2.039106e-05	DB00142[Aciglut]; DB00151[NA]; DB04299[NA]; DB00128[Aspatofort]; DB00114[Biosechs]	DB00142 [L-GLUTAMIC ACID]; DB00151 [L-CYSTEINE]; DB04299 [MALEIC ACID]; DB00128 [L-ASPARTIC ACID]; DB00114 [PYRIDOXAL PHOSPHATE]	64324[NSD1]; 8481[OFD1]; 8626[TP63]; 6925[TCF4]; 25836[NIPBL]
PSMB4	5692	203550	ALOPECIA-CONTRACTURES-DWARFISM MENTAL RETARDATION SYNDROME',	1.555527e-05	DB07475[NA]; DB08515[NA]	DB07475 [N-[(1R)-1-(DIHYDROXYBORYL)-3-METHYLBUTYL]-N-(PYRAZIN-2-YLCARBONYL)-L-PHENYLALANINAMIDE]; DB08515 [(3AR,6R,6AS)-6-((S)-((S)-CYCLOHEX-2-ENYL)(HYDROXY)METHYL)-6A-METHYL-4-OXO-HEXAHYDRO-2H-FURO[3,2-C]PYRROLE-6-CARBALDEHYDE]	10075[HUWE1]; 9968[MED12]; 2260[FGFR1]; 4204[MECP2]; 1013[CDH15]; 25836[NIPBL]; 1302[COL11A2]; 8242[KDM5C]; 157680[VPS13B]
ACSL3	2181	609889	ALPHA/BETA T-CELL LYMPHOPENIA WITH GAMMA/DELTA T-CELL EXPANSION, SEVERE CYTOMEGALOVIRUS INFECTION, AND AUTOIMMUNITY	3.903765e-07	DB00159[NA]	DB00159 [ICOSAPENT]	7454[WAS]; 204[AK2]; 5880[RAC2]; 3575[IL7R]; 3561[IL2RG]; 5788[PTPRC]; 974[CD79B]; 915[CD3D]
DDAH1	23576	609889	ALPHA/BETA T-CELL LYMPHOPENIA WITH GAMMA/DELTA T-CELL EXPANSION, SEVERE CYTOMEGALOVIRUS INFECTION, AND AUTOIMMUNITY	1.048455e-05	DB00155[NA]	DB00155 [L-CITRULLINE]	7454[WAS]; 387082[SUMO4]; 5880[RAC2]; 3561[IL2RG]; 5788[PTPRC]; 974[CD79B]; 915[CD3D]
GSTM3	2947	609889	ALPHA/BETA T-CELL LYMPHOPENIA WITH GAMMA/DELTA T-CELL EXPANSION, SEVERE CYTOMEGALOVIRUS INFECTION, AND AUTOIMMUNITY	4.071378e-08	DB00143[Copren]	DB00143 [GLUTATHIONE]	7454[WAS]; 3575[IL7R]; 5880[RAC2]; 3561[IL2RG]; 5788[PTPRC]; 974[CD79B]; 919[CD247]
ME1	4199	609889	ALPHA/BETA T-CELL LYMPHOPENIA WITH GAMMA/DELTA T-CELL EXPANSION, SEVERE CYTOMEGALOVIRUS INFECTION, AND AUTOIMMUNITY	6.371655e-05	DB00157[Nadide]; DB03461[NA]; DB02737[NA]	DB00157 [NADH]; DB03461 [2'-MONOPHOSPHOADENOSINE 5'-DIPHOSPHORIBOSE]; DB02737 [OXALATE ION]	7454[WAS]; 3575[IL7R]; 974[CD79B]; 5788[PTPRC]; 3561[IL2RG]
PFN2	5217	609889	ALPHA/BETA T-CELL LYMPHOPENIA WITH GAMMA/DELTA T-CELL EXPANSION, SEVERE CYTOMEGALOVIRUS INFECTION, AND AUTOIMMUNITY	4.189613e-06	DB02580[NA]; DB02078[NA]	DB02580 [1-(2-METHOXY-ETHOXY)-2-{2-[2-(2-METHOXY-ETHOXY]-ETHOXY}-ETHANE]; DB02078 [1-METHOXY-2-[2-(2-METHOXY-ETHOXY]-ETHANE]	7454[WAS]; 3575[IL7R]; 5880[RAC2]; 3561[IL2RG]; 5788[PTPRC]; 974[CD79B]
PTK2	5747	609889	ALPHA/BETA T-CELL LYMPHOPENIA WITH GAMMA/DELTA T-CELL EXPANSION, SEVERE CYTOMEGALOVIRUS INFECTION, AND AUTOIMMUNITY	1.197003e-08	DB03431[NA]; DB07248[NA]; DB07523[NA]; DB07460[NA]	DB03431 [ADENOSINE-5'-DIPHOSPHATE]; DB07248 [7-PYRIDIN-2-YL-N-(3,4,5-TRIMETHOXYPHENYL)-7H-PYRROLO[2,3-D]PYRIMIDIN-2-AMINE]; DB07523 [N-(4-CHLOROBENZYL)-N',N'-DIMETHYL-N-PYRIDIN-2-YLETHANE-1,2-DIAMINE]; DB07460 [2-({5-CHLORO-2-[(2-METHOXY-4-MORPHOLIN-4-YLPHENYL)AMINO]PYRIMIDIN-4-YL}AMINO)-N-METHYLBENZAMIDE]	7454[WAS]; 3575[IL7R]; 387082[SUMO4]; 5880[RAC2]; 5788[PTPRC]; 3561[IL2RG]; 916[CD3E]; 974[CD79B]; 919[CD247]; 915[CD3D]
NDUFB10	4716	203760	ALPHA-2-DEFICIENT COLLAGEN DISEASE',	8.93926e-05	DB00157[Nadide]	DB00157 [NADH]	10491[CRTAP]; 2200[FBN1]; 1021[CDK6]; 201163[FLCN]
PROS1	5627	203750	ALPHA-METHYLACETOACETIC ACIDURIA',	6.615501e-05	DB00464[Niaproof-4]; DB00055[Xigris]; DB00170[Kappaxin]	DB00464 [SODIUM TETRADECYL SULFATE]; DB00055 [DROTRECOGIN ALFA]; DB00170 [MENADIONE]	5096[PCCB]; 56922[MCCC1]; 1738[DLD]; 1376[CPT2]
CTPS	1503	604131	ALPHA-THALASSEMIA	2.655405e-05	DB00130[Cebrogen]	DB00130 [L-GLUTAMINE]	3039[HBA1]; 3043[HBB]; 3040[HBA2]
CTSL2	1515	604131	ALPHA-THALASSEMIA	6.099601e-05	DB02869[NA]; DB04451[NA]	DB02869 [3-AMINO-5-PHENYLPENTANE]; DB04451 [4-METHYLPIPERAZIN-1-YL CARBONYL GROUP]	3039[HBA1]; 3043[HBB]; 3040[HBA2]
GARS	2617	604131	ALPHA-THALASSEMIA	7.906128e-05	DB00145[Aciport]	DB00145 [GLYCINE]	3039[HBA1]; 3043[HBB]; 3040[HBA2]
PLEKHA4	57664	604131	ALPHA-THALASSEMIA	1.646826e-05	DB01863[NA]	DB01863 [INOSITOL 1,3,4,5-TETRAKISPHOSPHATE]	3047[HBG1]; 3039[HBA1]; 3040[HBA2]
NDUFS5	4725	300448	ALPHA-THALASSEMIA MYELODYSPLASIA SYNDROME; ATMDS',	4.541274e-06	DB00157[Nadide]	DB00157 [NADH]	2213[FCGR2B]; 7102[TSPAN7]; 10483[SEC23B]; 3043[HBB]; 3040[HBA2]; 3039[HBA1]
CALM3	808	141750	ALPHA-THALASSEMIA/MENTAL RETARDATION SYNDROME, CHROMOSOME 16-RELATED',	4.89777e-05	DB00850[Apo-Perphenazine]; DB03900[NA]; DB01100[Halomonth]; DB01069[Allergan]; DB00527[Cinchocaine]; DB01023[AGON SR]; DB08039[NA]; DB00622[Cardene]; DB00831[Eskazine]; DB01429[Aspenon]; DB04513[NA]; DB01244[Vascor]; DB00836[Apo-Loperamide]; DB00753[Aerrane]; DB00925[Bensylyt]; DB02868[NA]; DB01373[NA]; DB08231[NA]; DB00623[Apo-Fluphenazine]; DB01115[Adalat]; DB03977[NA]; DB04841[Apo-flunarizine …	DB00850 [PERPHENAZINE]; DB03900 [2-METHYL-2-PROPANOL]; DB01100 [PIMOZIDE]; DB01069 [PROMETHAZINE]; DB00527 [DIBUCAINE]; DB01023 [FELODIPINE]; DB08039 [(3Z)-N,N-DIMETHYL-2-OXO-3-(4,5,6,7-TETRAHYDRO-1H-INDOL-2-YLMETHYLIDENE)-2,3-DIHYDRO-1H-INDOLE-5-SULFONAMIDE]; DB00622 [NICARDIPINE]; DB00831 [TRIFLUOPERAZINE]; DB01429 [APRINDINE]; DB04513 [N-(6-AMINOHEXYL)-5-CHLORO-1-NAPHTHALENESULFONAMIDE]; DB012…	6611[SMS]; 6638[SNRPN]; 545[ATR]; 2588[GALNS]; 22930[RAB3GAP1]; 5189[PEX1]; 55109[AGGF1]; 1387[CREBBP]; 9451[EIF2AK3]; 80184[CEP290]; 10743[RAI1]; 2200[FBN1]; 30[ACAA1]; 254065[BRWD3]; 7136[TNNI2]; 7468[WHSC1]; 546[ATRX]; 4488[MSX2]; 7291[TWIST1]; 9469[CHST3]; 79813[EHMT1]; 23529[CLCF1]; 5048[PAFAH1B1]; 79158[GNPTAB]; 7227[TRPS1]; 157570[ESCO2]; 25836[NIPBL]; 5194[PEX13]; 145173[B3GALTL]; 2688[GH…
CALM1	801	301040	ALPHA-THALASSEMIA/MENTAL RETARDATION SYNDROME, X-LINKED; ATRX',	7.218284e-06	DB00850[Apo-Perphenazine]; DB03900[NA]; DB01100[Halomonth]; DB01069[Allergan]; DB00527[Cinchocaine]; DB01023[AGON SR]; DB08039[NA]; DB00622[Cardene]; DB00831[Eskazine]; DB01429[Aspenon]; DB04513[NA]; DB01244[Vascor]; DB00836[Apo-Loperamide]; DB00753[Aerrane]; DB00925[Bensylyt]; DB02868[NA]; DB01373[NA]; DB08231[NA]; DB00623[Apo-Fluphenazine]; DB01115[Adalat]; DB03977[NA]; DB04841[Apo-flunarizine …	DB00850 [PERPHENAZINE]; DB03900 [2-METHYL-2-PROPANOL]; DB01100 [PIMOZIDE]; DB01069 [PROMETHAZINE]; DB00527 [DIBUCAINE]; DB01023 [FELODIPINE]; DB08039 [(3Z)-N,N-DIMETHYL-2-OXO-3-(4,5,6,7-TETRAHYDRO-1H-INDOL-2-YLMETHYLIDENE)-2,3-DIHYDRO-1H-INDOLE-5-SULFONAMIDE]; DB00622 [NICARDIPINE]; DB00831 [TRIFLUOPERAZINE]; DB01429 [APRINDINE]; DB04513 [N-(6-AMINOHEXYL)-5-CHLORO-1-NAPHTHALENESULFONAMIDE]; DB012…	6638[SNRPN]; 2316[FLNA]; 2200[FBN1]; 22930[RAB3GAP1]; 5189[PEX1]; 2688[GH1]; 2588[GALNS]; 4683[NBN]; 145173[B3GALTL]; 30[ACAA1]; 1387[CREBBP]; 254065[BRWD3]; 7136[TNNI2]; 7468[WHSC1]; 546[ATRX]; 79813[EHMT1]; 54880[BCOR]; 5048[PAFAH1B1]; 9378[NRXN1]; 7227[TRPS1]; 157570[ESCO2]; 2317[FLNB]; 5194[PEX13]; 673[BRAF]; 4548[MTR]; 2737[GLI3]; 5728[PTEN]; 9839[ZEB2]; 10743[RAI1]; 5116[PCNT]; 538[ATP7A]; …
CALM3	808	301040	ALPHA-THALASSEMIA/MENTAL RETARDATION SYNDROME, X-LINKED; ATRX',	1.283458e-07	DB00850[Apo-Perphenazine]; DB03900[NA]; DB01100[Halomonth]; DB01069[Allergan]; DB00527[Cinchocaine]; DB01023[AGON SR]; DB08039[NA]; DB00622[Cardene]; DB00831[Eskazine]; DB01429[Aspenon]; DB04513[NA]; DB01244[Vascor]; DB00836[Apo-Loperamide]; DB00753[Aerrane]; DB00925[Bensylyt]; DB02868[NA]; DB01373[NA]; DB08231[NA]; DB00623[Apo-Fluphenazine]; DB01115[Adalat]; DB03977[NA]; DB04841[Apo-flunarizine …	DB00850 [PERPHENAZINE]; DB03900 [2-METHYL-2-PROPANOL]; DB01100 [PIMOZIDE]; DB01069 [PROMETHAZINE]; DB00527 [DIBUCAINE]; DB01023 [FELODIPINE]; DB08039 [(3Z)-N,N-DIMETHYL-2-OXO-3-(4,5,6,7-TETRAHYDRO-1H-INDOL-2-YLMETHYLIDENE)-2,3-DIHYDRO-1H-INDOLE-5-SULFONAMIDE]; DB00622 [NICARDIPINE]; DB00831 [TRIFLUOPERAZINE]; DB01429 [APRINDINE]; DB04513 [N-(6-AMINOHEXYL)-5-CHLORO-1-NAPHTHALENESULFONAMIDE]; DB012…	6611[SMS]; 6638[SNRPN]; 2200[FBN1]; 22930[RAB3GAP1]; 5189[PEX1]; 2688[GH1]; 2588[GALNS]; 80184[CEP290]; 145173[B3GALTL]; 5631[PRPS1]; 30[ACAA1]; 1387[CREBBP]; 50814[NSDHL]; 254065[BRWD3]; 7136[TNNI2]; 7468[WHSC1]; 546[ATRX]; 7291[TWIST1]; 5605[MAP2K2]; 79813[EHMT1]; 9569[GTF2IRD1]; 5048[PAFAH1B1]; 9378[NRXN1]; 7227[TRPS1]; 157570[ESCO2]; 2317[FLNB]; 5194[PEX13]; 673[BRAF]; 7476[WNT7A]; 4548[MTR];…
NDUFV3	4731	301040	ALPHA-THALASSEMIA/MENTAL RETARDATION SYNDROME, X-LINKED; ATRX',	1.25734e-05	DB00157[Nadide]	DB00157 [NADH]	54880[BCOR]; 3845[KRAS]; 2629[GBA]; 7337[UBE3A]; 197131[UBR1]; 9839[ZEB2]; 8573[CASK]; 2332[FMR1]; 546[ATRX]; 6654[SOS1]; 157680[VPS13B]
CP	1356	609924	AMINOACYLASE 1 DEFICIENCY',	6.565984e-05	DB00055[Xigris]	DB00055 [DROTRECOGIN ALFA]	1355[COX15]; 3785[KCNQ2]; 25974[MMACHC]; 8573[CASK]; 2653[GCSH]; 1738[DLD]; 5077[PAX3]; 30[ACAA1]; 79751[SLC25A22]; 374291[NDUFS7]; 2263[FGFR2]; 27089[UQCRQ]; 5160[PDHA1]
MYL12A	10627	612069	AMYOTROPHIC LATERAL SCLEROSIS 10, WITH OR WITHOUT FRONTOTEMPORAL DEMENTIA; ALS10',	1.083317e-05	DB08378[NA]	DB08378 [4-[4-(2,5-DIOXO-PYRROLIDIN-1-YL)-PHENYLAMINO]-4-HYDROXY-BUTYRIC ACID]	144165[PRICKLE1]; 5521[PPP2R2B]; 478[ATP1A3]; 9856[KIAA0319]; 6326[SCN2A]; 950[SCARB2]; 23345[SYNE1]; 85300[ATCAY]; 8398[PLA2G6]; 57338[JPH3]
P4HB	5034	612069	AMYOTROPHIC LATERAL SCLEROSIS 10, WITH OR WITHOUT FRONTOTEMPORAL DEMENTIA; ALS10',	1.190597e-06	DB03615[NA]	DB03615 [RIBOSTAMYCIN]	23435[TARDBP]; 144165[PRICKLE1]; 5521[PPP2R2B]; 478[ATP1A3]; 3736[KCNA1]; 9211[LGI1]; 6326[SCN2A]; 23345[SYNE1]; 85300[ATCAY]; 57338[JPH3]
EHHADH	1962	608030	AMYOTROPHIC LATERAL SCLEROSIS 6, WITH OR WITHOUT FRONTOTEMPORAL DEMENTIA; ALS6',	1.713786e-05	DB00157[Nadide]	DB00157 [NADH]	3630[INS]; 79188[TMEM43]; 7804[LRP8]; 8864[PER2]
IGF1R	3480	205200	AMYOTROPHIC LATERAL SCLEROSIS, JUVENILE, WITH DEMENTIA',	8.171235e-05	DB00071[Iletin II]; DB02944[NA]; DB04395[NA]; DB00046[Humalog]; DB03965[NA]; DB00030[Novolin R (Novo Nordisk)]; DB07156[NA]; DB07474[NA]; DB01277[Increlex]; DB00047[Lantus]	DB00071 [INSULIN, PORCINE]; DB02944 [ALPHA-D-MANNOSE]; DB04395 [PHOSPHOAMINOPHOSPHONIC ACID-ADENYLATE ESTER]; DB00046 [INSULIN LISPRO]; DB03965 [FUCOSE]; DB00030 [INSULIN RECOMBINANT]; DB07156 [(4Z)-6-BROMO-4-({[4-(PYRROLIDIN-1-YLMETHYL)PHENYL]AMINO}METHYLIDENE)ISOQUINOLINE-1,3(2H,4H)-DIONE]; DB07474 [3-[5-(1H-IMIDAZOL-1-YL)-7-METHYL-1H-BENZIMIDAZOL-2-YL]-4-[(PYRIDIN-2-YLMETHYL)AMINO]PYRIDIN-2(1H…	10020[GNE]; 2733[GLE1]; 23435[TARDBP]; 50484[RRM2B]; 1674[DES]
ROCK1	6093	205200	AMYOTROPHIC LATERAL SCLEROSIS, JUVENILE, WITH DEMENTIA',	5.108642e-05	DB08162[NA]; DB08756[NA]; DB04707[NA]; DB07876[NA]	DB08162 [5-(1,4-DIAZEPAN-1-SULFONYL)ISOQUINOLINE]; DB08756 [(R)-TRANS-4-(1-AMINOETHYL)-N-(4-PYRIDYL) CYCLOHEXANECARBOXAMIDE]; DB04707 [HYDROXYFASUDIL]; DB07876 [(S)-2-METHYL-1-[(4-METHYL-5-ISOQUINOLINE)SULFONYL]-HOMOPIPERAZINE]	1639[DCTN1]; 23435[TARDBP]; 26580[BSCL2]; 9896[FIG4]; 1674[DES]; 9217[VAPB]
RRM2B	50484	162100	AMYOTROPHY, HEREDITARY NEURALGIC; HNA',	4.495389e-05	DB00242[Leustatin]	DB00242 [CLADRIBINE]	4000[LMNA]; 6774[STAT3]; 2316[FLNA]; 5728[PTEN]; 1785[DNM2]; 3339[HSPG2]; 8565[YARS]; 3480[IGF1R]; 6949[TCOF1]
CALM3	808	170390	ANDERSEN CARDIODYSRHYTHMIC PERIODIC PARALYSIS',	7.947824e-05	DB00850[Apo-Perphenazine]; DB03900[NA]; DB01100[Halomonth]; DB01069[Allergan]; DB00527[Cinchocaine]; DB01023[AGON SR]; DB08039[NA]; DB00622[Cardene]; DB00831[Eskazine]; DB01429[Aspenon]; DB04513[NA]; DB01244[Vascor]; DB00836[Apo-Loperamide]; DB00753[Aerrane]; DB00925[Bensylyt]; DB02868[NA]; DB01373[NA]; DB08231[NA]; DB00623[Apo-Fluphenazine]; DB01115[Adalat]; DB03977[NA]; DB04841[Apo-flunarizine …	DB00850 [PERPHENAZINE]; DB03900 [2-METHYL-2-PROPANOL]; DB01100 [PIMOZIDE]; DB01069 [PROMETHAZINE]; DB00527 [DIBUCAINE]; DB01023 [FELODIPINE]; DB08039 [(3Z)-N,N-DIMETHYL-2-OXO-3-(4,5,6,7-TETRAHYDRO-1H-INDOL-2-YLMETHYLIDENE)-2,3-DIHYDRO-1H-INDOLE-5-SULFONAMIDE]; DB00622 [NICARDIPINE]; DB00831 [TRIFLUOPERAZINE]; DB01429 [APRINDINE]; DB04513 [N-(6-AMINOHEXYL)-5-CHLORO-1-NAPHTHALENESULFONAMIDE]; DB012…	6611[SMS]; 2316[FLNA]; 2200[FBN1]; 6443[SGCB]; 22930[RAB3GAP1]; 54880[BCOR]; 79158[GNPTAB]; 8242[KDM5C]; 2588[GALNS]; 1277[COL1A1]; 23169[SLC35D1]; 7136[TNNI2]; 7468[WHSC1]; 546[ATRX]; 7291[TWIST1]; 5605[MAP2K2]; 9569[GTF2IRD1]; 5048[PAFAH1B1]; 7227[TRPS1]; 157570[ESCO2]; 2317[FLNB]; 545[ATR]; 1376[CPT2]; 145173[B3GALTL]; 4488[MSX2]; 4548[MTR]; 2737[GLI3]; 5728[PTEN]; 9839[ZEB2]; 10743[RAI1]; 511…
DPP4	1803	224100	ANEMIA, DYSERYTHROPOIETIC CONGENITAL, TYPE II; CDAN2',	8.73413e-05	DB04876[Galvus]; DB02004[NA]; DB07482[NA]; DB04491[NA]; DB06335[Onglyza]; DB07067[NA]; DB06880[NA]; DB07072[NA]; DB04578[NA]; DB08743[NA]; DB08530[NA]; DB08588[NA]; DB08024[NA]; DB08445[NA]; DB07015[NA]; DB07465[NA]; DB08164[NA]; DB06939[NA]; DB06994[NA]; DB07135[NA]; DB08382[NA]; DB08429[NA]; DB08044[NA]; DB03660[NA]; DB07021[NA]; DB06993[NA]; DB07193[NA]; DB08672[NA]; DB01884[NA]; DB07154[NA]; …	DB04876 [VILDAGLIPTIN]; DB02004 [5-(AMINOMETHYL)-6-(2,4-DICHLOROPHENYL)-2-(3,5-DIMETHOXYPHENYL)PYRIMIDIN-4-AMINE]; DB07482 [(2R)-N-[(2R)-2-(DIHYDROXYBORYL)-1-L-PROLYLPYRROLIDIN-2-YL]-N-[(5R)-5-(DIHYDROXYBORYL)-1-L-PROLYLPYRROLIDIN-2-YL]-L-PROLINAMIDE]; DB04491 [DIISOPROPYLPHOSPHONO GROUP]; DB06335 [SAXAGLIPTIN]; DB07067 [(2S,3S)-3-{3-[4-(METHYLSULFONYL)PHENYL]-1,2,4-OXADIAZOL-5-YL}-1-OXO-1-PYRROL…	4891[SLC11A2]; 23365[ARHGEF12]; 5205[ATP8B1]; 5313[PKLR]; 861[RUNX1]; 3077[HFE]; 286[ANK1]
CTPS	1503	105600	ANEMIA, DYSERYTHROPOIETIC CONGENITAL, TYPE III; CDAN3',	8.818296e-05	DB00130[Cebrogen]	DB00130 [L-GLUTAMINE]	3039[HBA1]; 3043[HBB]; 3040[HBA2]
NDUFS5	4725	105600	ANEMIA, DYSERYTHROPOIETIC CONGENITAL, TYPE III; CDAN3',	1.410945e-05	DB00157[Nadide]	DB00157 [NADH]	3039[HBA1]; 10483[SEC23B]; 3043[HBB]; 3040[HBA2]
PLEKHA4	57664	206300	ANEMIA, NONSPHEROCYTIC HEMOLYTIC, ASSOCIATED WITH ABNORMALITY OF RED CELL MEMBRANE	9.913145e-05	DB01863[NA]	DB01863 [INOSITOL 1,3,4,5-TETRAKISPHOSPHATE]	3047[HBG1]; 3039[HBA1]; 3040[HBA2]
CTSL2	1515	206400	ANEMIA, NONSPHEROCYTIC HEMOLYTIC, POSSIBLY DUE TO DEFECT IN PORPHYRIN METABOLISM	2.797521e-05	DB02869[NA]; DB04451[NA]	DB02869 [3-AMINO-5-PHENYLPENTANE]; DB04451 [4-METHYLPIPERAZIN-1-YL CARBONYL GROUP]	3039[HBA1]; 5244[ABCB4]; 3043[HBB]; 3040[HBA2]
FYN	2534	206400	ANEMIA, NONSPHEROCYTIC HEMOLYTIC, POSSIBLY DUE TO DEFECT IN PORPHYRIN METABOLISM	2.661622e-05	DB01254[Sprycel]; DB02078[NA]	DB01254 [DASATINIB]; DB02078 [1-METHOXY-2-[2-(2-METHOXY-ETHOXY]-ETHANE]	360[AQP3]; 2235[FECH]; 2937[GSS]; 226[ALDOA]; 5244[ABCB4]; 10483[SEC23B]
NDUFS5	4725	206400	ANEMIA, NONSPHEROCYTIC HEMOLYTIC, POSSIBLY DUE TO DEFECT IN PORPHYRIN METABOLISM	8.123488e-05	DB00157[Nadide]	DB00157 [NADH]	3039[HBA1]; 10483[SEC23B]; 3043[HBB]; 3040[HBA2]
GCH1	2643	301310	ANEMIA, SIDEROBLASTIC, AND SPINOCEREBELLAR ATAXIA; ASAT	8.848937e-05	DB02377[NA]	DB02377 [GUANINE]	2643[GCH1]; 25814[ATXN10]; 8398[PLA2G6]; 5354[PLP1]
MYL12A	10627	301310	ANEMIA, SIDEROBLASTIC, AND SPINOCEREBELLAR ATAXIA; ASAT	3.364793e-05	DB08378[NA]	DB08378 [4-[4-(2,5-DIOXO-PYRROLIDIN-1-YL)-PHENYLAMINO]-4-HYDROXY-BUTYRIC ACID]	144165[PRICKLE1]; 5521[PPP2R2B]; 5354[PLP1]; 23345[SYNE1]; 85300[ATCAY]; 8398[PLA2G6]; 57338[JPH3]
P4HB	5034	301310	ANEMIA, SIDEROBLASTIC, AND SPINOCEREBELLAR ATAXIA; ASAT	7.926907e-05	DB03615[NA]	DB03615 [RIBOSTAMYCIN]	144165[PRICKLE1]; 5521[PPP2R2B]; 5354[PLP1]; 23345[SYNE1]; 85300[ATCAY]; 57338[JPH3]
CTSL2	1515	300751	ANEMIA, SIDEROBLASTIC, X-LINKED; XLSA',	8.334639e-05	DB02869[NA]; DB04451[NA]	DB02869 [3-AMINO-5-PHENYLPENTANE]; DB04451 [4-METHYLPIPERAZIN-1-YL CARBONYL GROUP]	3039[HBA1]; 3043[HBB]; 3040[HBA2]; 8021[NUP214]
NDUFS4	4724	300751	ANEMIA, SIDEROBLASTIC, X-LINKED; XLSA',	5.339909e-07	DB00157[Nadide]	DB00157 [NADH]	23365[ARHGEF12]; 7018[TF]; 64324[NSD1]; 861[RUNX1]; 3040[HBA2]; 54904[WHSC1L1]; 3039[HBA1]; 8021[NUP214]
NDUFS5	4725	300751	ANEMIA, SIDEROBLASTIC, X-LINKED; XLSA',	5.392932e-07	DB00157[Nadide]	DB00157 [NADH]	10483[SEC23B]; 3043[HBB]; 3040[HBA2]; 4026[LPP]; 3039[HBA1]; 8021[NUP214]
PAICS	10606	300751	ANEMIA, SIDEROBLASTIC, X-LINKED; XLSA',	4.788163e-05	DB00128[Aspatofort]	DB00128 [L-ASPARTIC ACID]	4891[SLC11A2]; 4026[LPP]; 3043[HBB]; 3040[HBA2]; 54904[WHSC1L1]; 30061[SLC40A1]; 3039[HBA1]
CALM1	801	105830	ANGELMAN SYNDROME; AS',	4.703715e-06	DB00850[Apo-Perphenazine]; DB03900[NA]; DB01100[Halomonth]; DB01069[Allergan]; DB00527[Cinchocaine]; DB01023[AGON SR]; DB08039[NA]; DB00622[Cardene]; DB00831[Eskazine]; DB01429[Aspenon]; DB04513[NA]; DB01244[Vascor]; DB00836[Apo-Loperamide]; DB00753[Aerrane]; DB00925[Bensylyt]; DB02868[NA]; DB01373[NA]; DB08231[NA]; DB00623[Apo-Fluphenazine]; DB01115[Adalat]; DB03977[NA]; DB04841[Apo-flunarizine …	DB00850 [PERPHENAZINE]; DB03900 [2-METHYL-2-PROPANOL]; DB01100 [PIMOZIDE]; DB01069 [PROMETHAZINE]; DB00527 [DIBUCAINE]; DB01023 [FELODIPINE]; DB08039 [(3Z)-N,N-DIMETHYL-2-OXO-3-(4,5,6,7-TETRAHYDRO-1H-INDOL-2-YLMETHYLIDENE)-2,3-DIHYDRO-1H-INDOLE-5-SULFONAMIDE]; DB00622 [NICARDIPINE]; DB00831 [TRIFLUOPERAZINE]; DB01429 [APRINDINE]; DB04513 [N-(6-AMINOHEXYL)-5-CHLORO-1-NAPHTHALENESULFONAMIDE]; DB012…	6638[SNRPN]; 5189[PEX1]; 10682[EBP]; 2200[FBN1]; 26503[SLC17A5]; 22930[RAB3GAP1]; 1355[COX15]; 6535[SLC6A8]; 8242[KDM5C]; 30[ACAA1]; 4728[NDUFS8]; 2588[GALNS]; 7468[WHSC1]; 546[ATRX]; 4724[NDUFS4]; 57192[MCOLN1]; 5048[PAFAH1B1]; 1201[CLN3]; 9378[NRXN1]; 79158[GNPTAB]; 7227[TRPS1]; 157570[ESCO2]; 2071[ERCC3]; 538[ATP7A]; 545[ATR]; 4548[MTR]; 2737[GLI3]; 1277[COL1A1]; 9839[ZEB2]; 10743[RAI1]; 5116[…
CALM3	808	105830	ANGELMAN SYNDROME; AS',	6.413008e-06	DB00850[Apo-Perphenazine]; DB03900[NA]; DB01100[Halomonth]; DB01069[Allergan]; DB00527[Cinchocaine]; DB01023[AGON SR]; DB08039[NA]; DB00622[Cardene]; DB00831[Eskazine]; DB01429[Aspenon]; DB04513[NA]; DB01244[Vascor]; DB00836[Apo-Loperamide]; DB00753[Aerrane]; DB00925[Bensylyt]; DB02868[NA]; DB01373[NA]; DB08231[NA]; DB00623[Apo-Fluphenazine]; DB01115[Adalat]; DB03977[NA]; DB04841[Apo-flunarizine …	DB00850 [PERPHENAZINE]; DB03900 [2-METHYL-2-PROPANOL]; DB01100 [PIMOZIDE]; DB01069 [PROMETHAZINE]; DB00527 [DIBUCAINE]; DB01023 [FELODIPINE]; DB08039 [(3Z)-N,N-DIMETHYL-2-OXO-3-(4,5,6,7-TETRAHYDRO-1H-INDOL-2-YLMETHYLIDENE)-2,3-DIHYDRO-1H-INDOLE-5-SULFONAMIDE]; DB00622 [NICARDIPINE]; DB00831 [TRIFLUOPERAZINE]; DB01429 [APRINDINE]; DB04513 [N-(6-AMINOHEXYL)-5-CHLORO-1-NAPHTHALENESULFONAMIDE]; DB012…	6638[SNRPN]; 5189[PEX1]; 10682[EBP]; 2200[FBN1]; 26503[SLC17A5]; 22930[RAB3GAP1]; 1355[COX15]; 6535[SLC6A8]; 8242[KDM5C]; 30[ACAA1]; 4728[NDUFS8]; 2588[GALNS]; 7468[WHSC1]; 546[ATRX]; 4724[NDUFS4]; 5605[MAP2K2]; 57192[MCOLN1]; 9569[GTF2IRD1]; 5048[PAFAH1B1]; 1201[CLN3]; 9378[NRXN1]; 79158[GNPTAB]; 7227[TRPS1]; 157570[ESCO2]; 2071[ERCC3]; 538[ATP7A]; 545[ATR]; 4548[MTR]; 2737[GLI3]; 1277[COL1A1]; …
GART	2618	105830	ANGELMAN SYNDROME; AS',	3.164735e-05	DB00642[Alimta]; DB03546[NA]; DB02236[NA]	DB00642 [PEMETREXED]; DB03546 [10-CF3C(OH)2-DDACTHF]; DB02236 [GLYCINAMIDE RIBONUCLEOTIDE]	6638[SNRPN]; 4724[NDUFS4]; 4728[NDUFS8]; 8242[KDM5C]; 1277[COL1A1]; 5048[PAFAH1B1]; 10084[PQBP1]; 388552[BLOC1S3]; 7050[TGIF1]; 9839[ZEB2]; 7337[UBE3A]; 1387[CREBBP]; 9990[SLC12A6]; 2260[FGFR1]; 285489[DOK7]; 5824[PEX19]; 64324[NSD1]; 1130[LYST]; 89781[HPS4]; 8504[PEX3]; 25836[NIPBL]; 2263[FGFR2]; 6925[TCF4]
PSMB4	5692	105830	ANGELMAN SYNDROME; AS',	2.73965e-05	DB07475[NA]; DB08515[NA]	DB07475 [N-[(1R)-1-(DIHYDROXYBORYL)-3-METHYLBUTYL]-N-(PYRAZIN-2-YLCARBONYL)-L-PHENYLALANINAMIDE]; DB08515 [(3AR,6R,6AS)-6-((S)-((S)-CYCLOHEX-2-ENYL)(HYDROXY)METHYL)-6A-METHYL-4-OXO-HEXAHYDRO-2H-FURO[3,2-C]PYRROLE-6-CARBALDEHYDE]	6638[SNRPN]; 9968[MED12]; 8242[KDM5C]; 1130[LYST]; 2033[EP300]; 2260[FGFR1]; 4204[MECP2]; 25836[NIPBL]; 673[BRAF]; 4728[NDUFS8]; 1760[DMPK]; 79158[GNPTAB]; 157680[VPS13B]; 8398[PLA2G6]; 138050[HGSNAT]; 3064[HTT]; 2778[GNAS]
CALM3	808	206700	ANIRIDIA, CEREBELLAR ATAXIA, AND MENTAL RETARDATION',	3.392703e-05	DB00850[Apo-Perphenazine]; DB03900[NA]; DB01100[Halomonth]; DB01069[Allergan]; DB00527[Cinchocaine]; DB01023[AGON SR]; DB08039[NA]; DB00622[Cardene]; DB00831[Eskazine]; DB01429[Aspenon]; DB04513[NA]; DB01244[Vascor]; DB00836[Apo-Loperamide]; DB00753[Aerrane]; DB00925[Bensylyt]; DB02868[NA]; DB01373[NA]; DB08231[NA]; DB00623[Apo-Fluphenazine]; DB01115[Adalat]; DB03977[NA]; DB04841[Apo-flunarizine …	DB00850 [PERPHENAZINE]; DB03900 [2-METHYL-2-PROPANOL]; DB01100 [PIMOZIDE]; DB01069 [PROMETHAZINE]; DB00527 [DIBUCAINE]; DB01023 [FELODIPINE]; DB08039 [(3Z)-N,N-DIMETHYL-2-OXO-3-(4,5,6,7-TETRAHYDRO-1H-INDOL-2-YLMETHYLIDENE)-2,3-DIHYDRO-1H-INDOLE-5-SULFONAMIDE]; DB00622 [NICARDIPINE]; DB00831 [TRIFLUOPERAZINE]; DB01429 [APRINDINE]; DB04513 [N-(6-AMINOHEXYL)-5-CHLORO-1-NAPHTHALENESULFONAMIDE]; DB012…	6611[SMS]; 2200[FBN1]; 22930[RAB3GAP1]; 26503[SLC17A5]; 2588[GALNS]; 2073[ERCC5]; 80184[CEP290]; 5631[PRPS1]; 10075[HUWE1]; 23111[SPG20]; 7136[TNNI2]; 7468[WHSC1]; 546[ATRX]; 8910[SGCE]; 7291[TWIST1]; 23345[SYNE1]; 5605[MAP2K2]; 54880[BCOR]; 5048[PAFAH1B1]; 7227[TRPS1]; 157570[ESCO2]; 2071[ERCC3]; 4763[NF1]; 545[ATR]; 145173[B3GALTL]; 4488[MSX2]; 6712[SPTBN2]; 10801[SEPT9]; 2737[GLI3]; 9839[ZEB2]…
SRD5A1	6715	607086	AORTIC ANEURYSM, FAMILIAL THORACIC 1; AAT1',	9.137968e-07	DB00367[72-HOURS]; DB01216[Chibro-Proscar]; DB01126[Avodart]	DB00367 [LEVONORGESTREL]; DB01216 [FINASTERIDE]; DB01126 [DUTASTERIDE]	1278[COL1A2]; 2200[FBN1]; 7048[TGFBR2]; 59[ACTA2]; 4629[MYH11]
EHHADH	1962	607087	AORTIC ANEURYSM, FAMILIAL THORACIC 2; AAT2',	7.681639e-05	DB00157[Nadide]	DB00157 [NADH]	79188[TMEM43]; 7804[LRP8]; 8864[PER2]
COX8A	1351	611788	AORTIC ANEURYSM, FAMILIAL THORACIC 6; AAT6',	9.694595e-05	DB02659[NA]; DB04464[NA]	DB02659 [CHOLIC ACID]; DB04464 [N-FORMYLMETHIONINE]	59[ACTA2]; 2200[FBN1]; 7046[TGFBR1]
MDH2	4191	611788	AORTIC ANEURYSM, FAMILIAL THORACIC 6; AAT6',	1.231336e-05	DB00157[Nadide]; DB04272[NA]	DB00157 [NADH]; DB04272 [CITRIC ACID]	59[ACTA2]; 4851[NOTCH1]; 7048[TGFBR2]; 7046[TGFBR1]
SRD5A1	6715	611788	AORTIC ANEURYSM, FAMILIAL THORACIC 6; AAT6',	7.784804e-06	DB00367[72-HOURS]; DB01216[Chibro-Proscar]; DB01126[Avodart]	DB00367 [LEVONORGESTREL]; DB01216 [FINASTERIDE]; DB01126 [DUTASTERIDE]	59[ACTA2]; 2200[FBN1]; 7048[TGFBR2]; 4629[MYH11]
CALM1	801	101200	APERT SYNDROME',	9.958338e-06	DB00850[Apo-Perphenazine]; DB03900[NA]; DB01100[Halomonth]; DB01069[Allergan]; DB00527[Cinchocaine]; DB01023[AGON SR]; DB08039[NA]; DB00622[Cardene]; DB00831[Eskazine]; DB01429[Aspenon]; DB04513[NA]; DB01244[Vascor]; DB00836[Apo-Loperamide]; DB00753[Aerrane]; DB00925[Bensylyt]; DB02868[NA]; DB01373[NA]; DB08231[NA]; DB00623[Apo-Fluphenazine]; DB01115[Adalat]; DB03977[NA]; DB04841[Apo-flunarizine …	DB00850 [PERPHENAZINE]; DB03900 [2-METHYL-2-PROPANOL]; DB01100 [PIMOZIDE]; DB01069 [PROMETHAZINE]; DB00527 [DIBUCAINE]; DB01023 [FELODIPINE]; DB08039 [(3Z)-N,N-DIMETHYL-2-OXO-3-(4,5,6,7-TETRAHYDRO-1H-INDOL-2-YLMETHYLIDENE)-2,3-DIHYDRO-1H-INDOLE-5-SULFONAMIDE]; DB00622 [NICARDIPINE]; DB00831 [TRIFLUOPERAZINE]; DB01429 [APRINDINE]; DB04513 [N-(6-AMINOHEXYL)-5-CHLORO-1-NAPHTHALENESULFONAMIDE]; DB012…	6638[SNRPN]; 2316[FLNA]; 2200[FBN1]; 22930[RAB3GAP1]; 5189[PEX1]; 79158[GNPTAB]; 8242[KDM5C]; 3643[INSR]; 4683[NBN]; 182[JAG1]; 1736[DKC1]; 1387[CREBBP]; 30[ACAA1]; 2588[GALNS]; 7468[WHSC1]; 546[ATRX]; 4488[MSX2]; 54880[BCOR]; 5048[PAFAH1B1]; 7227[TRPS1]; 157570[ESCO2]; 25836[NIPBL]; 2969[GTF2I]; 145173[B3GALTL]; 657[BMPR1A]; 4548[MTR]; 8813[DPM1]; 4041[LRP5]; 5728[PTEN]; 9839[ZEB2]; 10743[RAI1];…
CALM3	808	101200	APERT SYNDROME',	8.209497e-07	DB00850[Apo-Perphenazine]; DB03900[NA]; DB01100[Halomonth]; DB01069[Allergan]; DB00527[Cinchocaine]; DB01023[AGON SR]; DB08039[NA]; DB00622[Cardene]; DB00831[Eskazine]; DB01429[Aspenon]; DB04513[NA]; DB01244[Vascor]; DB00836[Apo-Loperamide]; DB00753[Aerrane]; DB00925[Bensylyt]; DB02868[NA]; DB01373[NA]; DB08231[NA]; DB00623[Apo-Fluphenazine]; DB01115[Adalat]; DB03977[NA]; DB04841[Apo-flunarizine …	DB00850 [PERPHENAZINE]; DB03900 [2-METHYL-2-PROPANOL]; DB01100 [PIMOZIDE]; DB01069 [PROMETHAZINE]; DB00527 [DIBUCAINE]; DB01023 [FELODIPINE]; DB08039 [(3Z)-N,N-DIMETHYL-2-OXO-3-(4,5,6,7-TETRAHYDRO-1H-INDOL-2-YLMETHYLIDENE)-2,3-DIHYDRO-1H-INDOLE-5-SULFONAMIDE]; DB00622 [NICARDIPINE]; DB00831 [TRIFLUOPERAZINE]; DB01429 [APRINDINE]; DB04513 [N-(6-AMINOHEXYL)-5-CHLORO-1-NAPHTHALENESULFONAMIDE]; DB012…	6611[SMS]; 6638[SNRPN]; 2316[FLNA]; 2200[FBN1]; 22930[RAB3GAP1]; 5189[PEX1]; 79158[GNPTAB]; 8242[KDM5C]; 3643[INSR]; 4683[NBN]; 182[JAG1]; 1736[DKC1]; 1387[CREBBP]; 30[ACAA1]; 2588[GALNS]; 7468[WHSC1]; 546[ATRX]; 4488[MSX2]; 7291[TWIST1]; 5605[MAP2K2]; 9569[GTF2IRD1]; 5048[PAFAH1B1]; 7227[TRPS1]; 157570[ESCO2]; 25836[NIPBL]; 5194[PEX13]; 145173[B3GALTL]; 657[BMPR1A]; 4548[MTR]; 8813[DPM1]; 2737[G…
CKMT2	1160	207770	APROSENCEPHALY SYNDROME',	2.814409e-05	DB00148[Cosmocair C 100]	DB00148 [CREATINE]	65109[UPF3B]; 5818[PVRL1]; 6926[TBX3]; 7050[TGIF1]; 8626[TP63]
CP	1356	207800	ARGININEMIA',	1.176057e-07	DB00055[Xigris]	DB00055 [DROTRECOGIN ALFA]	4524[MTHFR]; 23168[RTF1]; 29078[NDUFAF4]; 26227[PHGDH]; 7284[TUFM]; 1738[DLD]; 2653[GCSH]; 79133[NDUFAF5]; 4720[NDUFS2]; 2937[GSS]; 79751[SLC25A22]; 326625[MMAB]; 25974[MMACHC]; 27089[UQCRQ]; 5160[PDHA1]; 2110[ETFDH]
CSF2RB	1439	207800	ARGININEMIA',	5.226827e-05	DB00020[Immunex]; DB02944[NA]; DB03965[NA]	DB00020 [SARGRAMOSTIM]; DB02944 [ALPHA-D-MANNOSE]; DB03965 [FUCOSE]	5860[QDPR]; 4594[MUT]; 445[ASS1]; 9581[PREPL]; 91942[NDUFAF2]; 79133[NDUFAF5]; 27089[UQCRQ]
SLCO2B1	11309	207800	ARGININEMIA',	1.608956e-05	DB01049[Alkergot]	DB01049 [ERGOLOID MESYLATE]	34[ACADM]; 158[ADSL]; 25974[MMACHC]; 2653[GCSH]; 8802[SUCLG1]; 4719[NDUFS1]; 2108[ETFA]; 27089[UQCRQ]; 5160[PDHA1]
CP	1356	207900	ARGININOSUCCINIC ACIDURIA',	3.95246e-06	DB00055[Xigris]	DB00055 [DROTRECOGIN ALFA]	5096[PCCB]; 23168[RTF1]; 3077[HFE]; 29078[NDUFAF4]; 1355[COX15]; 1738[DLD]; 2653[GCSH]; 79133[NDUFAF5]; 4720[NDUFS2]; 2937[GSS]; 79751[SLC25A22]; 326625[MMAB]; 3712[IVD]; 2110[ETFDH]; 374291[NDUFS7]
CSF2RB	1439	207900	ARGININOSUCCINIC ACIDURIA',	1.512097e-05	DB00020[Immunex]; DB02944[NA]; DB03965[NA]	DB00020 [SARGRAMOSTIM]; DB02944 [ALPHA-D-MANNOSE]; DB03965 [FUCOSE]	5860[QDPR]; 91942[NDUFAF2]; 445[ASS1]; 4594[MUT]; 79133[NDUFAF5]; 4695[NDUFA2]; 10128[LRPPRC]; 3712[IVD]
FADS1	3992	107970	ARRHYTHMOGENIC RIGHT VENTRICULAR DYSPLASIA, FAMILIAL, 1; ARVD1',	6.924581e-05	DB00159[NA]; DB00132[NA]	DB00159 [ICOSAPENT]; DB00132 [ALPHA-LINOLENIC ACID]	8048[CSRP3]; 51422[PRKAG2]; 7168[TPM1]; 1837[DTNA]; 1674[DES]
ROCK1	6093	600996	ARRHYTHMOGENIC RIGHT VENTRICULAR DYSPLASIA, FAMILIAL, 2; ARVD2',	7.926305e-05	DB08162[NA]; DB08756[NA]; DB04707[NA]; DB07876[NA]	DB08162 [5-(1,4-DIAZEPAN-1-SULFONYL)ISOQUINOLINE]; DB08756 [(R)-TRANS-4-(1-AMINOETHYL)-N-(4-PYRIDYL) CYCLOHEXANECARBOXAMIDE]; DB04707 [HYDROXYFASUDIL]; DB07876 [(S)-2-METHYL-1-[(4-METHYL-5-ISOQUINOLINE)SULFONYL]-HOMOPIPERAZINE]	23479[ISCU]; 291[SLC25A4]; 7273[TTN]; 1674[DES]; 4624[MYH6]; 4625[MYH7]; 287[ANK2]
SC4MOL	6307	600996	ARRHYTHMOGENIC RIGHT VENTRICULAR DYSPLASIA, FAMILIAL, 2; ARVD2',	1.621509e-05	DB00157[Nadide]	DB00157 [NADH]	7168[TPM1]; 287[ANK2]; 4625[MYH7]; 85366[MYLK2]
SQLE	6713	600996	ARRHYTHMOGENIC RIGHT VENTRICULAR DYSPLASIA, FAMILIAL, 2; ARVD2',	1.97782e-05	DB01091[Lotrimin Ultra]; DB00735[Naftifine HCl]; DB00857[Bramazil]	DB01091 [BUTENAFINE]; DB00735 [NAFTIFINE]; DB00857 [TERBINAFINE]	7273[TTN]; 4625[MYH7]; 7168[TPM1]; 4624[MYH6]; 85366[MYLK2]
AFG3L2	10939	208050	ARTERIAL TORTUOSITY SYNDROME; ATS',	7.663753e-05	DB00171[Adephos]	DB00171 [ADENOSINE TRIPHOSPHATE]	1290[COL5A2]; 1278[COL1A2]; 2200[FBN1]; 1281[COL3A1]; 4015[LOX]; 7148[TNXB]; 1291[COL6A1]; 8573[CASK]; 4286[MITF]; 2006[ELN]
CALM1	801	208050	ARTERIAL TORTUOSITY SYNDROME; ATS',	1.316099e-05	DB00850[Apo-Perphenazine]; DB03900[NA]; DB01100[Halomonth]; DB01069[Allergan]; DB00527[Cinchocaine]; DB01023[AGON SR]; DB08039[NA]; DB00622[Cardene]; DB00831[Eskazine]; DB01429[Aspenon]; DB04513[NA]; DB01244[Vascor]; DB00836[Apo-Loperamide]; DB00753[Aerrane]; DB00925[Bensylyt]; DB02868[NA]; DB01373[NA]; DB08231[NA]; DB00623[Apo-Fluphenazine]; DB01115[Adalat]; DB03977[NA]; DB04841[Apo-flunarizine …	DB00850 [PERPHENAZINE]; DB03900 [2-METHYL-2-PROPANOL]; DB01100 [PIMOZIDE]; DB01069 [PROMETHAZINE]; DB00527 [DIBUCAINE]; DB01023 [FELODIPINE]; DB08039 [(3Z)-N,N-DIMETHYL-2-OXO-3-(4,5,6,7-TETRAHYDRO-1H-INDOL-2-YLMETHYLIDENE)-2,3-DIHYDRO-1H-INDOLE-5-SULFONAMIDE]; DB00622 [NICARDIPINE]; DB00831 [TRIFLUOPERAZINE]; DB01429 [APRINDINE]; DB04513 [N-(6-AMINOHEXYL)-5-CHLORO-1-NAPHTHALENESULFONAMIDE]; DB012…	1290[COL5A2]; 2200[FBN1]; 10479[SLC9A6]; 30[ACAA1]; 2588[GALNS]; 1277[COL1A1]; 5048[PAFAH1B1]; 79158[GNPTAB]; 157570[ESCO2]; 145173[B3GALTL]; 8813[DPM1]; 2737[GLI3]; 5728[PTEN]; 9839[ZEB2]; 538[ATP7A]; 4000[LMNA]; 3845[KRAS]; 9968[MED12]; 30008[EFEMP2]; 2969[GTF2I]; 2260[FGFR1]; 9820[CUL7]; 5080[PAX6]; 8573[CASK]; 1289[COL5A1]; 1278[COL1A2]; 341640[FREM2]; 11285[B4GALT7]; 9581[PREPL]; 26503[SLC17…
CALM3	808	208050	ARTERIAL TORTUOSITY SYNDROME; ATS',	3.705059e-06	DB00850[Apo-Perphenazine]; DB03900[NA]; DB01100[Halomonth]; DB01069[Allergan]; DB00527[Cinchocaine]; DB01023[AGON SR]; DB08039[NA]; DB00622[Cardene]; DB00831[Eskazine]; DB01429[Aspenon]; DB04513[NA]; DB01244[Vascor]; DB00836[Apo-Loperamide]; DB00753[Aerrane]; DB00925[Bensylyt]; DB02868[NA]; DB01373[NA]; DB08231[NA]; DB00623[Apo-Fluphenazine]; DB01115[Adalat]; DB03977[NA]; DB04841[Apo-flunarizine …	DB00850 [PERPHENAZINE]; DB03900 [2-METHYL-2-PROPANOL]; DB01100 [PIMOZIDE]; DB01069 [PROMETHAZINE]; DB00527 [DIBUCAINE]; DB01023 [FELODIPINE]; DB08039 [(3Z)-N,N-DIMETHYL-2-OXO-3-(4,5,6,7-TETRAHYDRO-1H-INDOL-2-YLMETHYLIDENE)-2,3-DIHYDRO-1H-INDOLE-5-SULFONAMIDE]; DB00622 [NICARDIPINE]; DB00831 [TRIFLUOPERAZINE]; DB01429 [APRINDINE]; DB04513 [N-(6-AMINOHEXYL)-5-CHLORO-1-NAPHTHALENESULFONAMIDE]; DB012…	1290[COL5A2]; 2200[FBN1]; 26503[SLC17A5]; 30[ACAA1]; 2588[GALNS]; 1277[COL1A1]; 5605[MAP2K2]; 9569[GTF2IRD1]; 5048[PAFAH1B1]; 79158[GNPTAB]; 157570[ESCO2]; 145173[B3GALTL]; 8813[DPM1]; 2737[GLI3]; 5728[PTEN]; 9839[ZEB2]; 538[ATP7A]; 4000[LMNA]; 3845[KRAS]; 9968[MED12]; 30008[EFEMP2]; 2969[GTF2I]; 2260[FGFR1]; 9820[CUL7]; 5080[PAX6]; 8573[CASK]; 1289[COL5A1]; 1278[COL1A2]; 4591[TRIM37]; 341640[FRE…
SRD5A1	6715	208050	ARTERIAL TORTUOSITY SYNDROME; ATS',	1.426507e-05	DB00367[72-HOURS]; DB01216[Chibro-Proscar]; DB01126[Avodart]	DB00367 [LEVONORGESTREL]; DB01216 [FINASTERIDE]; DB01126 [DUTASTERIDE]	1290[COL5A2]; 1278[COL1A2]; 2200[FBN1]; 1293[COL6A3]; 10516[FBLN5]; 1277[COL1A1]; 3845[KRAS]; 7048[TGFBR2]; 9839[ZEB2]; 6925[TCF4]
CALM3	808	108110	ARTHROGRYPOSIS MULTIPLEX CONGENITA; AMC	9.552874e-05	DB00850[Apo-Perphenazine]; DB03900[NA]; DB01100[Halomonth]; DB01069[Allergan]; DB00527[Cinchocaine]; DB01023[AGON SR]; DB08039[NA]; DB00622[Cardene]; DB00831[Eskazine]; DB01429[Aspenon]; DB04513[NA]; DB01244[Vascor]; DB00836[Apo-Loperamide]; DB00753[Aerrane]; DB00925[Bensylyt]; DB02868[NA]; DB01373[NA]; DB08231[NA]; DB00623[Apo-Fluphenazine]; DB01115[Adalat]; DB03977[NA]; DB04841[Apo-flunarizine …	DB00850 [PERPHENAZINE]; DB03900 [2-METHYL-2-PROPANOL]; DB01100 [PIMOZIDE]; DB01069 [PROMETHAZINE]; DB00527 [DIBUCAINE]; DB01023 [FELODIPINE]; DB08039 [(3Z)-N,N-DIMETHYL-2-OXO-3-(4,5,6,7-TETRAHYDRO-1H-INDOL-2-YLMETHYLIDENE)-2,3-DIHYDRO-1H-INDOLE-5-SULFONAMIDE]; DB00622 [NICARDIPINE]; DB00831 [TRIFLUOPERAZINE]; DB01429 [APRINDINE]; DB04513 [N-(6-AMINOHEXYL)-5-CHLORO-1-NAPHTHALENESULFONAMIDE]; DB012…	6611[SMS]; 2200[FBN1]; 79158[GNPTAB]; 1277[COL1A1]; 50814[NSDHL]; 7136[TNNI2]; 7468[WHSC1]; 23529[CLCF1]; 7227[TRPS1]; 157570[ESCO2]; 2317[FLNB]; 545[ATR]; 145173[B3GALTL]; 2737[GLI3]; 2316[FLNA]; 538[ATP7A]; 4000[LMNA]; 9968[MED12]; 5352[PLOD2]; 2121[EVC]; 7476[WNT7A]; 2260[FGFR1]; 10682[EBP]; 9820[CUL7]; 285489[DOK7]; 6654[SOS1]; 1278[COL1A2]; 341640[FREM2]; 11285[B4GALT7]; 25836[NIPBL]; 80144[…
COMT	1312	108110	ARTHROGRYPOSIS MULTIPLEX CONGENITA; AMC	9.016695e-05	DB00494[Comtan]; DB03907[NA]; DB00118[SAMe Rx-Mood]; DB02105[NA]; DB03336[NA]; DB08049[NA]; DB00323[Tasmar]; DB07462[NA]	DB00494 [ENTACAPONE]; DB03907 [N-{3-[5-(6-AMINO-PURIN-9-YL)-3,4-DIHYDROXY-TETRAHYDRO-FURAN-2-YL]-ALLYL}-2,3-DIHYDROXY-5-NITRO-BENZAMIDE]; DB00118 [S-ADENOSYLMETHIONINE]; DB02105 [3,5-DINITROCATECHOL]; DB03336 [BIA]; DB08049 [7,8-DIHYDROXY-4-PHENYL-2H-CHROMEN-2-ONE]; DB00323 [TOLCAPONE]; DB07462 [(3,4-DIHYDROXY-2-NITROPHENYL)(PHENYL)METHANONE]	79158[GNPTAB]; 3339[HSPG2]; 5352[PLOD2]; 545[ATR]; 2260[FGFR1]; 3977[LIFR]; 25836[NIPBL]; 2737[GLI3]; 8481[OFD1]; 7468[WHSC1]
COX7A1	1346	108110	ARTHROGRYPOSIS MULTIPLEX CONGENITA; AMC	1.001851e-05	DB02659[NA]; DB04464[NA]	DB02659 [CHOLIC ACID]; DB04464 [N-FORMYLMETHIONINE]	1278[COL1A2]; 2200[FBN1]; 10491[CRTAP]; 5352[PLOD2]; 25782[RAB3GAP2]; 1291[COL6A1]
PYCR1	5831	108110	ARTHROGRYPOSIS MULTIPLEX CONGENITA; AMC	7.244474e-05	DB00172[NA]; DB00157[Nadide]	DB00172 [L-PROLINE]; DB00157 [NADH]	25836[NIPBL]; 2200[FBN1]; 2273[FHL1]; 6654[SOS1]
CALM3	808	193700	ARTHROGRYPOSIS, DISTAL, TYPE 2A; DA2A',	1.27137e-05	DB00850[Apo-Perphenazine]; DB03900[NA]; DB01100[Halomonth]; DB01069[Allergan]; DB00527[Cinchocaine]; DB01023[AGON SR]; DB08039[NA]; DB00622[Cardene]; DB00831[Eskazine]; DB01429[Aspenon]; DB04513[NA]; DB01244[Vascor]; DB00836[Apo-Loperamide]; DB00753[Aerrane]; DB00925[Bensylyt]; DB02868[NA]; DB01373[NA]; DB08231[NA]; DB00623[Apo-Fluphenazine]; DB01115[Adalat]; DB03977[NA]; DB04841[Apo-flunarizine …	DB00850 [PERPHENAZINE]; DB03900 [2-METHYL-2-PROPANOL]; DB01100 [PIMOZIDE]; DB01069 [PROMETHAZINE]; DB00527 [DIBUCAINE]; DB01023 [FELODIPINE]; DB08039 [(3Z)-N,N-DIMETHYL-2-OXO-3-(4,5,6,7-TETRAHYDRO-1H-INDOL-2-YLMETHYLIDENE)-2,3-DIHYDRO-1H-INDOLE-5-SULFONAMIDE]; DB00622 [NICARDIPINE]; DB00831 [TRIFLUOPERAZINE]; DB01429 [APRINDINE]; DB04513 [N-(6-AMINOHEXYL)-5-CHLORO-1-NAPHTHALENESULFONAMIDE]; DB012…	6611[SMS]; 5189[PEX1]; 2316[FLNA]; 2200[FBN1]; 2588[GALNS]; 22930[RAB3GAP1]; 54880[BCOR]; 6535[SLC6A8]; 8573[CASK]; 2073[ERCC5]; 30[ACAA1]; 7136[TNNI2]; 7468[WHSC1]; 546[ATRX]; 7291[TWIST1]; 5605[MAP2K2]; 79813[EHMT1]; 9569[GTF2IRD1]; 2517[FUCA1]; 6654[SOS1]; 79158[GNPTAB]; 7227[TRPS1]; 157570[ESCO2]; 2317[FLNB]; 5194[PEX13]; 145173[B3GALTL]; 4488[MSX2]; 8813[DPM1]; 2737[GLI3]; 5728[PTEN]; 9839[Z…
SRD5A1	6715	121070	ARTHROGRYPOSIS, DISTAL, TYPE 2E',	3.133649e-05	DB00367[72-HOURS]; DB01216[Chibro-Proscar]; DB01126[Avodart]	DB00367 [LEVONORGESTREL]; DB01216 [FINASTERIDE]; DB01126 [DUTASTERIDE]	1278[COL1A2]; 10075[HUWE1]; 6535[SLC6A8]; 1293[COL6A3]; 23111[SPG20]; 7169[TPM2]; 1277[COL1A1]; 2733[GLE1]; 6925[TCF4]
CA4	762	609128	ARTHROGRYPOSIS, DISTAL, TYPE 4; DA4',	1.942576e-05	DB00774[Diuredemina]; DB00436[Aprinox]; DB00999[Acuretic]; DB00909[Exceglan]; DB00880[Aldoclor]; DB00273[Topamax]; DB00819[Acetamox]; DB00703[MZM]; DB00311[Cardrase]; DB01194[Azopt]; DB00562[Aquatag]; DB00869[Trusopt]; DB00606[Anhydron]; DB01021[Achletin]; DB04507[NA]; DB00232[Aquaresen]; DB01144[Antidrasi]	DB00774 [HYDROFLUMETHIAZIDE]; DB00436 [BENDROFLUMETHIAZIDE]; DB00999 [HYDROCHLOROTHIAZIDE]; DB00909 [ZONISAMIDE]; DB00880 [CHLOROTHIAZIDE]; DB00273 [TOPIRAMATE]; DB00819 [ACETAZOLAMIDE]; DB00703 [METHAZOLAMIDE]; DB00311 [ETHOXZOLAMIDE]; DB01194 [BRINZOLAMIDE]; DB00562 [BENZTHIAZIDE]; DB00869 [DORZOLAMIDE]; DB00606 [CYCLOTHIAZIDE]; DB01021 [TRICHLORMETHIAZIDE]; DB04507 [(4S-TRANS)-4-(ETHYLAMINO)-5…	6611[SMS]; 2192[FBLN1]; 658[BMPR1B]; 2737[GLI3]; 7227[TRPS1]
CALM1	801	108145	ARTHROGRYPOSIS, DISTAL, TYPE 5; DA5',	4.099358e-05	DB00850[Apo-Perphenazine]; DB03900[NA]; DB01100[Halomonth]; DB01069[Allergan]; DB00527[Cinchocaine]; DB01023[AGON SR]; DB08039[NA]; DB00622[Cardene]; DB00831[Eskazine]; DB01429[Aspenon]; DB04513[NA]; DB01244[Vascor]; DB00836[Apo-Loperamide]; DB00753[Aerrane]; DB00925[Bensylyt]; DB02868[NA]; DB01373[NA]; DB08231[NA]; DB00623[Apo-Fluphenazine]; DB01115[Adalat]; DB03977[NA]; DB04841[Apo-flunarizine …	DB00850 [PERPHENAZINE]; DB03900 [2-METHYL-2-PROPANOL]; DB01100 [PIMOZIDE]; DB01069 [PROMETHAZINE]; DB00527 [DIBUCAINE]; DB01023 [FELODIPINE]; DB08039 [(3Z)-N,N-DIMETHYL-2-OXO-3-(4,5,6,7-TETRAHYDRO-1H-INDOL-2-YLMETHYLIDENE)-2,3-DIHYDRO-1H-INDOLE-5-SULFONAMIDE]; DB00622 [NICARDIPINE]; DB00831 [TRIFLUOPERAZINE]; DB01429 [APRINDINE]; DB04513 [N-(6-AMINOHEXYL)-5-CHLORO-1-NAPHTHALENESULFONAMIDE]; DB012…	2200[FBN1]; 2067[ERCC1]; 79158[GNPTAB]; 2588[GALNS]; 2073[ERCC5]; 1277[COL1A1]; 23111[SPG20]; 7136[TNNI2]; 7468[WHSC1]; 54880[BCOR]; 7227[TRPS1]; 157570[ESCO2]; 2317[FLNB]; 545[ATR]; 145173[B3GALTL]; 8813[DPM1]; 4041[LRP5]; 2316[FLNA]; 9839[ZEB2]; 3476[IGBP1]; 4000[LMNA]; 23529[CLCF1]; 9968[MED12]; 5352[PLOD2]; 2121[EVC]; 7476[WNT7A]; 2260[FGFR1]; 4204[MECP2]; 285489[DOK7]; 10682[EBP]; 6654[SOS1]…
CALM3	808	108145	ARTHROGRYPOSIS, DISTAL, TYPE 5; DA5',	3.671849e-06	DB00850[Apo-Perphenazine]; DB03900[NA]; DB01100[Halomonth]; DB01069[Allergan]; DB00527[Cinchocaine]; DB01023[AGON SR]; DB08039[NA]; DB00622[Cardene]; DB00831[Eskazine]; DB01429[Aspenon]; DB04513[NA]; DB01244[Vascor]; DB00836[Apo-Loperamide]; DB00753[Aerrane]; DB00925[Bensylyt]; DB02868[NA]; DB01373[NA]; DB08231[NA]; DB00623[Apo-Fluphenazine]; DB01115[Adalat]; DB03977[NA]; DB04841[Apo-flunarizine …	DB00850 [PERPHENAZINE]; DB03900 [2-METHYL-2-PROPANOL]; DB01100 [PIMOZIDE]; DB01069 [PROMETHAZINE]; DB00527 [DIBUCAINE]; DB01023 [FELODIPINE]; DB08039 [(3Z)-N,N-DIMETHYL-2-OXO-3-(4,5,6,7-TETRAHYDRO-1H-INDOL-2-YLMETHYLIDENE)-2,3-DIHYDRO-1H-INDOLE-5-SULFONAMIDE]; DB00622 [NICARDIPINE]; DB00831 [TRIFLUOPERAZINE]; DB01429 [APRINDINE]; DB04513 [N-(6-AMINOHEXYL)-5-CHLORO-1-NAPHTHALENESULFONAMIDE]; DB012…	6611[SMS]; 2200[FBN1]; 2067[ERCC1]; 79158[GNPTAB]; 2588[GALNS]; 2073[ERCC5]; 1277[COL1A1]; 23111[SPG20]; 50814[NSDHL]; 7136[TNNI2]; 7468[WHSC1]; 7291[TWIST1]; 5605[MAP2K2]; 54880[BCOR]; 2517[FUCA1]; 7227[TRPS1]; 157570[ESCO2]; 2317[FLNB]; 545[ATR]; 145173[B3GALTL]; 8813[DPM1]; 4041[LRP5]; 2316[FLNA]; 9839[ZEB2]; 3476[IGBP1]; 4000[LMNA]; 23529[CLCF1]; 9968[MED12]; 5352[PLOD2]; 2121[EVC]; 7476[WNT7…
CA4	762	121050	ARTHROGRYPOSIS, DISTAL, TYPE 9; DA9',	4.09433e-05	DB00774[Diuredemina]; DB00436[Aprinox]; DB00999[Acuretic]; DB00909[Exceglan]; DB00880[Aldoclor]; DB00273[Topamax]; DB00819[Acetamox]; DB00703[MZM]; DB00311[Cardrase]; DB01194[Azopt]; DB00562[Aquatag]; DB00869[Trusopt]; DB00606[Anhydron]; DB01021[Achletin]; DB04507[NA]; DB00232[Aquaresen]; DB01144[Antidrasi]	DB00774 [HYDROFLUMETHIAZIDE]; DB00436 [BENDROFLUMETHIAZIDE]; DB00999 [HYDROCHLOROTHIAZIDE]; DB00909 [ZONISAMIDE]; DB00880 [CHLOROTHIAZIDE]; DB00273 [TOPIRAMATE]; DB00819 [ACETAZOLAMIDE]; DB00703 [METHAZOLAMIDE]; DB00311 [ETHOXZOLAMIDE]; DB01194 [BRINZOLAMIDE]; DB00562 [BENZTHIAZIDE]; DB00869 [DORZOLAMIDE]; DB00606 [CYCLOTHIAZIDE]; DB01021 [TRICHLORMETHIAZIDE]; DB04507 [(4S-TRANS)-4-(ETHYLAMINO)-5…	6611[SMS]; 7227[TRPS1]; 6197[RPS6KA3]; 2969[GTF2I]; 658[BMPR1B]; 2737[GLI3]; 2192[FBLN1]
NDUFA1	4694	121050	ARTHROGRYPOSIS, DISTAL, TYPE 9; DA9',	3.588804e-05	DB00157[Nadide]	DB00157 [NADH]	2260[FGFR1]; 25782[RAB3GAP2]; 1291[COL6A1]; 2737[GLI3]; 7170[TPM3]; 2192[FBLN1]; 201163[FLCN]
PSAP	5660	208081	ARTHROGRYPOSIS, DISTAL, WITH MENTAL RETARDATION AND CHARACTERISTIC FACIES	3.6575e-05	DB01966[NA]	DB01966 [DI-STEAROYL-3-SN-PHOSPHATIDYLETHANOLAMINE]	10075[HUWE1]; 7227[TRPS1]; 11285[B4GALT7]; 8481[OFD1]; 9126[SMC3]; 25836[NIPBL]; 65109[UPF3B]; 546[ATRX]; 6925[TCF4]
TPSB2	64499	208081	ARTHROGRYPOSIS, DISTAL, WITH MENTAL RETARDATION AND CHARACTERISTIC FACIES	4.577231e-05	DB02018[NA]; DB06962[NA]; DB04654[NA]; DB04764[NA]	DB02018 [AMIDO PHENYL PYRUVIC ACID]; DB06962 [(5-(AMINOMETHYL)-2H-SPIRO[BENZOFURAN-3,4'-PIPERIDINE]-1'-YL)(5-(PHENYLETHYNYL)FURAN-2-YL)METHANONE]; DB04654 [4-PIPERIDIN-4-YLBUTANAL]; DB04764 [[4-(3-AMINOMETHYL-PHENYL)-PIPERIDIN-1-YL]-(5-PHENETHYL- PYRIDIN-3-YL)-METHANONE]	8481[OFD1]; 4204[MECP2]; 7317[UBA1]; 65109[UPF3B]; 546[ATRX]; 84295[PHF6]
CALM1	801	208400	ASPARTYLGLUCOSAMINURIA; AGU',	1.000081e-05	DB00850[Apo-Perphenazine]; DB03900[NA]; DB01100[Halomonth]; DB01069[Allergan]; DB00527[Cinchocaine]; DB01023[AGON SR]; DB08039[NA]; DB00622[Cardene]; DB00831[Eskazine]; DB01429[Aspenon]; DB04513[NA]; DB01244[Vascor]; DB00836[Apo-Loperamide]; DB00753[Aerrane]; DB00925[Bensylyt]; DB02868[NA]; DB01373[NA]; DB08231[NA]; DB00623[Apo-Fluphenazine]; DB01115[Adalat]; DB03977[NA]; DB04841[Apo-flunarizine …	DB00850 [PERPHENAZINE]; DB03900 [2-METHYL-2-PROPANOL]; DB01100 [PIMOZIDE]; DB01069 [PROMETHAZINE]; DB00527 [DIBUCAINE]; DB01023 [FELODIPINE]; DB08039 [(3Z)-N,N-DIMETHYL-2-OXO-3-(4,5,6,7-TETRAHYDRO-1H-INDOL-2-YLMETHYLIDENE)-2,3-DIHYDRO-1H-INDOLE-5-SULFONAMIDE]; DB00622 [NICARDIPINE]; DB00831 [TRIFLUOPERAZINE]; DB01429 [APRINDINE]; DB04513 [N-(6-AMINOHEXYL)-5-CHLORO-1-NAPHTHALENESULFONAMIDE]; DB012…	5189[PEX1]; 79158[GNPTAB]; 7468[WHSC1]; 9378[NRXN1]; 2737[GLI3]; 4598[MVK]; 3257[HPS1]; 3064[HTT]; 9968[MED12]; 137682[NDUFAF6]; 4204[MECP2]; 5728[PTEN]; 1736[DKC1]; 1130[LYST]; 6535[SLC6A8]; 25836[NIPBL]; 3930[LBR]; 2582[GALE]; 22930[RAB3GAP1]; 4683[NBN]; 4728[NDUFS8]; 1277[COL1A1]; 546[ATRX]; 57192[MCOLN1]; 5048[PAFAH1B1]; 2317[FLNB]; 8869[ST3GAL5]; 4548[MTR]; 3845[KRAS]; 2260[FGFR1]; 2214[FCGR…
CALM3	808	208400	ASPARTYLGLUCOSAMINURIA; AGU',	2.714098e-07	DB00850[Apo-Perphenazine]; DB03900[NA]; DB01100[Halomonth]; DB01069[Allergan]; DB00527[Cinchocaine]; DB01023[AGON SR]; DB08039[NA]; DB00622[Cardene]; DB00831[Eskazine]; DB01429[Aspenon]; DB04513[NA]; DB01244[Vascor]; DB00836[Apo-Loperamide]; DB00753[Aerrane]; DB00925[Bensylyt]; DB02868[NA]; DB01373[NA]; DB08231[NA]; DB00623[Apo-Fluphenazine]; DB01115[Adalat]; DB03977[NA]; DB04841[Apo-flunarizine …	DB00850 [PERPHENAZINE]; DB03900 [2-METHYL-2-PROPANOL]; DB01100 [PIMOZIDE]; DB01069 [PROMETHAZINE]; DB00527 [DIBUCAINE]; DB01023 [FELODIPINE]; DB08039 [(3Z)-N,N-DIMETHYL-2-OXO-3-(4,5,6,7-TETRAHYDRO-1H-INDOL-2-YLMETHYLIDENE)-2,3-DIHYDRO-1H-INDOLE-5-SULFONAMIDE]; DB00622 [NICARDIPINE]; DB00831 [TRIFLUOPERAZINE]; DB01429 [APRINDINE]; DB04513 [N-(6-AMINOHEXYL)-5-CHLORO-1-NAPHTHALENESULFONAMIDE]; DB012…	5189[PEX1]; 79158[GNPTAB]; 7468[WHSC1]; 9378[NRXN1]; 2737[GLI3]; 4598[MVK]; 3257[HPS1]; 3064[HTT]; 9968[MED12]; 137682[NDUFAF6]; 4204[MECP2]; 4337[MOCS1]; 1736[DKC1]; 1130[LYST]; 6535[SLC6A8]; 2317[FLNB]; 3930[LBR]; 5781[PTPN11]; 2582[GALE]; 22930[RAB3GAP1]; 4683[NBN]; 4728[NDUFS8]; 50814[NSDHL]; 1277[COL1A1]; 546[ATRX]; 57192[MCOLN1]; 9569[GTF2IRD1]; 5048[PAFAH1B1]; 25836[NIPBL]; 8869[ST3GAL5]; …
COMT	1312	208500	ASPHYXIATING THORACIC DYSTROPHY 1; ATD1',	1.190029e-05	DB00494[Comtan]; DB03907[NA]; DB00118[SAMe Rx-Mood]; DB02105[NA]; DB03336[NA]; DB08049[NA]; DB00323[Tasmar]; DB07462[NA]	DB00494 [ENTACAPONE]; DB03907 [N-{3-[5-(6-AMINO-PURIN-9-YL)-3,4-DIHYDROXY-TETRAHYDRO-FURAN-2-YL]-ALLYL}-2,3-DIHYDROXY-5-NITRO-BENZAMIDE]; DB00118 [S-ADENOSYLMETHIONINE]; DB02105 [3,5-DINITROCATECHOL]; DB03336 [BIA]; DB08049 [7,8-DIHYDROXY-4-PHENYL-2H-CHROMEN-2-ONE]; DB00323 [TOLCAPONE]; DB07462 [(3,4-DIHYDROXY-2-NITROPHENYL)(PHENYL)METHANONE]	79158[GNPTAB]; 2690[GHR]; 5352[PLOD2]; 545[ATR]; 2260[FGFR1]; 3977[LIFR]; 6309[SC5DL]; 25836[NIPBL]; 8481[OFD1]; 11231[SEC63]; 2737[GLI3]; 80184[CEP290]; 7468[WHSC1]; 138050[HGSNAT]
CTPS	1503	271400	ASPLENIA, ISOLATED CONGENITAL; ICAS',	7.904089e-06	DB00130[Cebrogen]	DB00130 [L-GLUTAMINE]	3039[HBA1]; 3043[HBB]; 3040[HBA2]
CTSL2	1515	271400	ASPLENIA, ISOLATED CONGENITAL; ICAS',	1.82372e-05	DB02869[NA]; DB04451[NA]	DB02869 [3-AMINO-5-PHENYLPENTANE]; DB04451 [4-METHYLPIPERAZIN-1-YL CARBONYL GROUP]	3039[HBA1]; 3043[HBB]; 3040[HBA2]
GARS	2617	271400	ASPLENIA, ISOLATED CONGENITAL; ICAS',	2.367809e-05	DB00145[Aciport]	DB00145 [GLYCINE]	3039[HBA1]; 3043[HBB]; 3040[HBA2]
GCSH	2653	271400	ASPLENIA, ISOLATED CONGENITAL; ICAS',	1.398888e-05	DB03760[NA]; DB00145[Aciport]; DB03187[NA]	DB03760 [DIHYDROLIPOIC ACID]; DB00145 [GLYCINE]; DB03187 [6-(HYDROXYETHYLDITHIO)-8-(AMINOMETHYLTHIO)OCTANOIC ACID]	3039[HBA1]; 5199[CFP]; 3043[HBB]; 3040[HBA2]
IARS	3376	271400	ASPLENIA, ISOLATED CONGENITAL; ICAS',	6.194691e-05	DB00167[NA]	DB00167 [L-ISOLEUCINE]	3039[HBA1]; 3043[HBB]; 3040[HBA2]
NDUFS5	4725	271400	ASPLENIA, ISOLATED CONGENITAL; ICAS',	4.123874e-05	DB00157[Nadide]	DB00157 [NADH]	3039[HBA1]; 3043[HBB]; 3040[HBA2]
PFN2	5217	600807	ASTHMA, SUSCEPTIBILITY TO',	2.714847e-06	DB02580[NA]; DB02078[NA]	DB02580 [1-(2-METHOXY-ETHOXY)-2-{2-[2-(2-METHOXY-ETHOXY]-ETHOXY}-ETHANE]; DB02078 [1-METHOXY-2-[2-(2-METHOXY-ETHOXY]-ETHANE]	7454[WAS]; 26191[PTPN22]; 6774[STAT3]; 51131[PHF11]; 3431[SP110]; 3107[HLA-C]; 3119[HLA-DQB1]; 2213[FCGR2B]; 3561[IL2RG]; 841[CASP8]; 3845[KRAS]; 3123[HLA-DRB1]
GCH1	2643	608984	ATAXIA, SENSORY, 1, AUTOSOMAL DOMINANT; SNAX1',	6.243499e-05	DB02377[NA]	DB02377 [GUANINE]	2643[GCH1]; 25814[ATXN10]; 5354[PLP1]; 1641[DCX]; 8398[PLA2G6]; 5621[PRNP]
MYL12A	10627	608984	ATAXIA, SENSORY, 1, AUTOSOMAL DOMINANT; SNAX1',	8.419063e-05	DB08378[NA]	DB08378 [4-[4-(2,5-DIOXO-PYRROLIDIN-1-YL)-PHENYLAMINO]-4-HYDROXY-BUTYRIC ACID]	5521[PPP2R2B]; 144165[PRICKLE1]; 8398[PLA2G6]; 5354[PLP1]; 478[ATP1A3]; 3766[KCNJ10]; 950[SCARB2]; 23345[SYNE1]; 85300[ATCAY]; 2571[GAD1]; 51062[ATL1]
P4HB	5034	608984	ATAXIA, SENSORY, 1, AUTOSOMAL DOMINANT; SNAX1',	1.832166e-07	DB03615[NA]	DB03615 [RIBOSTAMYCIN]	23435[TARDBP]; 144165[PRICKLE1]; 5521[PPP2R2B]; 5354[PLP1]; 2259[FGF14]; 478[ATP1A3]; 5660[PSAP]; 54332[GDAP1]; 3736[KCNA1]; 23345[SYNE1]; 85300[ATCAY]; 2571[GAD1]; 51062[ATL1]
ALDH3B1	221	209010	ATHEROSCLEROSIS, PREMATURE, WITH DEAFNESS, NEPHROPATHY, DIABETES MELLITUS, PHOTOMYOCLONUS, AND DEGENERATIVE NEUROLOGIC DISEASE	3.599786e-05	DB00157[Nadide]	DB00157 [NADH]	1340[COX6B1]; 10128[LRPPRC]; 8802[SUCLG1]
CKMT2	1160	300431	ATKIN-FLAITZ SYNDROME',	5.859386e-05	DB00148[Cosmocair C 100]	DB00148 [CREATINE]	65109[UPF3B]; 5818[PVRL1]; 4983[OPHN1]; 6926[TBX3]; 8626[TP63]
MYL12A	10627	209100	ATONIC-ASTATIC SYNDROME OF FOERSTER	5.518737e-05	DB08378[NA]	DB08378 [4-[4-(2,5-DIOXO-PYRROLIDIN-1-YL)-PHENYLAMINO]-4-HYDROXY-BUTYRIC ACID]	85300[ATCAY]; 6323[SCN1A]; 2566[GABRG2]; 3778[KCNMA1]
P4HB	5034	209100	ATONIC-ASTATIC SYNDROME OF FOERSTER	2.078882e-05	DB03615[NA]	DB03615 [RIBOSTAMYCIN]	85300[ATCAY]; 6323[SCN1A]; 2566[GABRG2]; 3778[KCNMA1]
PAPSS1	9061	611494	ATRIAL FIBRILLATION, FAMILIAL, 5; ATFB5	8.489734e-05	DB03431[NA]; DB03708[NA]; DB04077[NA]; DB02661[NA]	DB03431 [ADENOSINE-5'-DIPHOSPHATE]; DB03708 [ADENOSINE-5'-PHOSPHOSULFATE]; DB04077 [GLYCEROL]; DB02661 [ADENOSINE-5'-DIPHOSPHATE-2',3'-VANADATE]	8048[CSRP3]; 7273[TTN]; 8557[TCAP]; 148738[HFE2]; 4634[MYL3]
P4HB	5034	143465	ATTENTION DEFICIT-HYPERACTIVITY DISORDER; ADHD',	2.489163e-05	DB03615[NA]	DB03615 [RIBOSTAMYCIN]	6323[SCN1A]; 6326[SCN2A]; 2259[FGF14]; 9211[LGI1]; 114798[SLITRK1]; 23345[SYNE1]; 85300[ATCAY]; 6854[SYN2]; 11141[IL1RAPL1]; 57338[JPH3]
HDAC1	3065	611016	AUTISM, SUSCEPTIBILITY TO, 10; AUTS10	5.067386e-05	DB02546[SAHA]	DB02546 [VORINOSTAT]	6323[SCN1A]; 491[ATP2B2]; 6326[SCN2A]; 785[CACNB4]; 4137[MAPT]; 3736[KCNA1]; 7436[VLDLR]; 2554[GABRA1]
S100A11	6282	607373	AUTISM, SUSCEPTIBILITY TO, 8; AUTS8',	2.325832e-07	DB02482[NA]	DB02482 [PHOSPHONOTHREONINE]	2739[GLO1]; 3785[KCNQ2]; 10075[HUWE1]; 2566[GABRG2]; 6323[SCN1A]; 26047[CNTNAP2]; 9378[NRXN1]; 5063[PAK3]; 6326[SCN2A]; 1756[DMD]; 57338[JPH3]
CASP7	840	300425	AUTISM, SUSCEPTIBILITY TO, X-LINKED 1; AUTSX1	7.878602e-05	DB03384[NA]; DB03762[NA]	DB03384 [FICA]; DB03762 [DICA]	9378[NRXN1]; 2566[GABRG2]; 9581[PREPL]; 6389[SDHA]; 6323[SCN1A]; 3785[KCNQ2]; 9211[LGI1]; 6326[SCN2A]; 6854[SYN2]; 57338[JPH3]
S100A11	6282	300425	AUTISM, SUSCEPTIBILITY TO, X-LINKED 1; AUTSX1	1.953109e-07	DB02482[NA]	DB02482 [PHOSPHONOTHREONINE]	2739[GLO1]; 9378[NRXN1]; 2566[GABRG2]; 9581[PREPL]; 6389[SDHA]; 26047[CNTNAP2]; 6323[SCN1A]; 5053[PAH]; 10075[HUWE1]; 5063[PAK3]; 6326[SCN2A]; 3785[KCNQ2]; 6854[SYN2]; 1756[DMD]; 57338[JPH3]
TSPO	706	300425	AUTISM, SUSCEPTIBILITY TO, X-LINKED 1; AUTSX1	5.366762e-05	DB01587[NA]; DB01178[Alinam]; DB00628[Chlorazepate]; DB00186[Almazine]; DB01544[Narcozep]; DB00962[Sonata]; DB00404[Alplax]; DB00829[Alboral]; DB01068[Antelepsin]; DB00231[Apo-Temazepam]; DB01198[Amoban]; DB00402[Estorra]; DB00897[Alti-Triazolam]	DB01587 [KETAZOLAM]; DB01178 [CHLORMEZANONE]; DB00628 [CLORAZEPATE]; DB00186 [LORAZEPAM]; DB01544 [FLUNITRAZEPAM]; DB00962 [ZALEPLON]; DB00404 [ALPRAZOLAM]; DB00829 [DIAZEPAM]; DB01068 [CLONAZEPAM]; DB00231 [TEMAZEPAM]; DB01198 [ZOPICLONE]; DB00402 [ESZOPICLONE]; DB00897 [TRIAZOLAM]	3785[KCNQ2]; 2566[GABRG2]; 9581[PREPL]; 6389[SDHA]; 6323[SCN1A]; 10075[HUWE1]; 5063[PAK3]; 9211[LGI1]; 6326[SCN2A]; 4552[MTRR]; 6854[SYN2]; 26047[CNTNAP2]; 57338[JPH3]
PTGS1	5742	300495	AUTISM, SUSCEPTIBILITY TO, X-LINKED 2; AUTSX2',	8.410154e-05	DB00154[Star GLA (GNC)]; DB00573[Nalfon]; DB00469[Apo-Tenoxicam]; DB00500[Tolectin]; DB01014[Carbadox]; DB01837[NA]; DB02110[NA]; DB01050[Actiprofen]; DB02773[NA]; DB02709[NA]; DB01398[NA]; DB00939[Arquel]; DB07981[NA]; DB00350[Alopexil]; DB02944[NA]; DB07984[NA]; DB02266[NA]; DB02047[NA]; DB00711[Banocide]; DB00991[Alvo]; DB00328[Amuno]; DB01283[Prexige]; DB01401[NA]; DB00870[Maldocil]; DB00712[…	DB00154 [GAMMA-HOMOLINOLENIC ACID]; DB00573 [FENOPROFEN]; DB00469 [TENOXICAM]; DB00500 [TOLMETIN]; DB01014 [BALSALAZIDE]; DB01837 [O-ACETYLSERINE]; DB02110 [PROTOPORPHYRIN IX CONTAINING CO]; DB01050 [IBUPROFEN]; DB02773 [(3-CHLORO-4-PROPOXY-PHENYL)-ACETIC ACID]; DB02709 [RESVERATROL]; DB01398 [SALICYLATE-SODIUM]; DB00939 [MECLOFENAMIC ACID]; DB07981 [2-[1-(4-CHLOROBENZOYL)-5-METHOXY-2-METHYL-1H-I…	54658[UGT1A1]; 2746[GLUD1]; 501[ALDH7A1]; 9378[NRXN1]; 2055[CLN8]
KRT8	3856	109120	AXENFELD-RIEGER ANOMALY WITH PARTIALLY ABSENT EYE MUSCLES, DISTINCTIVE FACE, HYDROCEPHALY, AND SKELETAL ABNORMALITIES',	3.312128e-05	DB00031[TNKase (Genentech Inc)]	DB00031 [TENECTEPLASE]	7227[TRPS1]; 2260[FGFR1]; 7140[TNNT3]; 10491[CRTAP]; 9839[ZEB2]; 7299[TYR]; 6925[TCF4]; 4976[OPA1]
CALM3	808	601499	AXENFELD-RIEGER SYNDROME, TYPE 2; RIEG2',	2.72262e-05	DB00850[Apo-Perphenazine]; DB03900[NA]; DB01100[Halomonth]; DB01069[Allergan]; DB00527[Cinchocaine]; DB01023[AGON SR]; DB08039[NA]; DB00622[Cardene]; DB00831[Eskazine]; DB01429[Aspenon]; DB04513[NA]; DB01244[Vascor]; DB00836[Apo-Loperamide]; DB00753[Aerrane]; DB00925[Bensylyt]; DB02868[NA]; DB01373[NA]; DB08231[NA]; DB00623[Apo-Fluphenazine]; DB01115[Adalat]; DB03977[NA]; DB04841[Apo-flunarizine …	DB00850 [PERPHENAZINE]; DB03900 [2-METHYL-2-PROPANOL]; DB01100 [PIMOZIDE]; DB01069 [PROMETHAZINE]; DB00527 [DIBUCAINE]; DB01023 [FELODIPINE]; DB08039 [(3Z)-N,N-DIMETHYL-2-OXO-3-(4,5,6,7-TETRAHYDRO-1H-INDOL-2-YLMETHYLIDENE)-2,3-DIHYDRO-1H-INDOLE-5-SULFONAMIDE]; DB00622 [NICARDIPINE]; DB00831 [TRIFLUOPERAZINE]; DB01429 [APRINDINE]; DB04513 [N-(6-AMINOHEXYL)-5-CHLORO-1-NAPHTHALENESULFONAMIDE]; DB012…	6611[SMS]; 2200[FBN1]; 2588[GALNS]; 7468[WHSC1]; 546[ATRX]; 5605[MAP2K2]; 54880[BCOR]; 5048[PAFAH1B1]; 157570[ESCO2]; 2317[FLNB]; 145173[B3GALTL]; 4041[LRP5]; 9839[ZEB2]; 1387[CREBBP]; 9968[MED12]; 2737[GLI3]; 55636[CHD7]; 2316[FLNA]; 5727[PTCH1]; 2260[FGFR1]; 285489[DOK7]; 5080[PAX6]; 6654[SOS1]; 341640[FREM2]; 79813[EHMT1]; 673[BRAF]; 7291[TWIST1]; 25836[NIPBL]; 80144[FRAS1]; 701[BUB1B]; 7020[T…
HPN	3249	601499	AXENFELD-RIEGER SYNDROME, TYPE 2; RIEG2',	6.188135e-05	DB00522[Chymex]; DB03297[NA]; DB03643[NA]; DB03865[NA]; DB00036[NovoSeven (Novo Nordisk)]	DB00522 [BENTIROMIDE]; DB03297 [BENZYLSULFINIC ACID]; DB03643 [CRA_1144]; DB03865 [6-CHLORO-2-(2-HYDROXY-BIPHENYL-3-YL)-1H-INDOLE-5-CARBOXAMIDINE]; DB00036 [COAGULATION FACTOR VIIA]	3052[HCCS]; 1387[CREBBP]; 2697[GJA1]; 5048[PAFAH1B1]
PYCR1	5831	601499	AXENFELD-RIEGER SYNDROME, TYPE 2; RIEG2',	3.819485e-05	DB00172[NA]; DB00157[Nadide]	DB00172 [L-PROLINE]; DB00157 [NADH]	9839[ZEB2]; 25836[NIPBL]; 2200[FBN1]; 6654[SOS1]
CALM1	801	218600	BALLER-GEROLD SYNDROME; BGS',	2.746401e-05	DB00850[Apo-Perphenazine]; DB03900[NA]; DB01100[Halomonth]; DB01069[Allergan]; DB00527[Cinchocaine]; DB01023[AGON SR]; DB08039[NA]; DB00622[Cardene]; DB00831[Eskazine]; DB01429[Aspenon]; DB04513[NA]; DB01244[Vascor]; DB00836[Apo-Loperamide]; DB00753[Aerrane]; DB00925[Bensylyt]; DB02868[NA]; DB01373[NA]; DB08231[NA]; DB00623[Apo-Fluphenazine]; DB01115[Adalat]; DB03977[NA]; DB04841[Apo-flunarizine …	DB00850 [PERPHENAZINE]; DB03900 [2-METHYL-2-PROPANOL]; DB01100 [PIMOZIDE]; DB01069 [PROMETHAZINE]; DB00527 [DIBUCAINE]; DB01023 [FELODIPINE]; DB08039 [(3Z)-N,N-DIMETHYL-2-OXO-3-(4,5,6,7-TETRAHYDRO-1H-INDOL-2-YLMETHYLIDENE)-2,3-DIHYDRO-1H-INDOLE-5-SULFONAMIDE]; DB00622 [NICARDIPINE]; DB00831 [TRIFLUOPERAZINE]; DB01429 [APRINDINE]; DB04513 [N-(6-AMINOHEXYL)-5-CHLORO-1-NAPHTHALENESULFONAMIDE]; DB012…	6125[RPL5]; 2588[GALNS]; 1736[DKC1]; 2200[FBN1]; 7136[TNNI2]; 7468[WHSC1]; 546[ATRX]; 54880[BCOR]; 5048[PAFAH1B1]; 7227[TRPS1]; 157570[ESCO2]; 6223[RPS19]; 545[ATR]; 145173[B3GALTL]; 4488[MSX2]; 4548[MTR]; 2737[GLI3]; 2316[FLNA]; 9839[ZEB2]; 3930[LBR]; 5116[PCNT]; 3476[IGBP1]; 23529[CLCF1]; 1387[CREBBP]; 9968[MED12]; 55636[CHD7]; 7476[WNT7A]; 5728[PTEN]; 5727[PTCH1]; 2260[FGFR1]; 10682[EBP]; 2317…
CALM3	808	218600	BALLER-GEROLD SYNDROME; BGS',	3.44624e-05	DB00850[Apo-Perphenazine]; DB03900[NA]; DB01100[Halomonth]; DB01069[Allergan]; DB00527[Cinchocaine]; DB01023[AGON SR]; DB08039[NA]; DB00622[Cardene]; DB00831[Eskazine]; DB01429[Aspenon]; DB04513[NA]; DB01244[Vascor]; DB00836[Apo-Loperamide]; DB00753[Aerrane]; DB00925[Bensylyt]; DB02868[NA]; DB01373[NA]; DB08231[NA]; DB00623[Apo-Fluphenazine]; DB01115[Adalat]; DB03977[NA]; DB04841[Apo-flunarizine …	DB00850 [PERPHENAZINE]; DB03900 [2-METHYL-2-PROPANOL]; DB01100 [PIMOZIDE]; DB01069 [PROMETHAZINE]; DB00527 [DIBUCAINE]; DB01023 [FELODIPINE]; DB08039 [(3Z)-N,N-DIMETHYL-2-OXO-3-(4,5,6,7-TETRAHYDRO-1H-INDOL-2-YLMETHYLIDENE)-2,3-DIHYDRO-1H-INDOLE-5-SULFONAMIDE]; DB00622 [NICARDIPINE]; DB00831 [TRIFLUOPERAZINE]; DB01429 [APRINDINE]; DB04513 [N-(6-AMINOHEXYL)-5-CHLORO-1-NAPHTHALENESULFONAMIDE]; DB012…	6125[RPL5]; 2588[GALNS]; 1736[DKC1]; 2200[FBN1]; 7136[TNNI2]; 7468[WHSC1]; 546[ATRX]; 7291[TWIST1]; 5605[MAP2K2]; 54880[BCOR]; 5048[PAFAH1B1]; 7227[TRPS1]; 157570[ESCO2]; 6223[RPS19]; 545[ATR]; 145173[B3GALTL]; 4488[MSX2]; 4548[MTR]; 2737[GLI3]; 2316[FLNA]; 9839[ZEB2]; 3930[LBR]; 5116[PCNT]; 3476[IGBP1]; 23529[CLCF1]; 1387[CREBBP]; 9968[MED12]; 55636[CHD7]; 7476[WNT7A]; 5728[PTEN]; 5727[PTCH1]; 2…
NFS1	9054	218600	BALLER-GEROLD SYNDROME; BGS',	7.026699e-05	DB00151[NA]; DB00160[NA]; DB00114[Biosechs]	DB00151 [L-CYSTEINE]; DB00160 [L-ALANINE]; DB00114 [PYRIDOXAL PHOSPHATE]	1387[CREBBP]; 6197[RPS6KA3]; 546[ATRX]; 652[BMP4]; 25836[NIPBL]; 4281[MID1]; 5728[PTEN]; 1736[DKC1]; 65109[UPF3B]; 6925[TCF4]
ART1	417	153480	BANNAYAN-RILEY-RUVALCABA SYNDROME; BRRS',	2.636403e-05	DB01854[NA]; DB01907[NA]	DB01854 [5-BROMONICOTINAMIDE]; DB01907 [NICOTINAMIDE-ADENINE-DINUCLEOTIDE]	5048[PAFAH1B1]; 324[APC]; 5727[PTCH1]; 8450[CUL4B]; 55109[AGGF1]; 7468[WHSC1]; 2201[FBN2]; 2332[FMR1]; 5325[PLAGL1]
ATP6V1A	523	153480	BANNAYAN-RILEY-RUVALCABA SYNDROME; BRRS',	3.202958e-05	DB06734[NA]; DB06733[NA]; DB00630[Adronat]; DB01077[Cintichem Technetium 99m Hedspa]; DB01133[Skelid]	DB06734 [BAFILOMYCIN B1]; DB06733 [BAFILOMYCIN A1]; DB00630 [ALENDRONATE]; DB01077 [ETIDRONIC ACID]; DB01133 [TILUDRONATE]	6638[SNRPN]; 3339[HSPG2]; 5192[PEX10]; 4089[SMAD4]; 2317[FLNB]; 6657[SOX2]; 55670[PEX26]; 7169[TPM2]; 25836[NIPBL]; 5116[PCNT]; 6925[TCF4]; 2006[ELN]
CALM1	801	153480	BANNAYAN-RILEY-RUVALCABA SYNDROME; BRRS',	1.922852e-06	DB00850[Apo-Perphenazine]; DB03900[NA]; DB01100[Halomonth]; DB01069[Allergan]; DB00527[Cinchocaine]; DB01023[AGON SR]; DB08039[NA]; DB00622[Cardene]; DB00831[Eskazine]; DB01429[Aspenon]; DB04513[NA]; DB01244[Vascor]; DB00836[Apo-Loperamide]; DB00753[Aerrane]; DB00925[Bensylyt]; DB02868[NA]; DB01373[NA]; DB08231[NA]; DB00623[Apo-Fluphenazine]; DB01115[Adalat]; DB03977[NA]; DB04841[Apo-flunarizine …	DB00850 [PERPHENAZINE]; DB03900 [2-METHYL-2-PROPANOL]; DB01100 [PIMOZIDE]; DB01069 [PROMETHAZINE]; DB00527 [DIBUCAINE]; DB01023 [FELODIPINE]; DB08039 [(3Z)-N,N-DIMETHYL-2-OXO-3-(4,5,6,7-TETRAHYDRO-1H-INDOL-2-YLMETHYLIDENE)-2,3-DIHYDRO-1H-INDOLE-5-SULFONAMIDE]; DB00622 [NICARDIPINE]; DB00831 [TRIFLUOPERAZINE]; DB01429 [APRINDINE]; DB04513 [N-(6-AMINOHEXYL)-5-CHLORO-1-NAPHTHALENESULFONAMIDE]; DB012…	6638[SNRPN]; 2200[FBN1]; 5189[PEX1]; 55109[AGGF1]; 8242[KDM5C]; 30[ACAA1]; 1387[CREBBP]; 7136[TNNI2]; 7468[WHSC1]; 546[ATRX]; 9469[CHST3]; 5048[PAFAH1B1]; 1281[COL3A1]; 79158[GNPTAB]; 7227[TRPS1]; 157570[ESCO2]; 2317[FLNB]; 2969[GTF2I]; 145173[B3GALTL]; 657[BMPR1A]; 4548[MTR]; 8813[DPM1]; 2737[GLI3]; 5728[PTEN]; 9839[ZEB2]; 10743[RAI1]; 5116[PCNT]; 538[ATP7A]; 3845[KRAS]; 9968[MED12]; 5194[PEX13]…
CALM3	808	153480	BANNAYAN-RILEY-RUVALCABA SYNDROME; BRRS',	3.058692e-08	DB00850[Apo-Perphenazine]; DB03900[NA]; DB01100[Halomonth]; DB01069[Allergan]; DB00527[Cinchocaine]; DB01023[AGON SR]; DB08039[NA]; DB00622[Cardene]; DB00831[Eskazine]; DB01429[Aspenon]; DB04513[NA]; DB01244[Vascor]; DB00836[Apo-Loperamide]; DB00753[Aerrane]; DB00925[Bensylyt]; DB02868[NA]; DB01373[NA]; DB08231[NA]; DB00623[Apo-Fluphenazine]; DB01115[Adalat]; DB03977[NA]; DB04841[Apo-flunarizine …	DB00850 [PERPHENAZINE]; DB03900 [2-METHYL-2-PROPANOL]; DB01100 [PIMOZIDE]; DB01069 [PROMETHAZINE]; DB00527 [DIBUCAINE]; DB01023 [FELODIPINE]; DB08039 [(3Z)-N,N-DIMETHYL-2-OXO-3-(4,5,6,7-TETRAHYDRO-1H-INDOL-2-YLMETHYLIDENE)-2,3-DIHYDRO-1H-INDOLE-5-SULFONAMIDE]; DB00622 [NICARDIPINE]; DB00831 [TRIFLUOPERAZINE]; DB01429 [APRINDINE]; DB04513 [N-(6-AMINOHEXYL)-5-CHLORO-1-NAPHTHALENESULFONAMIDE]; DB012…	6611[SMS]; 6638[SNRPN]; 2200[FBN1]; 5189[PEX1]; 55109[AGGF1]; 8242[KDM5C]; 30[ACAA1]; 3845[KRAS]; 50814[NSDHL]; 7136[TNNI2]; 7468[WHSC1]; 546[ATRX]; 7291[TWIST1]; 9469[CHST3]; 5605[MAP2K2]; 9569[GTF2IRD1]; 5048[PAFAH1B1]; 1281[COL3A1]; 79158[GNPTAB]; 7227[TRPS1]; 157570[ESCO2]; 2317[FLNB]; 5194[PEX13]; 145173[B3GALTL]; 657[BMPR1A]; 4548[MTR]; 8813[DPM1]; 2737[GLI3]; 5728[PTEN]; 9839[ZEB2]; 10743[…
GART	2618	153480	BANNAYAN-RILEY-RUVALCABA SYNDROME; BRRS',	1.588611e-05	DB00642[Alimta]; DB03546[NA]; DB02236[NA]	DB00642 [PEMETREXED]; DB03546 [10-CF3C(OH)2-DDACTHF]; DB02236 [GLYCINAMIDE RIBONUCLEOTIDE]	6638[SNRPN]; 5048[PAFAH1B1]; 1387[CREBBP]; 9990[SLC12A6]; 10084[PQBP1]; 5824[PEX19]; 64324[NSD1]; 1130[LYST]; 8504[PEX3]; 5728[PTEN]; 4089[SMAD4]; 3977[LIFR]; 25836[NIPBL]; 8242[KDM5C]; 9839[ZEB2]; 2263[FGFR2]; 6654[SOS1]; 6925[TCF4]; 324[APC]
NDUFS8	4728	153480	BANNAYAN-RILEY-RUVALCABA SYNDROME; BRRS',	2.561276e-05	DB00157[Nadide]	DB00157 [NADH]	6638[SNRPN]; 55109[AGGF1]; 1387[CREBBP]; 8242[KDM5C]; 7468[WHSC1]; 546[ATRX]; 5048[PAFAH1B1]; 7227[TRPS1]; 6197[RPS6KA3]; 25836[NIPBL]; 545[ATR]; 8813[DPM1]; 5728[PTEN]; 6794[STK11]; 3845[KRAS]; 3052[HCCS]; 4089[SMAD4]; 25782[RAB3GAP2]; 4591[TRIM37]; 324[APC]; 197131[UBR1]; 3759[KCNJ2]; 2263[FGFR2]; 6925[TCF4]; 4247[MGAT2]
NDUFV3	4731	153480	BANNAYAN-RILEY-RUVALCABA SYNDROME; BRRS',	1.895842e-05	DB00157[Nadide]	DB00157 [NADH]	3845[KRAS]; 324[APC]; 1130[LYST]; 197131[UBR1]; 157680[VPS13B]; 2332[FMR1]; 546[ATRX]; 6654[SOS1]; 9839[ZEB2]
OGFOD2	79676	153480	BANNAYAN-RILEY-RUVALCABA SYNDROME; BRRS',	3.202958e-05	DB00126[Adenex]	DB00126 [VITAMIN C]	5048[PAFAH1B1]; 1387[CREBBP]; 157570[ESCO2]; 324[APC]; 8450[CUL4B]; 545[ATR]; 4089[SMAD4]; 4548[MTR]; 8813[DPM1]; 5728[PTEN]; 2332[FMR1]; 5325[PLAGL1]
PSMB4	5692	153480	BANNAYAN-RILEY-RUVALCABA SYNDROME; BRRS',	2.413026e-05	DB07475[NA]; DB08515[NA]	DB07475 [N-[(1R)-1-(DIHYDROXYBORYL)-3-METHYLBUTYL]-N-(PYRAZIN-2-YLCARBONYL)-L-PHENYLALANINAMIDE]; DB08515 [(3AR,6R,6AS)-6-((S)-((S)-CYCLOHEX-2-ENYL)(HYDROXY)METHYL)-6A-METHYL-4-OXO-HEXAHYDRO-2H-FURO[3,2-C]PYRROLE-6-CARBALDEHYDE]	7249[TSC2]; 6638[SNRPN]; 9968[MED12]; 324[APC]; 8242[KDM5C]; 1130[LYST]; 2033[EP300]; 4089[SMAD4]; 4204[MECP2]; 25836[NIPBL]; 673[BRAF]; 6926[TBX3]; 79158[GNPTAB]; 157680[VPS13B]
RPL37	6167	153480	BANNAYAN-RILEY-RUVALCABA SYNDROME; BRRS',	3.670744e-06	DB04602[NA]; DB08769[NA]; DB02494[NA]; DB04805[NA]; DB08437[NA]; DB07374[NA]	DB04602 [PUROMYCIN AMINONUCLEOSIDE-5'-MONOPHOSPHATE]; DB08769 [N-{[(5S)-3-(3-FLUORO-4-MORPHOLIN-4-YLPHENYL)-2-OXO-1,3-OXAZOLIDIN-5-YL]METHYL}ACETAMIDE]; DB02494 [ALPHA-HYDROXY-BETA-PHENYL-PROPIONIC ACID]; DB04805 [VIRGINIAMYCIN FACTOR S1]; DB08437 [PUROMYCIN]; DB07374 [ANISOMYCIN]	91252[SLC39A13]; 7531[YWHAE]; 5573[PRKAR1A]; 324[APC]; 1130[LYST]; 6567[SLC16A2]; 10682[EBP]; 25782[RAB3GAP2]; 657[BMPR1A]; 25836[NIPBL]; 6926[TBX3]; 2263[FGFR2]; 55670[PEX26]; 4591[TRIM37]; 5728[PTEN]; 2332[FMR1]; 546[ATRX]; 6654[SOS1]; 472[ATM]
HINT1	3094	209885	BARBER-SAY SYNDROME',	5.99763e-07	DB02183[NA]; DB03349[NA]; DB00131[Adenovite]; DB01972[NA]; DB02162[NA]	DB02183 [ADENOSINE-5'-DITUNGSTATE]; DB03349 [8-BROMO-ADENOSINE-5'-MONOPHOSPHATE]; DB00131 [ADENOSINE MONOPHOSPHATE]; DB01972 [GUANOSINE-5'-MONOPHOSPHATE]; DB02162 [5'-O-(N-ETHYL-SULFAMOYL)ADENOSINE]	54880[BCOR]; 25836[NIPBL]; 2260[FGFR1]; 5781[PTPN11]; 6949[TCOF1]; 6925[TCF4]; 9839[ZEB2]; 546[ATRX]; 5818[PVRL1]; 6654[SOS1]; 65217[PCDH15]
SLC16A4	9122	209885	BARBER-SAY SYNDROME',	4.1478e-05	DB00119[NA]	DB00119 [PYRUVIC ACID]	9839[ZEB2]; 6949[TCOF1]; 6925[TCF4]; 8626[TP63]
ACSL3	2181	209920	BARE LYMPHOCYTE SYNDROME, TYPE II',	4.663224e-05	DB00159[NA]	DB00159 [ICOSAPENT]	7454[WAS]; 3575[IL7R]; 3135[HLA-G]; 7040[TGFB1]; 3561[IL2RG]; 1535[CYBA]; 5788[PTPRC]; 974[CD79B]; 4792[NFKBIA]; 915[CD3D]
GCSH	2653	209920	BARE LYMPHOCYTE SYNDROME, TYPE II',	3.262877e-08	DB03760[NA]; DB00145[Aciport]; DB03187[NA]	DB03760 [DIHYDROLIPOIC ACID]; DB00145 [GLYCINE]; DB03187 [6-(HYDROXYETHYLDITHIO)-8-(AMINOMETHYLTHIO)OCTANOIC ACID]	26191[PTPN22]; 3575[IL7R]; 7096[TLR1]; 3689[ITGB2]; 695[BTK]; 3687[ITGAX]; 5788[PTPRC]; 7852[CXCR4]; 4792[NFKBIA]; 915[CD3D]; 653361[NCF1]; 1536[CYBB]
GSTM3	2947	209920	BARE LYMPHOCYTE SYNDROME, TYPE II',	7.638586e-06	DB00143[Copren]	DB00143 [GLUTATHIONE]	7454[WAS]; 26191[PTPN22]; 3575[IL7R]; 3561[IL2RG]; 5788[PTPRC]; 974[CD79B]; 29851[ICOS]; 919[CD247]
PFN2	5217	209920	BARE LYMPHOCYTE SYNDROME, TYPE II',	5.268626e-06	DB02580[NA]; DB02078[NA]	DB02580 [1-(2-METHOXY-ETHOXY)-2-{2-[2-(2-METHOXY-ETHOXY]-ETHOXY}-ETHANE]; DB02078 [1-METHOXY-2-[2-(2-METHOXY-ETHOXY]-ETHANE]	7454[WAS]; 26191[PTPN22]; 3575[IL7R]; 51131[PHF11]; 2213[FCGR2B]; 5788[PTPRC]; 3561[IL2RG]; 841[CASP8]; 974[CD79B]
PTK2	5747	209920	BARE LYMPHOCYTE SYNDROME, TYPE II',	1.456405e-05	DB03431[NA]; DB07248[NA]; DB07523[NA]; DB07460[NA]	DB03431 [ADENOSINE-5'-DIPHOSPHATE]; DB07248 [7-PYRIDIN-2-YL-N-(3,4,5-TRIMETHOXYPHENYL)-7H-PYRROLO[2,3-D]PYRIMIDIN-2-AMINE]; DB07523 [N-(4-CHLOROBENZYL)-N',N'-DIMETHYL-N-PYRIDIN-2-YLETHANE-1,2-DIAMINE]; DB07460 [2-({5-CHLORO-2-[(2-METHOXY-4-MORPHOLIN-4-YLPHENYL)AMINO]PYRIMIDIN-4-YL}AMINO)-N-METHYLBENZAMIDE]	7454[WAS]; 26191[PTPN22]; 3575[IL7R]; 3689[ITGB2]; 356[FASLG]; 3561[IL2RG]; 916[CD3E]; 974[CD79B]; 5788[PTPRC]; 29851[ICOS]; 919[CD247]; 915[CD3D]
DNMT1	1786	302060	BARTH SYNDROME; BTHS',	7.127793e-05	DB00928[Ladakamycin]; DB01099[Ancobon]; DB01262[Dacogen]; DB01035[Biocoryl]	DB00928 [AZACITIDINE]; DB01099 [FLUCYTOSINE]; DB01262 [DECITABINE]; DB01035 [PROCAINAMIDE]	9499[MYOT]; 5156[PDGFRA]; 6584[SLC22A5]; 11155[LDB3]; 1756[DMD]
CALM1	801	109400	BASAL CELL NEVUS SYNDROME; BCNS',	1.342645e-05	DB00850[Apo-Perphenazine]; DB03900[NA]; DB01100[Halomonth]; DB01069[Allergan]; DB00527[Cinchocaine]; DB01023[AGON SR]; DB08039[NA]; DB00622[Cardene]; DB00831[Eskazine]; DB01429[Aspenon]; DB04513[NA]; DB01244[Vascor]; DB00836[Apo-Loperamide]; DB00753[Aerrane]; DB00925[Bensylyt]; DB02868[NA]; DB01373[NA]; DB08231[NA]; DB00623[Apo-Fluphenazine]; DB01115[Adalat]; DB03977[NA]; DB04841[Apo-flunarizine …	DB00850 [PERPHENAZINE]; DB03900 [2-METHYL-2-PROPANOL]; DB01100 [PIMOZIDE]; DB01069 [PROMETHAZINE]; DB00527 [DIBUCAINE]; DB01023 [FELODIPINE]; DB08039 [(3Z)-N,N-DIMETHYL-2-OXO-3-(4,5,6,7-TETRAHYDRO-1H-INDOL-2-YLMETHYLIDENE)-2,3-DIHYDRO-1H-INDOLE-5-SULFONAMIDE]; DB00622 [NICARDIPINE]; DB00831 [TRIFLUOPERAZINE]; DB01429 [APRINDINE]; DB04513 [N-(6-AMINOHEXYL)-5-CHLORO-1-NAPHTHALENESULFONAMIDE]; DB012…	10682[EBP]; 2200[FBN1]; 22930[RAB3GAP1]; 79158[GNPTAB]; 1387[CREBBP]; 3643[INSR]; 182[JAG1]; 8493[PPM1D]; 1316[KLF6]; 9231[DLG5]; 2588[GALNS]; 7468[WHSC1]; 546[ATRX]; 4488[MSX2]; 9821[RB1CC1]; 54880[BCOR]; 5048[PAFAH1B1]; 7227[TRPS1]; 157570[ESCO2]; 25836[NIPBL]; 545[ATR]; 145173[B3GALTL]; 657[BMPR1A]; 4548[MTR]; 1294[COL7A1]; 2737[GLI3]; 5728[PTEN]; 9839[ZEB2]; 10743[RAI1]; 5116[PCNT]; 4292[MLH1…
CALM3	808	109400	BASAL CELL NEVUS SYNDROME; BCNS',	5.61142e-06	DB00850[Apo-Perphenazine]; DB03900[NA]; DB01100[Halomonth]; DB01069[Allergan]; DB00527[Cinchocaine]; DB01023[AGON SR]; DB08039[NA]; DB00622[Cardene]; DB00831[Eskazine]; DB01429[Aspenon]; DB04513[NA]; DB01244[Vascor]; DB00836[Apo-Loperamide]; DB00753[Aerrane]; DB00925[Bensylyt]; DB02868[NA]; DB01373[NA]; DB08231[NA]; DB00623[Apo-Fluphenazine]; DB01115[Adalat]; DB03977[NA]; DB04841[Apo-flunarizine …	DB00850 [PERPHENAZINE]; DB03900 [2-METHYL-2-PROPANOL]; DB01100 [PIMOZIDE]; DB01069 [PROMETHAZINE]; DB00527 [DIBUCAINE]; DB01023 [FELODIPINE]; DB08039 [(3Z)-N,N-DIMETHYL-2-OXO-3-(4,5,6,7-TETRAHYDRO-1H-INDOL-2-YLMETHYLIDENE)-2,3-DIHYDRO-1H-INDOLE-5-SULFONAMIDE]; DB00622 [NICARDIPINE]; DB00831 [TRIFLUOPERAZINE]; DB01429 [APRINDINE]; DB04513 [N-(6-AMINOHEXYL)-5-CHLORO-1-NAPHTHALENESULFONAMIDE]; DB012…	10682[EBP]; 2200[FBN1]; 9569[GTF2IRD1]; 22930[RAB3GAP1]; 79158[GNPTAB]; 1387[CREBBP]; 3643[INSR]; 182[JAG1]; 8493[PPM1D]; 1316[KLF6]; 50814[NSDHL]; 9231[DLG5]; 2588[GALNS]; 7468[WHSC1]; 546[ATRX]; 4488[MSX2]; 9821[RB1CC1]; 5605[MAP2K2]; 54880[BCOR]; 5048[PAFAH1B1]; 7227[TRPS1]; 157570[ESCO2]; 25836[NIPBL]; 545[ATR]; 145173[B3GALTL]; 657[BMPR1A]; 4548[MTR]; 1294[COL7A1]; 2737[GLI3]; 5728[PTEN]; 98…
GSTM3	2947	109540	B-CELL GROWTH FACTOR; BCGF',	3.864089e-06	DB00143[Copren]	DB00143 [GLUTATHIONE]	3575[IL7R]; 974[CD79B]; 3561[IL2RG]; 29851[ICOS]; 919[CD247]
PFN2	5217	109540	B-CELL GROWTH FACTOR; BCGF',	1.224083e-05	DB02580[NA]; DB02078[NA]	DB02580 [1-(2-METHOXY-ETHOXY)-2-{2-[2-(2-METHOXY-ETHOXY]-ETHOXY}-ETHANE]; DB02078 [1-METHOXY-2-[2-(2-METHOXY-ETHOXY]-ETHANE]	3575[IL7R]; 974[CD79B]; 841[CASP8]; 201294[UNC13D]; 3561[IL2RG]
PTK2	5747	109540	B-CELL GROWTH FACTOR; BCGF',	2.34519e-06	DB03431[NA]; DB07248[NA]; DB07523[NA]; DB07460[NA]	DB03431 [ADENOSINE-5'-DIPHOSPHATE]; DB07248 [7-PYRIDIN-2-YL-N-(3,4,5-TRIMETHOXYPHENYL)-7H-PYRROLO[2,3-D]PYRIMIDIN-2-AMINE]; DB07523 [N-(4-CHLOROBENZYL)-N',N'-DIMETHYL-N-PYRIDIN-2-YLETHANE-1,2-DIAMINE]; DB07460 [2-({5-CHLORO-2-[(2-METHOXY-4-MORPHOLIN-4-YLPHENYL)AMINO]PYRIMIDIN-4-YL}AMINO)-N-METHYLBENZAMIDE]	974[CD79B]; 3575[IL7R]; 387082[SUMO4]; 3561[IL2RG]; 919[CD247]; 29851[ICOS]; 915[CD3D]
GSTM3	2947	604515	B-CELL LINKER PROTEIN; BLNK',	1.550859e-05	DB00143[Copren]	DB00143 [GLUTATHIONE]	5788[PTPRC]; 974[CD79B]; 3561[IL2RG]; 29851[ICOS]
CALM3	808	123790	BEARE-STEVENSON CUTIS GYRATA SYNDROME; BSTVS',	4.840658e-05	DB00850[Apo-Perphenazine]; DB03900[NA]; DB01100[Halomonth]; DB01069[Allergan]; DB00527[Cinchocaine]; DB01023[AGON SR]; DB08039[NA]; DB00622[Cardene]; DB00831[Eskazine]; DB01429[Aspenon]; DB04513[NA]; DB01244[Vascor]; DB00836[Apo-Loperamide]; DB00753[Aerrane]; DB00925[Bensylyt]; DB02868[NA]; DB01373[NA]; DB08231[NA]; DB00623[Apo-Fluphenazine]; DB01115[Adalat]; DB03977[NA]; DB04841[Apo-flunarizine …	DB00850 [PERPHENAZINE]; DB03900 [2-METHYL-2-PROPANOL]; DB01100 [PIMOZIDE]; DB01069 [PROMETHAZINE]; DB00527 [DIBUCAINE]; DB01023 [FELODIPINE]; DB08039 [(3Z)-N,N-DIMETHYL-2-OXO-3-(4,5,6,7-TETRAHYDRO-1H-INDOL-2-YLMETHYLIDENE)-2,3-DIHYDRO-1H-INDOLE-5-SULFONAMIDE]; DB00622 [NICARDIPINE]; DB00831 [TRIFLUOPERAZINE]; DB01429 [APRINDINE]; DB04513 [N-(6-AMINOHEXYL)-5-CHLORO-1-NAPHTHALENESULFONAMIDE]; DB012…	2316[FLNA]; 2200[FBN1]; 22930[RAB3GAP1]; 3643[INSR]; 145173[B3GALTL]; 7468[WHSC1]; 546[ATRX]; 7291[TWIST1]; 5605[MAP2K2]; 23529[CLCF1]; 157570[ESCO2]; 673[BRAF]; 4488[MSX2]; 8813[DPM1]; 4041[LRP5]; 3480[IGF1R]; 9839[ZEB2]; 4000[LMNA]; 9968[MED12]; 2737[GLI3]; 7476[WNT7A]; 5727[PTCH1]; 2260[FGFR1]; 9820[CUL7]; 285489[DOK7]; 5080[PAX6]; 8573[CASK]; 6949[TCOF1]; 6654[SOS1]; 4591[TRIM37]; 341640[FREM…
FNTA	2339	123790	BEARE-STEVENSON CUTIS GYRATA SYNDROME; BSTVS',	6.709977e-06	DB08676[NA]; DB07895[NA]; DB07780[NA]; DB07227[NA]; DB06953[NA]; DB08180[NA]; DB08674[NA]; DB07216[NA]; DB07841[NA]; DB07771[NA]; DB07752[NA]	DB08676 [(20S)-19,20,22,23-TETRAHYDRO-19-OXO-5H,21H-18,20-ETHANO-12,14-ETHENO-6,10-METHENOBENZ[D]IMIDAZO[4,3-L][1,6,9,13]OXATRIAZACYCLONOADECOSINE-9-CARBONITRILE]; DB07895 [ALPHA-HYDROXYFARNESYLPHOSPHONIC ACID]; DB07780 [FARNESYL DIPHOSPHATE]; DB07227 [4-[(5-{[4-(3-CHLOROPHENYL)-3-OXOPIPERAZIN-1-YL]METHYL}-1H-IMIDAZOL-1-YL)METHYL]BENZONITRILE]; DB06953 [2-CHLORO-5-(3-CHLORO-PHENYL)-6-[(4-CYANO-PH…	4000[LMNA]; 6774[STAT3]; 9968[MED12]; 23545[ATP6V0A2]; 64324[NSD1]; 2316[FLNA]; 2260[FGFR1]; 2317[FLNB]; 80144[FRAS1]; 285489[DOK7]; 4281[MID1]; 8573[CASK]; 65109[UPF3B]; 6925[TCF4]
RRM2B	50484	123790	BEARE-STEVENSON CUTIS GYRATA SYNDROME; BSTVS',	1.084159e-06	DB00242[Leustatin]	DB00242 [CLADRIBINE]	4000[LMNA]; 6774[STAT3]; 64324[NSD1]; 2316[FLNA]; 7841[MOGS]; 3339[HSPG2]; 3480[IGF1R]; 6949[TCOF1]; 5605[MAP2K2]
COL1A1	1277	250620	BETA-HYDROXYISOBUTYRYL CoA DEACYLASE DEFICIENCY',	8.089612e-05	DB00048[Cordase]	DB00048 [COLLAGENASE]	36[ACADSB]; 2512[FTL]; 1737[DLAT]; 9215[LARGE]; 2778[GNAS]
SQLE	6713	158810	BETHLEM MYOPATHY',	5.785493e-05	DB01091[Lotrimin Ultra]; DB00735[Naftifine HCl]; DB00857[Bramazil]	DB01091 [BUTENAFINE]; DB00735 [NAFTIFINE]; DB00857 [TERBINAFINE]	4534[MTM1]; 6442[SGCA]; 2273[FHL1]; 4625[MYH7]; 7273[TTN]; 8557[TCAP]; 6329[SCN4A]; 7169[TPM2]; 4313[MMP2]; 2733[GLE1]
CSF2RB	1439	253260	BIOTINIDASE DEFICIENCY',	1.887268e-05	DB00020[Immunex]; DB02944[NA]; DB03965[NA]	DB00020 [SARGRAMOSTIM]; DB02944 [ALPHA-D-MANNOSE]; DB03965 [FUCOSE]	5860[QDPR]; 91942[NDUFAF2]; 445[ASS1]; 4594[MUT]; 79133[NDUFAF5]; 3028[HSD17B10]; 4695[NDUFA2]; 10128[LRPPRC]; 27089[UQCRQ]
F13A1	2162	253260	BIOTINIDASE DEFICIENCY',	4.199191e-05	DB01839[NA]; DB02340[NA]	DB01839 [1,2-PROPANEDIOL]; DB02340 [N-ACETYL-SERINE]	34[ACADM]; 56997[ADCK3]; 5160[PDHA1]; 4720[NDUFS2]; 4723[NDUFV1]
SYK	6850	253260	BIOTINIDASE DEFICIENCY',	8.221846e-05	DB03261[NA]; DB08361[NA]; DB07159[NA]; DB06834[NA]; DB02010[NA]; DB07194[NA]	DB03261 [STI-571]; DB08361 [2-{[(1R,2S)-2-AMINOCYCLOHEXYL]AMINO}-4-[(3-METHYLPHENYL)AMINO]PYRIMIDINE-5-CARBOXAMIDE]; DB07159 [6-({5-FLUORO-2-[(3,4,5-TRIMETHOXYPHENYL)AMINO]PYRIMIDIN-4-YL}AMINO)-2,2-DIMETHYL-2H-PYRIDO[3,2-B][1,4]OXAZIN-3(4H)-ONE]; DB06834 [N-(2-HYDROXY-1,1-DIMETHYLETHYL)-1-METHYL-3-(1H-PYRROLO[2,3-B]PYRIDIN-2-YL)-1H-INDOLE-5-CARBOXAMIDE]; DB02010 [STAUROSPORINE]; DB07194 [2-{2-[(3…	38[ACAT1]; 91942[NDUFAF2]; 1737[DLAT]; 7436[VLDLR]; 2653[GCSH]; 26503[SLC17A5]; 2720[GLB1]; 686[BTD]; 4338[MOCS2]; 4758[NEU1]; 3425[IDUA]; 4724[NDUFS4]
FNTA	2339	612292	BIRK-BAREL MENTAL RETARDATION DYSMORPHISM SYNDROME',	2.317352e-05	DB08676[NA]; DB07895[NA]; DB07780[NA]; DB07227[NA]; DB06953[NA]; DB08180[NA]; DB08674[NA]; DB07216[NA]; DB07841[NA]; DB07771[NA]; DB07752[NA]	DB08676 [(20S)-19,20,22,23-TETRAHYDRO-19-OXO-5H,21H-18,20-ETHANO-12,14-ETHENO-6,10-METHENOBENZ[D]IMIDAZO[4,3-L][1,6,9,13]OXATRIAZACYCLONOADECOSINE-9-CARBONITRILE]; DB07895 [ALPHA-HYDROXYFARNESYLPHOSPHONIC ACID]; DB07780 [FARNESYL DIPHOSPHATE]; DB07227 [4-[(5-{[4-(3-CHLOROPHENYL)-3-OXOPIPERAZIN-1-YL]METHYL}-1H-IMIDAZOL-1-YL)METHYL]BENZONITRILE]; DB06953 [2-CHLORO-5-(3-CHLORO-PHENYL)-6-[(4-CYANO-PH…	4000[LMNA]; 5582[PRKCG]; 23545[ATP6V0A2]; 64324[NSD1]; 2316[FLNA]; 1410[CRYAB]; 8573[CASK]; 3508[IGHMBP2]; 9968[MED12]; 80025[PANK2]; 285489[DOK7]; 8242[KDM5C]; 65109[UPF3B]; 2571[GAD1]; 6925[TCF4]; 8106[PABPN1]
RPS6KA1	6195	612292	BIRK-BAREL MENTAL RETARDATION DYSMORPHISM SYNDROME',	6.235827e-06	DB04751[NA]	DB04751 [PURVALANOL A]	2200[FBN1]; 1073[CFL2]; 291[SLC25A4]; 9581[PREPL]; 1410[CRYAB]; 23111[SPG20]; 274[BIN1]; 8905[AP1S2]; 9215[LARGE]
NDUFS5	4725	222800	BISPHOSPHOGLYCERATE MUTASE DEFICIENCY',	6.077796e-05	DB00157[Nadide]	DB00157 [NADH]	3039[HBA1]; 10483[SEC23B]; 3043[HBB]; 3040[HBA2]
CALM1	801	604314	BLEPHAROPHIMOSIS WITH FACIAL AND GENITAL ANOMALIES AND MENTAL RETARDATION	1.048412e-05	DB00850[Apo-Perphenazine]; DB03900[NA]; DB01100[Halomonth]; DB01069[Allergan]; DB00527[Cinchocaine]; DB01023[AGON SR]; DB08039[NA]; DB00622[Cardene]; DB00831[Eskazine]; DB01429[Aspenon]; DB04513[NA]; DB01244[Vascor]; DB00836[Apo-Loperamide]; DB00753[Aerrane]; DB00925[Bensylyt]; DB02868[NA]; DB01373[NA]; DB08231[NA]; DB00623[Apo-Fluphenazine]; DB01115[Adalat]; DB03977[NA]; DB04841[Apo-flunarizine …	DB00850 [PERPHENAZINE]; DB03900 [2-METHYL-2-PROPANOL]; DB01100 [PIMOZIDE]; DB01069 [PROMETHAZINE]; DB00527 [DIBUCAINE]; DB01023 [FELODIPINE]; DB08039 [(3Z)-N,N-DIMETHYL-2-OXO-3-(4,5,6,7-TETRAHYDRO-1H-INDOL-2-YLMETHYLIDENE)-2,3-DIHYDRO-1H-INDOLE-5-SULFONAMIDE]; DB00622 [NICARDIPINE]; DB00831 [TRIFLUOPERAZINE]; DB01429 [APRINDINE]; DB04513 [N-(6-AMINOHEXYL)-5-CHLORO-1-NAPHTHALENESULFONAMIDE]; DB012…	5189[PEX1]; 2200[FBN1]; 2073[ERCC5]; 145173[B3GALTL]; 254065[BRWD3]; 8242[KDM5C]; 7468[WHSC1]; 546[ATRX]; 54880[BCOR]; 7227[TRPS1]; 157570[ESCO2]; 2317[FLNB]; 545[ATR]; 673[BRAF]; 8813[DPM1]; 2737[GLI3]; 9839[ZEB2]; 3476[IGBP1]; 4000[LMNA]; 23529[CLCF1]; 1387[CREBBP]; 9968[MED12]; 5194[PEX13]; 2316[FLNA]; 7476[WNT7A]; 2260[FGFR1]; 9126[SMC3]; 9820[CUL7]; 347344[ZNF81]; 6654[SOS1]; 341640[FREM2]; …
CALM3	808	604314	BLEPHAROPHIMOSIS WITH FACIAL AND GENITAL ANOMALIES AND MENTAL RETARDATION	3.327056e-06	DB00850[Apo-Perphenazine]; DB03900[NA]; DB01100[Halomonth]; DB01069[Allergan]; DB00527[Cinchocaine]; DB01023[AGON SR]; DB08039[NA]; DB00622[Cardene]; DB00831[Eskazine]; DB01429[Aspenon]; DB04513[NA]; DB01244[Vascor]; DB00836[Apo-Loperamide]; DB00753[Aerrane]; DB00925[Bensylyt]; DB02868[NA]; DB01373[NA]; DB08231[NA]; DB00623[Apo-Fluphenazine]; DB01115[Adalat]; DB03977[NA]; DB04841[Apo-flunarizine …	DB00850 [PERPHENAZINE]; DB03900 [2-METHYL-2-PROPANOL]; DB01100 [PIMOZIDE]; DB01069 [PROMETHAZINE]; DB00527 [DIBUCAINE]; DB01023 [FELODIPINE]; DB08039 [(3Z)-N,N-DIMETHYL-2-OXO-3-(4,5,6,7-TETRAHYDRO-1H-INDOL-2-YLMETHYLIDENE)-2,3-DIHYDRO-1H-INDOLE-5-SULFONAMIDE]; DB00622 [NICARDIPINE]; DB00831 [TRIFLUOPERAZINE]; DB01429 [APRINDINE]; DB04513 [N-(6-AMINOHEXYL)-5-CHLORO-1-NAPHTHALENESULFONAMIDE]; DB012…	6611[SMS]; 5189[PEX1]; 2200[FBN1]; 2073[ERCC5]; 145173[B3GALTL]; 254065[BRWD3]; 8242[KDM5C]; 7468[WHSC1]; 546[ATRX]; 5605[MAP2K2]; 54880[BCOR]; 7227[TRPS1]; 157570[ESCO2]; 2317[FLNB]; 545[ATR]; 673[BRAF]; 8813[DPM1]; 2737[GLI3]; 9839[ZEB2]; 3476[IGBP1]; 4000[LMNA]; 23529[CLCF1]; 1387[CREBBP]; 9968[MED12]; 5194[PEX13]; 2316[FLNA]; 7476[WNT7A]; 2260[FGFR1]; 9126[SMC3]; 9820[CUL7]; 347344[ZNF81]; 66…
CKMT2	1160	604314	BLEPHAROPHIMOSIS WITH FACIAL AND GENITAL ANOMALIES AND MENTAL RETARDATION	2.948792e-05	DB00148[Cosmocair C 100]	DB00148 [CREATINE]	65109[UPF3B]; 5818[PVRL1]; 4983[OPHN1]; 6926[TBX3]; 8626[TP63]
GART	2618	604314	BLEPHAROPHIMOSIS WITH FACIAL AND GENITAL ANOMALIES AND MENTAL RETARDATION	3.653864e-05	DB00642[Alimta]; DB03546[NA]; DB02236[NA]	DB00642 [PEMETREXED]; DB03546 [10-CF3C(OH)2-DDACTHF]; DB02236 [GLYCINAMIDE RIBONUCLEOTIDE]	4000[LMNA]; 5824[PEX19]; 1387[CREBBP]; 9990[SLC12A6]; 10084[PQBP1]; 64324[NSD1]; 2260[FGFR1]; 8504[PEX3]; 25836[NIPBL]; 347344[ZNF81]; 8242[KDM5C]; 9839[ZEB2]; 2263[FGFR2]; 6654[SOS1]; 6925[TCF4]
PSMB4	5692	604314	BLEPHAROPHIMOSIS WITH FACIAL AND GENITAL ANOMALIES AND MENTAL RETARDATION	7.34028e-05	DB07475[NA]; DB08515[NA]	DB07475 [N-[(1R)-1-(DIHYDROXYBORYL)-3-METHYLBUTYL]-N-(PYRAZIN-2-YLCARBONYL)-L-PHENYLALANINAMIDE]; DB08515 [(3AR,6R,6AS)-6-((S)-((S)-CYCLOHEX-2-ENYL)(HYDROXY)METHYL)-6A-METHYL-4-OXO-HEXAHYDRO-2H-FURO[3,2-C]PYRROLE-6-CARBALDEHYDE]	9968[MED12]; 6926[TBX3]; 254065[BRWD3]; 2033[EP300]; 2260[FGFR1]; 1013[CDH15]; 25836[NIPBL]; 673[BRAF]; 1302[COL11A2]; 8242[KDM5C]; 65109[UPF3B]
PYCR1	5831	604314	BLEPHAROPHIMOSIS WITH FACIAL AND GENITAL ANOMALIES AND MENTAL RETARDATION	4.847115e-06	DB00172[NA]; DB00157[Nadide]	DB00172 [L-PROLINE]; DB00157 [NADH]	9839[ZEB2]; 25836[NIPBL]; 2200[FBN1]; 6654[SOS1]; 347344[ZNF81]
CALM1	801	210745	BLEPHAROPHIMOSIS WITH PTOSIS, SYNDACTYLY, AND SHORT STATURE	2.348947e-05	DB00850[Apo-Perphenazine]; DB03900[NA]; DB01100[Halomonth]; DB01069[Allergan]; DB00527[Cinchocaine]; DB01023[AGON SR]; DB08039[NA]; DB00622[Cardene]; DB00831[Eskazine]; DB01429[Aspenon]; DB04513[NA]; DB01244[Vascor]; DB00836[Apo-Loperamide]; DB00753[Aerrane]; DB00925[Bensylyt]; DB02868[NA]; DB01373[NA]; DB08231[NA]; DB00623[Apo-Fluphenazine]; DB01115[Adalat]; DB03977[NA]; DB04841[Apo-flunarizine …	DB00850 [PERPHENAZINE]; DB03900 [2-METHYL-2-PROPANOL]; DB01100 [PIMOZIDE]; DB01069 [PROMETHAZINE]; DB00527 [DIBUCAINE]; DB01023 [FELODIPINE]; DB08039 [(3Z)-N,N-DIMETHYL-2-OXO-3-(4,5,6,7-TETRAHYDRO-1H-INDOL-2-YLMETHYLIDENE)-2,3-DIHYDRO-1H-INDOLE-5-SULFONAMIDE]; DB00622 [NICARDIPINE]; DB00831 [TRIFLUOPERAZINE]; DB01429 [APRINDINE]; DB04513 [N-(6-AMINOHEXYL)-5-CHLORO-1-NAPHTHALENESULFONAMIDE]; DB012…	2200[FBN1]; 1001[CDH3]; 79158[GNPTAB]; 4487[MSX1]; 8242[KDM5C]; 2073[ERCC5]; 7136[TNNI2]; 7468[WHSC1]; 546[ATRX]; 54880[BCOR]; 7227[TRPS1]; 157570[ESCO2]; 2317[FLNB]; 545[ATR]; 4488[MSX2]; 8813[DPM1]; 2737[GLI3]; 3480[IGF1R]; 9839[ZEB2]; 10743[RAI1]; 23529[CLCF1]; 9968[MED12]; 2316[FLNA]; 7476[WNT7A]; 2260[FGFR1]; 9126[SMC3]; 5080[PAX6]; 8573[CASK]; 6949[TCOF1]; 6654[SOS1]; 10801[SEPT9]; 341640[F…
CALM3	808	210745	BLEPHAROPHIMOSIS WITH PTOSIS, SYNDACTYLY, AND SHORT STATURE	2.241362e-05	DB00850[Apo-Perphenazine]; DB03900[NA]; DB01100[Halomonth]; DB01069[Allergan]; DB00527[Cinchocaine]; DB01023[AGON SR]; DB08039[NA]; DB00622[Cardene]; DB00831[Eskazine]; DB01429[Aspenon]; DB04513[NA]; DB01244[Vascor]; DB00836[Apo-Loperamide]; DB00753[Aerrane]; DB00925[Bensylyt]; DB02868[NA]; DB01373[NA]; DB08231[NA]; DB00623[Apo-Fluphenazine]; DB01115[Adalat]; DB03977[NA]; DB04841[Apo-flunarizine …	DB00850 [PERPHENAZINE]; DB03900 [2-METHYL-2-PROPANOL]; DB01100 [PIMOZIDE]; DB01069 [PROMETHAZINE]; DB00527 [DIBUCAINE]; DB01023 [FELODIPINE]; DB08039 [(3Z)-N,N-DIMETHYL-2-OXO-3-(4,5,6,7-TETRAHYDRO-1H-INDOL-2-YLMETHYLIDENE)-2,3-DIHYDRO-1H-INDOLE-5-SULFONAMIDE]; DB00622 [NICARDIPINE]; DB00831 [TRIFLUOPERAZINE]; DB01429 [APRINDINE]; DB04513 [N-(6-AMINOHEXYL)-5-CHLORO-1-NAPHTHALENESULFONAMIDE]; DB012…	6611[SMS]; 2200[FBN1]; 1001[CDH3]; 79158[GNPTAB]; 4487[MSX1]; 8242[KDM5C]; 2073[ERCC5]; 7136[TNNI2]; 7468[WHSC1]; 546[ATRX]; 7291[TWIST1]; 54880[BCOR]; 7227[TRPS1]; 157570[ESCO2]; 2317[FLNB]; 545[ATR]; 4488[MSX2]; 8813[DPM1]; 2737[GLI3]; 3480[IGF1R]; 9839[ZEB2]; 10743[RAI1]; 23529[CLCF1]; 9968[MED12]; 2316[FLNA]; 7476[WNT7A]; 2260[FGFR1]; 9126[SMC3]; 5080[PAX6]; 8573[CASK]; 6949[TCOF1]; 6654[SOS1…
COMT	1312	210745	BLEPHAROPHIMOSIS WITH PTOSIS, SYNDACTYLY, AND SHORT STATURE	4.237165e-06	DB00494[Comtan]; DB03907[NA]; DB00118[SAMe Rx-Mood]; DB02105[NA]; DB03336[NA]; DB08049[NA]; DB00323[Tasmar]; DB07462[NA]	DB00494 [ENTACAPONE]; DB03907 [N-{3-[5-(6-AMINO-PURIN-9-YL)-3,4-DIHYDROXY-TETRAHYDRO-FURAN-2-YL]-ALLYL}-2,3-DIHYDROXY-5-NITRO-BENZAMIDE]; DB00118 [S-ADENOSYLMETHIONINE]; DB02105 [3,5-DINITROCATECHOL]; DB03336 [BIA]; DB08049 [7,8-DIHYDROXY-4-PHENYL-2H-CHROMEN-2-ONE]; DB00323 [TOLCAPONE]; DB07462 [(3,4-DIHYDROXY-2-NITROPHENYL)(PHENYL)METHANONE]	54880[BCOR]; 79158[GNPTAB]; 10801[SEPT9]; 3339[HSPG2]; 8481[OFD1]; 545[ATR]; 2260[FGFR1]; 6309[SC5DL]; 25836[NIPBL]; 2737[GLI3]; 8573[CASK]; 7468[WHSC1]; 546[ATRX]
CALM1	801	110100	BLEPHAROPHIMOSIS, PTOSIS, AND EPICANTHUS INVERSUS; BPES',	8.243242e-07	DB00850[Apo-Perphenazine]; DB03900[NA]; DB01100[Halomonth]; DB01069[Allergan]; DB00527[Cinchocaine]; DB01023[AGON SR]; DB08039[NA]; DB00622[Cardene]; DB00831[Eskazine]; DB01429[Aspenon]; DB04513[NA]; DB01244[Vascor]; DB00836[Apo-Loperamide]; DB00753[Aerrane]; DB00925[Bensylyt]; DB02868[NA]; DB01373[NA]; DB08231[NA]; DB00623[Apo-Fluphenazine]; DB01115[Adalat]; DB03977[NA]; DB04841[Apo-flunarizine …	DB00850 [PERPHENAZINE]; DB03900 [2-METHYL-2-PROPANOL]; DB01100 [PIMOZIDE]; DB01069 [PROMETHAZINE]; DB00527 [DIBUCAINE]; DB01023 [FELODIPINE]; DB08039 [(3Z)-N,N-DIMETHYL-2-OXO-3-(4,5,6,7-TETRAHYDRO-1H-INDOL-2-YLMETHYLIDENE)-2,3-DIHYDRO-1H-INDOLE-5-SULFONAMIDE]; DB00622 [NICARDIPINE]; DB00831 [TRIFLUOPERAZINE]; DB01429 [APRINDINE]; DB04513 [N-(6-AMINOHEXYL)-5-CHLORO-1-NAPHTHALENESULFONAMIDE]; DB012…	6638[SNRPN]; 2200[FBN1]; 22930[RAB3GAP1]; 5189[PEX1]; 2688[GH1]; 4487[MSX1]; 8573[CASK]; 3643[INSR]; 254065[BRWD3]; 8242[KDM5C]; 7468[WHSC1]; 546[ATRX]; 79813[EHMT1]; 23529[CLCF1]; 5048[PAFAH1B1]; 7227[TRPS1]; 157570[ESCO2]; 25836[NIPBL]; 5194[PEX13]; 145173[B3GALTL]; 4488[MSX2]; 4548[MTR]; 8813[DPM1]; 7050[TGIF1]; 3480[IGF1R]; 9839[ZEB2]; 9469[CHST3]; 5116[PCNT]; 1789[DNMT3B]; 7337[UBE3A]; 3476[…
CALM3	808	110100	BLEPHAROPHIMOSIS, PTOSIS, AND EPICANTHUS INVERSUS; BPES',	7.652125e-08	DB00850[Apo-Perphenazine]; DB03900[NA]; DB01100[Halomonth]; DB01069[Allergan]; DB00527[Cinchocaine]; DB01023[AGON SR]; DB08039[NA]; DB00622[Cardene]; DB00831[Eskazine]; DB01429[Aspenon]; DB04513[NA]; DB01244[Vascor]; DB00836[Apo-Loperamide]; DB00753[Aerrane]; DB00925[Bensylyt]; DB02868[NA]; DB01373[NA]; DB08231[NA]; DB00623[Apo-Fluphenazine]; DB01115[Adalat]; DB03977[NA]; DB04841[Apo-flunarizine …	DB00850 [PERPHENAZINE]; DB03900 [2-METHYL-2-PROPANOL]; DB01100 [PIMOZIDE]; DB01069 [PROMETHAZINE]; DB00527 [DIBUCAINE]; DB01023 [FELODIPINE]; DB08039 [(3Z)-N,N-DIMETHYL-2-OXO-3-(4,5,6,7-TETRAHYDRO-1H-INDOL-2-YLMETHYLIDENE)-2,3-DIHYDRO-1H-INDOLE-5-SULFONAMIDE]; DB00622 [NICARDIPINE]; DB00831 [TRIFLUOPERAZINE]; DB01429 [APRINDINE]; DB04513 [N-(6-AMINOHEXYL)-5-CHLORO-1-NAPHTHALENESULFONAMIDE]; DB012…	6638[SNRPN]; 2200[FBN1]; 22930[RAB3GAP1]; 5189[PEX1]; 2688[GH1]; 4487[MSX1]; 8573[CASK]; 3643[INSR]; 55636[CHD7]; 5631[PRPS1]; 50814[NSDHL]; 54880[BCOR]; 8242[KDM5C]; 7468[WHSC1]; 546[ATRX]; 79813[EHMT1]; 23529[CLCF1]; 5048[PAFAH1B1]; 7227[TRPS1]; 157570[ESCO2]; 25836[NIPBL]; 5194[PEX13]; 5781[PTPN11]; 145173[B3GALTL]; 4488[MSX2]; 4548[MTR]; 8813[DPM1]; 2737[GLI3]; 3480[IGF1R]; 9839[ZEB2]; 9469[C…
PDE8B	8622	210900	BLOOM SYNDROME; BLM',	8.868518e-05	DB00920[Ketotifen]	DB00920 [KETOTIFEN]	55651[NHP2]; 8493[PPM1D]; 5888[RAD51]; 3161[HMMR]; 4953[ODC1]; 89781[HPS4]; 4893[NRAS]; 701[BUB1B]; 1499[CTNNB1]
ADRB2	154	607447	BODY MASS INDEX QUANTITATIVE TRAIT LOCUS 4; BMIQ4',	4.20133e-05	DB00598[Albetol]; DB01407[Planipart]; DB01151[Pentofran]; DB00264[Beloc]; DB01136[Coreg]; DB00368[Levophed]; DB00983[Foradil]; DB00841[Dobutamina [INN-Spanish]]; DB00871[Brethaire]; DB00668[ADROP]; DB08808[Adomed]; DB00612[Cardicor]; DB01203[Anabet]; DB00901[Tornalate]; DB01210[Akbeta]; DB01363[Ephedra vulgaris]; DB01580[Coretal]; DB00195[Betaxon]; DB00960[Blockin L]; DB04861[Bystolic]; DB00816[A…	DB00598 [LABETALOL]; DB01407 [CLENBUTEROL]; DB01151 [DESIPRAMINE]; DB00264 [METOPROLOL]; DB01136 [CARVEDILOL]; DB00368 [NOREPINEPHRINE]; DB00983 [FORMOTEROL]; DB00841 [DOBUTAMINE]]; DB00871 [TERBUTALINE]; DB00668 [EPINEPHRINE]; DB08808 [BUPRANOLOL]; DB00612 [BISOPROLOL]; DB01203 [NADOLOL]; DB00901 [BITOLTEROL]; DB01210 [LEVOBUNOLOL]; DB01363 [EPHEDRA]; DB01580 [OXPRENOLOL]; DB00195 [BETAXOLOL]; D…	154[ADRB2]; 1021[CDK6]; 3172[HNF4A]
CALM1	801	605039	BOHRING-OPITZ SYNDROME; BOPS',	1.996148e-06	DB00850[Apo-Perphenazine]; DB03900[NA]; DB01100[Halomonth]; DB01069[Allergan]; DB00527[Cinchocaine]; DB01023[AGON SR]; DB08039[NA]; DB00622[Cardene]; DB00831[Eskazine]; DB01429[Aspenon]; DB04513[NA]; DB01244[Vascor]; DB00836[Apo-Loperamide]; DB00753[Aerrane]; DB00925[Bensylyt]; DB02868[NA]; DB01373[NA]; DB08231[NA]; DB00623[Apo-Fluphenazine]; DB01115[Adalat]; DB03977[NA]; DB04841[Apo-flunarizine …	DB00850 [PERPHENAZINE]; DB03900 [2-METHYL-2-PROPANOL]; DB01100 [PIMOZIDE]; DB01069 [PROMETHAZINE]; DB00527 [DIBUCAINE]; DB01023 [FELODIPINE]; DB08039 [(3Z)-N,N-DIMETHYL-2-OXO-3-(4,5,6,7-TETRAHYDRO-1H-INDOL-2-YLMETHYLIDENE)-2,3-DIHYDRO-1H-INDOLE-5-SULFONAMIDE]; DB00622 [NICARDIPINE]; DB00831 [TRIFLUOPERAZINE]; DB01429 [APRINDINE]; DB04513 [N-(6-AMINOHEXYL)-5-CHLORO-1-NAPHTHALENESULFONAMIDE]; DB012…	5189[PEX1]; 10682[EBP]; 6125[RPL5]; 22930[RAB3GAP1]; 79133[NDUFAF5]; 1387[CREBBP]; 2588[GALNS]; 2073[ERCC5]; 30[ACAA1]; 2200[FBN1]; 7136[TNNI2]; 7468[WHSC1]; 546[ATRX]; 9469[CHST3]; 4724[NDUFS4]; 23529[CLCF1]; 5048[PAFAH1B1]; 5194[PEX13]; 7227[TRPS1]; 157570[ESCO2]; 2317[FLNB]; 545[ATR]; 1376[CPT2]; 145173[B3GALTL]; 4488[MSX2]; 8813[DPM1]; 2737[GLI3]; 3480[IGF1R]; 9839[ZEB2]; 10743[RAI1]; 5116[PC…
CALM3	808	605039	BOHRING-OPITZ SYNDROME; BOPS',	2.577115e-07	DB00850[Apo-Perphenazine]; DB03900[NA]; DB01100[Halomonth]; DB01069[Allergan]; DB00527[Cinchocaine]; DB01023[AGON SR]; DB08039[NA]; DB00622[Cardene]; DB00831[Eskazine]; DB01429[Aspenon]; DB04513[NA]; DB01244[Vascor]; DB00836[Apo-Loperamide]; DB00753[Aerrane]; DB00925[Bensylyt]; DB02868[NA]; DB01373[NA]; DB08231[NA]; DB00623[Apo-Fluphenazine]; DB01115[Adalat]; DB03977[NA]; DB04841[Apo-flunarizine …	DB00850 [PERPHENAZINE]; DB03900 [2-METHYL-2-PROPANOL]; DB01100 [PIMOZIDE]; DB01069 [PROMETHAZINE]; DB00527 [DIBUCAINE]; DB01023 [FELODIPINE]; DB08039 [(3Z)-N,N-DIMETHYL-2-OXO-3-(4,5,6,7-TETRAHYDRO-1H-INDOL-2-YLMETHYLIDENE)-2,3-DIHYDRO-1H-INDOLE-5-SULFONAMIDE]; DB00622 [NICARDIPINE]; DB00831 [TRIFLUOPERAZINE]; DB01429 [APRINDINE]; DB04513 [N-(6-AMINOHEXYL)-5-CHLORO-1-NAPHTHALENESULFONAMIDE]; DB012…	6611[SMS]; 5189[PEX1]; 10682[EBP]; 6125[RPL5]; 22930[RAB3GAP1]; 54880[BCOR]; 79133[NDUFAF5]; 1387[CREBBP]; 2588[GALNS]; 2073[ERCC5]; 30[ACAA1]; 2200[FBN1]; 50814[NSDHL]; 7136[TNNI2]; 7468[WHSC1]; 546[ATRX]; 9469[CHST3]; 7291[TWIST1]; 4724[NDUFS4]; 5605[MAP2K2]; 9569[GTF2IRD1]; 5048[PAFAH1B1]; 5194[PEX13]; 7227[TRPS1]; 157570[ESCO2]; 25836[NIPBL]; 545[ATR]; 1376[CPT2]; 145173[B3GALTL]; 4488[MSX2];…
CA4	762	211120	BONE DYSPLASIA, LETHAL, HOLMGREN TYPE	7.728623e-05	DB00774[Diuredemina]; DB00436[Aprinox]; DB00999[Acuretic]; DB00909[Exceglan]; DB00880[Aldoclor]; DB00273[Topamax]; DB00819[Acetamox]; DB00703[MZM]; DB00311[Cardrase]; DB01194[Azopt]; DB00562[Aquatag]; DB00869[Trusopt]; DB00606[Anhydron]; DB01021[Achletin]; DB04507[NA]; DB00232[Aquaresen]; DB01144[Antidrasi]	DB00774 [HYDROFLUMETHIAZIDE]; DB00436 [BENDROFLUMETHIAZIDE]; DB00999 [HYDROCHLOROTHIAZIDE]; DB00909 [ZONISAMIDE]; DB00880 [CHLOROTHIAZIDE]; DB00273 [TOPIRAMATE]; DB00819 [ACETAZOLAMIDE]; DB00703 [METHAZOLAMIDE]; DB00311 [ETHOXZOLAMIDE]; DB01194 [BRINZOLAMIDE]; DB00562 [BENZTHIAZIDE]; DB00869 [DORZOLAMIDE]; DB00606 [CYCLOTHIAZIDE]; DB01021 [TRICHLORMETHIAZIDE]; DB04507 [(4S-TRANS)-4-(ETHYLAMINO)-5…	2192[FBLN1]; 658[BMPR1B]; 2737[GLI3]
COX6A2	1339	612394	BONE FRAGILITY WITH CONTRACTURES, ARTERIAL RUPTURE, AND DEAFNESS',	4.64074e-05	DB02659[NA]; DB04464[NA]	DB02659 [CHOLIC ACID]; DB04464 [N-FORMYLMETHIONINE]	1290[COL5A2]; 10491[CRTAP]; 1281[COL3A1]; 25782[RAB3GAP2]; 1291[COL6A1]; 1289[COL5A1]
COX7A1	1346	612394	BONE FRAGILITY WITH CONTRACTURES, ARTERIAL RUPTURE, AND DEAFNESS',	5.318268e-07	DB02659[NA]; DB04464[NA]	DB02659 [CHOLIC ACID]; DB04464 [N-FORMYLMETHIONINE]	1290[COL5A2]; 1278[COL1A2]; 2200[FBN1]; 10491[CRTAP]; 25782[RAB3GAP2]; 1291[COL6A1]; 1289[COL5A1]
ECI1	1632	606928	BONE MINERAL DENSITY QUANTITATIVE TRAIT LOCUS 3; BMND3',	8.739379e-05	DB02910[NA]; DB03127[NA]	DB02910 [OCTANOYL-COENZYME A]; DB03127 [BENZAMIDINE]	1277[COL1A1]; 1278[COL1A2]; 254170[FBXO33]; 2487[FRZB]
ECI1	1632	609354	BONE MINERAL DENSITY QUANTITATIVE TRAIT LOCUS 5; BMND5	3.103986e-05	DB02910[NA]; DB03127[NA]	DB02910 [OCTANOYL-COENZYME A]; DB03127 [BENZAMIDINE]	1277[COL1A1]; 1278[COL1A2]; 254170[FBXO33]
ECI1	1632	609656	BONE SIZE QUANTITATIVE TRAIT LOCUS 1',	1.942949e-05	DB02910[NA]; DB03127[NA]	DB02910 [OCTANOYL-COENZYME A]; DB03127 [BENZAMIDINE]	1277[COL1A1]; 1278[COL1A2]; 254170[FBXO33]; 2487[FRZB]
ECI1	1632	610649	BONE SIZE QUANTITATIVE TRAIT LOCUS 3',	3.618016e-06	DB02910[NA]; DB03127[NA]	DB02910 [OCTANOYL-COENZYME A]; DB03127 [BENZAMIDINE]	1277[COL1A1]; 1278[COL1A2]; 254170[FBXO33]; 2487[FRZB]
FNTA	2339	211380	BRACHIOSKELETOGENITAL SYNDROME',	5.848014e-05	DB08676[NA]; DB07895[NA]; DB07780[NA]; DB07227[NA]; DB06953[NA]; DB08180[NA]; DB08674[NA]; DB07216[NA]; DB07841[NA]; DB07771[NA]; DB07752[NA]	DB08676 [(20S)-19,20,22,23-TETRAHYDRO-19-OXO-5H,21H-18,20-ETHANO-12,14-ETHENO-6,10-METHENOBENZ[D]IMIDAZO[4,3-L][1,6,9,13]OXATRIAZACYCLONOADECOSINE-9-CARBONITRILE]; DB07895 [ALPHA-HYDROXYFARNESYLPHOSPHONIC ACID]; DB07780 [FARNESYL DIPHOSPHATE]; DB07227 [4-[(5-{[4-(3-CHLOROPHENYL)-3-OXOPIPERAZIN-1-YL]METHYL}-1H-IMIDAZOL-1-YL)METHYL]BENZONITRILE]; DB06953 [2-CHLORO-5-(3-CHLORO-PHENYL)-6-[(4-CYANO-PH…	9968[MED12]; 23545[ATP6V0A2]; 64324[NSD1]; 2316[FLNA]; 2260[FGFR1]; 2317[FLNB]; 4281[MID1]; 8573[CASK]; 65109[UPF3B]
SLC5A6	8884	112440	BRACHYDACTYLY, COMBINED B AND E TYPES',	6.10916e-05	DB00166[Biletan]; DB00121[Biodermatin]	DB00166 [LIPOIC ACID]; DB00121 [BIOTIN]	2263[FGFR2]; 3248[HPGD]; 8626[TP63]
AADAT	51166	600430	BRACHYDACTYLY-MENTAL RETARDATION SYNDROME; BDMR',	4.751016e-05	DB00142[Aciglut]; DB00114[Biosechs]	DB00142 [L-GLUTAMIC ACID]; DB00114 [PYRIDOXAL PHOSPHATE]	5832[ALDH18A1]; 2263[FGFR2]; 2898[GRIK2]
CA4	762	610713	BRACHYDACTYLY-SYNDACTYLY SYNDROME',	8.334639e-05	DB00774[Diuredemina]; DB00436[Aprinox]; DB00999[Acuretic]; DB00909[Exceglan]; DB00880[Aldoclor]; DB00273[Topamax]; DB00819[Acetamox]; DB00703[MZM]; DB00311[Cardrase]; DB01194[Azopt]; DB00562[Aquatag]; DB00869[Trusopt]; DB00606[Anhydron]; DB01021[Achletin]; DB04507[NA]; DB00232[Aquaresen]; DB01144[Antidrasi]	DB00774 [HYDROFLUMETHIAZIDE]; DB00436 [BENDROFLUMETHIAZIDE]; DB00999 [HYDROCHLOROTHIAZIDE]; DB00909 [ZONISAMIDE]; DB00880 [CHLOROTHIAZIDE]; DB00273 [TOPIRAMATE]; DB00819 [ACETAZOLAMIDE]; DB00703 [METHAZOLAMIDE]; DB00311 [ETHOXZOLAMIDE]; DB01194 [BRINZOLAMIDE]; DB00562 [BENZTHIAZIDE]; DB00869 [DORZOLAMIDE]; DB00606 [CYCLOTHIAZIDE]; DB01021 [TRICHLORMETHIAZIDE]; DB04507 [(4S-TRANS)-4-(ETHYLAMINO)-5…	2192[FBLN1]; 658[BMPR1B]; 2737[GLI3]; 7227[TRPS1]
GOT1	2805	211370	BRACHYMETAPODY-ANODONTIA-HYPOTRICHOSIS-ALBINOIDISM',	7.578265e-05	DB00142[Aciglut]; DB00151[NA]; DB04299[NA]; DB00128[Aspatofort]; DB00114[Biosechs]	DB00142 [L-GLUTAMIC ACID]; DB00151 [L-CYSTEINE]; DB04299 [MALEIC ACID]; DB00128 [L-ASPARTIC ACID]; DB00114 [PYRIDOXAL PHOSPHATE]	64324[NSD1]; 8481[OFD1]; 8626[TP63]; 6925[TCF4]; 25836[NIPBL]
SLC5A6	8884	113475	BRACHYMETATARSUS IV',	1.938073e-05	DB00166[Biletan]; DB00121[Biodermatin]	DB00166 [LIPOIC ACID]; DB00121 [BIOTIN]	2263[FGFR2]; 3248[HPGD]; 8626[TP63]
CKMT2	1160	113477	BRACHYMORPHISM-ONYCHODYSPLASIA-DYSPHALANGISM SYNDROME',	9.269901e-06	DB00148[Cosmocair C 100]	DB00148 [CREATINE]	65109[UPF3B]; 5818[PVRL1]; 6926[TBX3]; 7050[TGIF1]; 8626[TP63]
PSMB4	5692	113477	BRACHYMORPHISM-ONYCHODYSPLASIA-DYSPHALANGISM SYNDROME',	4.600024e-05	DB07475[NA]; DB08515[NA]	DB07475 [N-[(1R)-1-(DIHYDROXYBORYL)-3-METHYLBUTYL]-N-(PYRAZIN-2-YLCARBONYL)-L-PHENYLALANINAMIDE]; DB08515 [(3AR,6R,6AS)-6-((S)-((S)-CYCLOHEX-2-ENYL)(HYDROXY)METHYL)-6A-METHYL-4-OXO-HEXAHYDRO-2H-FURO[3,2-C]PYRROLE-6-CARBALDEHYDE]	10075[HUWE1]; 9968[MED12]; 6926[TBX3]; 254065[BRWD3]; 2260[FGFR1]; 1013[CDH15]; 1302[COL11A2]; 157680[VPS13B]; 65109[UPF3B]; 2778[GNAS]
CALM3	808	609945	BRACHYPHALANGY, POLYDACTYLY, AND TIBIAL APLASIA/HYPOPLASIA	4.872883e-05	DB00850[Apo-Perphenazine]; DB03900[NA]; DB01100[Halomonth]; DB01069[Allergan]; DB00527[Cinchocaine]; DB01023[AGON SR]; DB08039[NA]; DB00622[Cardene]; DB00831[Eskazine]; DB01429[Aspenon]; DB04513[NA]; DB01244[Vascor]; DB00836[Apo-Loperamide]; DB00753[Aerrane]; DB00925[Bensylyt]; DB02868[NA]; DB01373[NA]; DB08231[NA]; DB00623[Apo-Fluphenazine]; DB01115[Adalat]; DB03977[NA]; DB04841[Apo-flunarizine …	DB00850 [PERPHENAZINE]; DB03900 [2-METHYL-2-PROPANOL]; DB01100 [PIMOZIDE]; DB01069 [PROMETHAZINE]; DB00527 [DIBUCAINE]; DB01023 [FELODIPINE]; DB08039 [(3Z)-N,N-DIMETHYL-2-OXO-3-(4,5,6,7-TETRAHYDRO-1H-INDOL-2-YLMETHYLIDENE)-2,3-DIHYDRO-1H-INDOLE-5-SULFONAMIDE]; DB00622 [NICARDIPINE]; DB00831 [TRIFLUOPERAZINE]; DB01429 [APRINDINE]; DB04513 [N-(6-AMINOHEXYL)-5-CHLORO-1-NAPHTHALENESULFONAMIDE]; DB012…	6611[SMS]; 5189[PEX1]; 2200[FBN1]; 22930[RAB3GAP1]; 79158[GNPTAB]; 2588[GALNS]; 2073[ERCC5]; 1277[COL1A1]; 50814[NSDHL]; 7136[TNNI2]; 7468[WHSC1]; 546[ATRX]; 7291[TWIST1]; 30008[EFEMP2]; 54880[BCOR]; 2517[FUCA1]; 7227[TRPS1]; 157570[ESCO2]; 2317[FLNB]; 545[ATR]; 145173[B3GALTL]; 8813[DPM1]; 4041[LRP5]; 2316[FLNA]; 9839[ZEB2]; 64327[LMBR1]; 5116[PCNT]; 538[ATP7A]; 3476[IGBP1]; 4000[LMNA]; 23529[CL…
TRAPPC6A	79090	609945	BRACHYPHALANGY, POLYDACTYLY, AND TIBIAL APLASIA/HYPOPLASIA	9.085307e-05	DB08342[NA]	DB08342 [S-PALMITOYL-L-CYSTEINE]	5048[PAFAH1B1]; 1278[COL1A2]; 2200[FBN1]; 1291[COL6A1]; 4015[LOX]; 64175[LEPRE1]; 3759[KCNJ2]
HINT1	3094	301950	BRANCHIAL ARCH SYNDROME, X-LINKED',	6.985384e-05	DB02183[NA]; DB03349[NA]; DB00131[Adenovite]; DB01972[NA]; DB02162[NA]	DB02183 [ADENOSINE-5'-DITUNGSTATE]; DB03349 [8-BROMO-ADENOSINE-5'-MONOPHOSPHATE]; DB00131 [ADENOSINE MONOPHOSPHATE]; DB01972 [GUANOSINE-5'-MONOPHOSPHATE]; DB02162 [5'-O-(N-ETHYL-SULFAMOYL)ADENOSINE]	5962[RDX]; 79977[GRHL2]; 2260[FGFR1]; 6925[TCF4]; 6949[TCOF1]; 546[ATRX]; 65217[PCDH15]
HINT1	3094	609166	BRANCHIOGENIC-DEAFNESS SYNDROME	8.258366e-05	DB02183[NA]; DB03349[NA]; DB00131[Adenovite]; DB01972[NA]; DB02162[NA]	DB02183 [ADENOSINE-5'-DITUNGSTATE]; DB03349 [8-BROMO-ADENOSINE-5'-MONOPHOSPHATE]; DB00131 [ADENOSINE MONOPHOSPHATE]; DB01972 [GUANOSINE-5'-MONOPHOSPHATE]; DB02162 [5'-O-(N-ETHYL-SULFAMOYL)ADENOSINE]	54880[BCOR]; 7046[TGFBR1]; 2260[FGFR1]; 5781[PTPN11]; 6949[TCOF1]; 6925[TCF4]; 5728[PTEN]; 9839[ZEB2]; 546[ATRX]; 5818[PVRL1]; 6654[SOS1]; 65217[PCDH15]
CALM3	808	113620	BRANCHIOOCULOFACIAL SYNDROME; BOFS',	2.489958e-05	DB00850[Apo-Perphenazine]; DB03900[NA]; DB01100[Halomonth]; DB01069[Allergan]; DB00527[Cinchocaine]; DB01023[AGON SR]; DB08039[NA]; DB00622[Cardene]; DB00831[Eskazine]; DB01429[Aspenon]; DB04513[NA]; DB01244[Vascor]; DB00836[Apo-Loperamide]; DB00753[Aerrane]; DB00925[Bensylyt]; DB02868[NA]; DB01373[NA]; DB08231[NA]; DB00623[Apo-Fluphenazine]; DB01115[Adalat]; DB03977[NA]; DB04841[Apo-flunarizine …	DB00850 [PERPHENAZINE]; DB03900 [2-METHYL-2-PROPANOL]; DB01100 [PIMOZIDE]; DB01069 [PROMETHAZINE]; DB00527 [DIBUCAINE]; DB01023 [FELODIPINE]; DB08039 [(3Z)-N,N-DIMETHYL-2-OXO-3-(4,5,6,7-TETRAHYDRO-1H-INDOL-2-YLMETHYLIDENE)-2,3-DIHYDRO-1H-INDOLE-5-SULFONAMIDE]; DB00622 [NICARDIPINE]; DB00831 [TRIFLUOPERAZINE]; DB01429 [APRINDINE]; DB04513 [N-(6-AMINOHEXYL)-5-CHLORO-1-NAPHTHALENESULFONAMIDE]; DB012…	6611[SMS]; 2200[FBN1]; 22930[RAB3GAP1]; 54880[BCOR]; 8242[KDM5C]; 2073[ERCC5]; 50814[NSDHL]; 7136[TNNI2]; 7468[WHSC1]; 546[ATRX]; 5605[MAP2K2]; 9569[GTF2IRD1]; 5048[PAFAH1B1]; 7227[TRPS1]; 157570[ESCO2]; 25836[NIPBL]; 545[ATR]; 145173[B3GALTL]; 4488[MSX2]; 2737[GLI3]; 9839[ZEB2]; 10743[RAI1]; 3476[IGBP1]; 5781[PTPN11]; 23529[CLCF1]; 1387[CREBBP]; 9968[MED12]; 55636[CHD7]; 2969[GTF2I]; 2316[FLNA];…
CRAT	1384	113620	BRANCHIOOCULOFACIAL SYNDROME; BOFS',	4.709426e-05	DB00583[Carnitor]; DB01992[NA]; DB02648[NA]	DB00583 [L-CARNITINE]; DB01992 [COENZYME A]; DB02648 [(3-CARBOXY-2-(R)-HYDROXY-PROPYL)-TRIMETHYL-AMMONIUM]	54880[BCOR]; 9342[SNAP29]; 25782[RAB3GAP2]; 6309[SC5DL]; 7468[WHSC1]; 6591[SNAI2]; 25836[NIPBL]; 9839[ZEB2]; 65109[UPF3B]
NFS1	9054	113620	BRANCHIOOCULOFACIAL SYNDROME; BOFS',	7.946115e-05	DB00151[NA]; DB00160[NA]; DB00114[Biosechs]	DB00151 [L-CYSTEINE]; DB00160 [L-ALANINE]; DB00114 [PYRIDOXAL PHOSPHATE]	1387[CREBBP]; 6197[RPS6KA3]; 652[BMP4]; 6309[SC5DL]; 25836[NIPBL]; 4281[MID1]; 9451[EIF2AK3]; 546[ATRX]; 65109[UPF3B]; 6925[TCF4]
SOD1	6647	600185	BRCA2 GENE; BRCA2',	3.042772e-05	DB03382[NA]	DB03382 [S-OXY CYSTEINE]	7249[TSC2]; 463[ZFHX3]; 23095[KIF1B]; 1130[LYST]; 4089[SMAD4]; 51592[TRIM33]; 1316[KLF6]; 7507[XPA]; 201163[FLCN]; 1499[CTNNB1]
CALM1	801	229200	BRITTLE CORNEA SYNDROME 1; BCS1',	1.291764e-05	DB00850[Apo-Perphenazine]; DB03900[NA]; DB01100[Halomonth]; DB01069[Allergan]; DB00527[Cinchocaine]; DB01023[AGON SR]; DB08039[NA]; DB00622[Cardene]; DB00831[Eskazine]; DB01429[Aspenon]; DB04513[NA]; DB01244[Vascor]; DB00836[Apo-Loperamide]; DB00753[Aerrane]; DB00925[Bensylyt]; DB02868[NA]; DB01373[NA]; DB08231[NA]; DB00623[Apo-Fluphenazine]; DB01115[Adalat]; DB03977[NA]; DB04841[Apo-flunarizine …	DB00850 [PERPHENAZINE]; DB03900 [2-METHYL-2-PROPANOL]; DB01100 [PIMOZIDE]; DB01069 [PROMETHAZINE]; DB00527 [DIBUCAINE]; DB01023 [FELODIPINE]; DB08039 [(3Z)-N,N-DIMETHYL-2-OXO-3-(4,5,6,7-TETRAHYDRO-1H-INDOL-2-YLMETHYLIDENE)-2,3-DIHYDRO-1H-INDOLE-5-SULFONAMIDE]; DB00622 [NICARDIPINE]; DB00831 [TRIFLUOPERAZINE]; DB01429 [APRINDINE]; DB04513 [N-(6-AMINOHEXYL)-5-CHLORO-1-NAPHTHALENESULFONAMIDE]; DB012…	6638[SNRPN]; 2316[FLNA]; 2200[FBN1]; 3909[LAMA3]; 22930[RAB3GAP1]; 5189[PEX1]; 79158[GNPTAB]; 1387[CREBBP]; 2588[GALNS]; 1290[COL5A2]; 145173[B3GALTL]; 1277[COL1A1]; 201163[FLCN]; 30[ACAA1]; 7136[TNNI2]; 7468[WHSC1]; 546[ATRX]; 30008[EFEMP2]; 54880[BCOR]; 5048[PAFAH1B1]; 6654[SOS1]; 7227[TRPS1]; 157570[ESCO2]; 2317[FLNB]; 2969[GTF2I]; 9509[ADAMTS2]; 545[ATR]; 673[BRAF]; 79813[EHMT1]; 8813[DPM1]; …
CALM3	808	229200	BRITTLE CORNEA SYNDROME 1; BCS1',	1.688177e-06	DB00850[Apo-Perphenazine]; DB03900[NA]; DB01100[Halomonth]; DB01069[Allergan]; DB00527[Cinchocaine]; DB01023[AGON SR]; DB08039[NA]; DB00622[Cardene]; DB00831[Eskazine]; DB01429[Aspenon]; DB04513[NA]; DB01244[Vascor]; DB00836[Apo-Loperamide]; DB00753[Aerrane]; DB00925[Bensylyt]; DB02868[NA]; DB01373[NA]; DB08231[NA]; DB00623[Apo-Fluphenazine]; DB01115[Adalat]; DB03977[NA]; DB04841[Apo-flunarizine …	DB00850 [PERPHENAZINE]; DB03900 [2-METHYL-2-PROPANOL]; DB01100 [PIMOZIDE]; DB01069 [PROMETHAZINE]; DB00527 [DIBUCAINE]; DB01023 [FELODIPINE]; DB08039 [(3Z)-N,N-DIMETHYL-2-OXO-3-(4,5,6,7-TETRAHYDRO-1H-INDOL-2-YLMETHYLIDENE)-2,3-DIHYDRO-1H-INDOLE-5-SULFONAMIDE]; DB00622 [NICARDIPINE]; DB00831 [TRIFLUOPERAZINE]; DB01429 [APRINDINE]; DB04513 [N-(6-AMINOHEXYL)-5-CHLORO-1-NAPHTHALENESULFONAMIDE]; DB012…	6638[SNRPN]; 2316[FLNA]; 2200[FBN1]; 2588[GALNS]; 22930[RAB3GAP1]; 5189[PEX1]; 79158[GNPTAB]; 1387[CREBBP]; 9451[EIF2AK3]; 1290[COL5A2]; 145173[B3GALTL]; 1277[COL1A1]; 201163[FLCN]; 30[ACAA1]; 7136[TNNI2]; 7468[WHSC1]; 546[ATRX]; 7291[TWIST1]; 5605[MAP2K2]; 30008[EFEMP2]; 54880[BCOR]; 5048[PAFAH1B1]; 6654[SOS1]; 7227[TRPS1]; 157570[ESCO2]; 25836[NIPBL]; 2969[GTF2I]; 9509[ADAMTS2]; 3909[LAMA3]; 54…
COX7A1	1346	229200	BRITTLE CORNEA SYNDROME 1; BCS1',	4.120592e-05	DB02659[NA]; DB04464[NA]	DB02659 [CHOLIC ACID]; DB04464 [N-FORMYLMETHIONINE]	1290[COL5A2]; 1278[COL1A2]; 2200[FBN1]; 10491[CRTAP]; 25782[RAB3GAP2]; 1291[COL6A1]; 546[ATRX]; 1289[COL5A1]
NDUFC1	4717	229200	BRITTLE CORNEA SYNDROME 1; BCS1',	4.196821e-05	DB00157[Nadide]	DB00157 [NADH]	3845[KRAS]; 1291[COL6A1]; 79158[GNPTAB]; 8517[IKBKG]; 7337[UBE3A]; 7048[TGFBR2]; 3339[HSPG2]; 4281[MID1]; 4613[MYCN]; 9839[ZEB2]; 2263[FGFR2]; 1634[DCN]; 3425[IDUA]; 6925[TCF4]
NDUFV3	4731	229200	BRITTLE CORNEA SYNDROME 1; BCS1',	6.655151e-06	DB00157[Nadide]	DB00157 [NADH]	54880[BCOR]; 3845[KRAS]; 10491[CRTAP]; 7337[UBE3A]; 197131[UBR1]; 9839[ZEB2]; 8573[CASK]; 2332[FMR1]; 546[ATRX]; 1634[DCN]; 6654[SOS1]; 157680[VPS13B]
SRD5A1	6715	229200	BRITTLE CORNEA SYNDROME 1; BCS1',	1.151688e-05	DB00367[72-HOURS]; DB01216[Chibro-Proscar]; DB01126[Avodart]	DB00367 [LEVONORGESTREL]; DB01216 [FINASTERIDE]; DB01126 [DUTASTERIDE]	1290[COL5A2]; 6638[SNRPN]; 1278[COL1A2]; 2200[FBN1]; 1293[COL6A3]; 8517[IKBKG]; 7048[TGFBR2]; 1387[CREBBP]; 10516[FBLN5]; 1277[COL1A1]; 3845[KRAS]; 1075[CTSC]; 7169[TPM2]; 9839[ZEB2]; 4313[MMP2]; 6925[TCF4]
RPL3	6122	601003	BRODY MYOPATHY	7.719187e-05	DB08769[NA]; DB02494[NA]; DB08437[NA]; DB07374[NA]	DB08769 [N-{[(5S)-3-(3-FLUORO-4-MORPHOLIN-4-YLPHENYL)-2-OXO-1,3-OXAZOLIDIN-5-YL]METHYL}ACETAMIDE]; DB02494 [ALPHA-HYDROXY-BETA-PHENYL-PROPIONIC ACID]; DB08437 [PUROMYCIN]; DB07374 [ANISOMYCIN]	825[CAPN3]; 11155[LDB3]; 8557[TCAP]; 779[CACNA1S]; 8291[DYSF]; 6261[RYR1]; 7169[TPM2]; 487[ATP2A1]
SQLE	6713	601003	BRODY MYOPATHY	3.326587e-05	DB01091[Lotrimin Ultra]; DB00735[Naftifine HCl]; DB00857[Bramazil]	DB01091 [BUTENAFINE]; DB00735 [NAFTIFINE]; DB00857 [TERBINAFINE]	4625[MYH7]; 6442[SGCA]; 2273[FHL1]; 6329[SCN4A]; 7273[TTN]; 8557[TCAP]; 7169[TPM2]; 2733[GLE1]
ATP2C1	27032	300612	BROOKS-WISNIEWSKI-BROWN SYNDROME',	4.846123e-05	DB00753[Aerrane]; DB01028[Analgizer]; DB01159[Anestan]; DB01189[Suprane]; DB01236[Sevorane]; DB01373[NA]; DB00228[Alyrane]	DB00753 [ISOFLURANE]; DB01028 [METHOXYFLURANE]; DB01159 [HALOTHANE]; DB01189 [DESFLURANE]; DB01236 [SEVOFLURANE]; DB01373 [CALCIUM]; DB00228 [ENFLURANE]	4000[LMNA]; 3479[IGF1]; 2200[FBN1]; 10801[SEPT9]; 3339[HSPG2]; 2131[EXT1]; 6535[SLC6A8]; 5538[PPT1]; 6925[TCF4]; 30[ACAA1]; 1292[COL6A2]; 2752[GLUL]; 35[ACADS]; 8573[CASK]; 9839[ZEB2]; 6654[SOS1]; 4921[DDR2]; 5605[MAP2K2]; 2006[ELN]; 2778[GNAS]
SRD5A1	6715	609220	BRUCK SYNDROME 2; BRKS2',	2.032059e-05	DB00367[72-HOURS]; DB01216[Chibro-Proscar]; DB01126[Avodart]	DB00367 [LEVONORGESTREL]; DB01216 [FINASTERIDE]; DB01126 [DUTASTERIDE]	1278[COL1A2]; 2200[FBN1]; 23111[SPG20]; 1293[COL6A3]; 10075[HUWE1]; 1075[CTSC]; 7169[TPM2]; 1277[COL1A1]; 4313[MMP2]; 2733[GLE1]
CKMT2	1160	302000	BULLOUS DYSTROPHY, HEREDITARY MACULAR TYPE',	6.64459e-05	DB00148[Cosmocair C 100]	DB00148 [CREATINE]	5818[PVRL1]; 7050[TGIF1]; 8626[TP63]
GABRB3	2562	113970	BURKITT LYMPHOMA; BL	6.805964e-05	DB00818[Diprivan]; DB01215[Cannoc]; DB00897[Alti-Triazolam]; DB00801[Pacinone]; DB00186[Almazine]; DB00690[Dalmadorm]; DB01595[Alodorm]; DB01567[Erispan]; DB01588[Centrax]; DB01589[Cetrane]; DB00842[Adumbran]; DB00404[Alplax]; DB00546[Deracyn]; DB00475[A-Poxide]; DB00231[Apo-Temazepam]; DB01558[Apo-Bromazepam]; DB00349[Chlorepin]; DB00628[Chlorazepate]; DB01559[Clozan]; DB00592[Anatensol]; DB0060…	DB00818 [PROPOFOL]; DB01215 [ESTAZOLAM]; DB00897 [TRIAZOLAM]; DB00801 [HALAZEPAM]; DB00186 [LORAZEPAM]; DB00690 [FLURAZEPAM]; DB01595 [NITRAZEPAM]; DB01567 [FLUDIAZEPAM]; DB01588 [PRAZEPAM]; DB01589 [QUAZEPAM]; DB00842 [OXAZEPAM]; DB00404 [ALPRAZOLAM]; DB00546 [ADINAZOLAM]; DB00475 [CHLORDIAZEPOXIDE]; DB00231 [TEMAZEPAM]; DB01558 [BROMAZEPAM]; DB00349 [CLOBAZAM]; DB00628 [CLORAZEPATE]; DB01559 [C…	8301[PICALM]; 861[RUNX1]; 4026[LPP]; 2120[ETV6]; 2130[EWSR1]; 54904[WHSC1L1]
GGCX	2677	166700	BUSCHKE-OLLENDORFF SYNDROME; BOS',	4.947187e-05	DB00055[Xigris]; DB00142[Aciglut]; DB00100[Benefix (Genetics Institute)]; DB00170[Kappaxin]; DB01125[Miradon]; DB01022[Aqua-Mephytin]; DB00036[NovoSeven (Novo Nordisk)]	DB00055 [DROTRECOGIN ALFA]; DB00142 [L-GLUTAMIC ACID]; DB00100 [COAGULATION FACTOR IX]; DB00170 [MENADIONE]; DB01125 [ANISINDIONE]; DB01022 [PHYTONADIONE]; DB00036 [COAGULATION FACTOR VIIA]	3339[HSPG2]; 4763[NF1]; 7170[TPM3]; 3909[LAMA3]; 1291[COL6A1]
PTGER1	5731	166700	BUSCHKE-OLLENDORFF SYNDROME; BOS',	5.382289e-05	DB00917[Cervidil]; DB00770[Alista]; DB00905[Lumigan]; DB00297[Anekain]; DB00429[Carboprost]; DB01088[Ventavis]	DB00917 [DINOPROSTONE]; DB00770 [ALPROSTADIL]; DB00905 [BIMATOPROST]; DB00297 [BUPIVACAINE]; DB00429 [CARBOPROST TROMETHAMINE]; DB01088 [ILOPROST]	4000[LMNA]; 4763[NF1]; 3918[LAMC2]; 1836[SLC26A2]; 7170[TPM3]
CALM1	801	211750	C SYNDROME',	6.494245e-06	DB00850[Apo-Perphenazine]; DB03900[NA]; DB01100[Halomonth]; DB01069[Allergan]; DB00527[Cinchocaine]; DB01023[AGON SR]; DB08039[NA]; DB00622[Cardene]; DB00831[Eskazine]; DB01429[Aspenon]; DB04513[NA]; DB01244[Vascor]; DB00836[Apo-Loperamide]; DB00753[Aerrane]; DB00925[Bensylyt]; DB02868[NA]; DB01373[NA]; DB08231[NA]; DB00623[Apo-Fluphenazine]; DB01115[Adalat]; DB03977[NA]; DB04841[Apo-flunarizine …	DB00850 [PERPHENAZINE]; DB03900 [2-METHYL-2-PROPANOL]; DB01100 [PIMOZIDE]; DB01069 [PROMETHAZINE]; DB00527 [DIBUCAINE]; DB01023 [FELODIPINE]; DB08039 [(3Z)-N,N-DIMETHYL-2-OXO-3-(4,5,6,7-TETRAHYDRO-1H-INDOL-2-YLMETHYLIDENE)-2,3-DIHYDRO-1H-INDOLE-5-SULFONAMIDE]; DB00622 [NICARDIPINE]; DB00831 [TRIFLUOPERAZINE]; DB01429 [APRINDINE]; DB04513 [N-(6-AMINOHEXYL)-5-CHLORO-1-NAPHTHALENESULFONAMIDE]; DB012…	5189[PEX1]; 79158[GNPTAB]; 8242[KDM5C]; 7468[WHSC1]; 54880[BCOR]; 6223[RPS19]; 2737[GLI3]; 8813[DPM1]; 4000[LMNA]; 9968[MED12]; 582[BBS1]; 4204[MECP2]; 8573[CASK]; 341640[FREM2]; 11285[B4GALT7]; 60[ACTB]; 2317[FLNB]; 80144[FRAS1]; 3930[LBR]; 7020[TFAP2A]; 22930[RAB3GAP1]; 4683[NBN]; 7136[TNNI2]; 1277[COL1A1]; 546[ATRX]; 23529[CLCF1]; 5048[PAFAH1B1]; 25836[NIPBL]; 2969[GTF2I]; 4548[MTR]; 3845[KRAS…
CALM3	808	211750	C SYNDROME',	5.624594e-07	DB00850[Apo-Perphenazine]; DB03900[NA]; DB01100[Halomonth]; DB01069[Allergan]; DB00527[Cinchocaine]; DB01023[AGON SR]; DB08039[NA]; DB00622[Cardene]; DB00831[Eskazine]; DB01429[Aspenon]; DB04513[NA]; DB01244[Vascor]; DB00836[Apo-Loperamide]; DB00753[Aerrane]; DB00925[Bensylyt]; DB02868[NA]; DB01373[NA]; DB08231[NA]; DB00623[Apo-Fluphenazine]; DB01115[Adalat]; DB03977[NA]; DB04841[Apo-flunarizine …	DB00850 [PERPHENAZINE]; DB03900 [2-METHYL-2-PROPANOL]; DB01100 [PIMOZIDE]; DB01069 [PROMETHAZINE]; DB00527 [DIBUCAINE]; DB01023 [FELODIPINE]; DB08039 [(3Z)-N,N-DIMETHYL-2-OXO-3-(4,5,6,7-TETRAHYDRO-1H-INDOL-2-YLMETHYLIDENE)-2,3-DIHYDRO-1H-INDOLE-5-SULFONAMIDE]; DB00622 [NICARDIPINE]; DB00831 [TRIFLUOPERAZINE]; DB01429 [APRINDINE]; DB04513 [N-(6-AMINOHEXYL)-5-CHLORO-1-NAPHTHALENESULFONAMIDE]; DB012…	5189[PEX1]; 79158[GNPTAB]; 8242[KDM5C]; 7468[WHSC1]; 5605[MAP2K2]; 54880[BCOR]; 6223[RPS19]; 2737[GLI3]; 8813[DPM1]; 4000[LMNA]; 9968[MED12]; 582[BBS1]; 4204[MECP2]; 8573[CASK]; 341640[FREM2]; 11285[B4GALT7]; 60[ACTB]; 2317[FLNB]; 80144[FRAS1]; 3930[LBR]; 7020[TFAP2A]; 5781[PTPN11]; 6611[SMS]; 22930[RAB3GAP1]; 4683[NBN]; 50814[NSDHL]; 7136[TNNI2]; 1277[COL1A1]; 546[ATRX]; 9569[GTF2IRD1]; 5048[PAF…
COMT	1312	211750	C SYNDROME',	7.749439e-05	DB00494[Comtan]; DB03907[NA]; DB00118[SAMe Rx-Mood]; DB02105[NA]; DB03336[NA]; DB08049[NA]; DB00323[Tasmar]; DB07462[NA]	DB00494 [ENTACAPONE]; DB03907 [N-{3-[5-(6-AMINO-PURIN-9-YL)-3,4-DIHYDROXY-TETRAHYDRO-FURAN-2-YL]-ALLYL}-2,3-DIHYDROXY-5-NITRO-BENZAMIDE]; DB00118 [S-ADENOSYLMETHIONINE]; DB02105 [3,5-DINITROCATECHOL]; DB03336 [BIA]; DB08049 [7,8-DIHYDROXY-4-PHENYL-2H-CHROMEN-2-ONE]; DB00323 [TOLCAPONE]; DB07462 [(3,4-DIHYDROXY-2-NITROPHENYL)(PHENYL)METHANONE]	54880[BCOR]; 545[ATR]; 79158[GNPTAB]; 10801[SEPT9]; 3339[HSPG2]; 5352[PLOD2]; 8573[CASK]; 4524[MTHFR]; 3643[INSR]; 2260[FGFR1]; 3977[LIFR]; 6309[SC5DL]; 25836[NIPBL]; 8481[OFD1]; 6125[RPL5]; 2737[GLI3]; 80184[CEP290]; 7468[WHSC1]; 546[ATRX]; 138050[HGSNAT]
CASP7	840	601949	CALCIUM CHANNEL, VOLTAGE-DEPENDENT, BETA-4 SUBUNIT; CACNB4	9.734404e-05	DB03384[NA]; DB03762[NA]	DB03384 [FICA]; DB03762 [DICA]	6323[SCN1A]; 2566[GABRG2]; 785[CACNB4]; 6326[SCN2A]
HDAC1	3065	601949	CALCIUM CHANNEL, VOLTAGE-DEPENDENT, BETA-4 SUBUNIT; CACNB4	2.61182e-05	DB02546[SAHA]	DB02546 [VORINOSTAT]	2554[GABRA1]; 6323[SCN1A]; 785[CACNB4]; 6326[SCN2A]
MYL12A	10627	601949	CALCIUM CHANNEL, VOLTAGE-DEPENDENT, BETA-4 SUBUNIT; CACNB4	1.54719e-05	DB08378[NA]	DB08378 [4-[4-(2,5-DIOXO-PYRROLIDIN-1-YL)-PHENYLAMINO]-4-HYDROXY-BUTYRIC ACID]	6323[SCN1A]; 2566[GABRG2]; 785[CACNB4]; 6326[SCN2A]; 2554[GABRA1]; 3778[KCNMA1]
P4HB	5034	601949	CALCIUM CHANNEL, VOLTAGE-DEPENDENT, BETA-4 SUBUNIT; CACNB4	3.723182e-06	DB03615[NA]	DB03615 [RIBOSTAMYCIN]	6323[SCN1A]; 2566[GABRG2]; 785[CACNB4]; 6326[SCN2A]; 2554[GABRA1]; 3778[KCNMA1]
CALM3	808	114290	CAMPOMELIC DYSPLASIA',	4.533539e-06	DB00850[Apo-Perphenazine]; DB03900[NA]; DB01100[Halomonth]; DB01069[Allergan]; DB00527[Cinchocaine]; DB01023[AGON SR]; DB08039[NA]; DB00622[Cardene]; DB00831[Eskazine]; DB01429[Aspenon]; DB04513[NA]; DB01244[Vascor]; DB00836[Apo-Loperamide]; DB00753[Aerrane]; DB00925[Bensylyt]; DB02868[NA]; DB01373[NA]; DB08231[NA]; DB00623[Apo-Fluphenazine]; DB01115[Adalat]; DB03977[NA]; DB04841[Apo-flunarizine …	DB00850 [PERPHENAZINE]; DB03900 [2-METHYL-2-PROPANOL]; DB01100 [PIMOZIDE]; DB01069 [PROMETHAZINE]; DB00527 [DIBUCAINE]; DB01023 [FELODIPINE]; DB08039 [(3Z)-N,N-DIMETHYL-2-OXO-3-(4,5,6,7-TETRAHYDRO-1H-INDOL-2-YLMETHYLIDENE)-2,3-DIHYDRO-1H-INDOLE-5-SULFONAMIDE]; DB00622 [NICARDIPINE]; DB00831 [TRIFLUOPERAZINE]; DB01429 [APRINDINE]; DB04513 [N-(6-AMINOHEXYL)-5-CHLORO-1-NAPHTHALENESULFONAMIDE]; DB012…	5189[PEX1]; 79158[GNPTAB]; 7468[WHSC1]; 5605[MAP2K2]; 54880[BCOR]; 6223[RPS19]; 2737[GLI3]; 4000[LMNA]; 9968[MED12]; 4204[MECP2]; 8573[CASK]; 341640[FREM2]; 11285[B4GALT7]; 60[ACTB]; 2317[FLNB]; 80144[FRAS1]; 3930[LBR]; 7020[TFAP2A]; 7170[TPM3]; 5781[PTPN11]; 6611[SMS]; 50814[NSDHL]; 7136[TNNI2]; 1277[COL1A1]; 546[ATRX]; 9569[GTF2IRD1]; 5048[PAFAH1B1]; 25836[NIPBL]; 4548[MTR]; 55636[CHD7]; 2260[F…
GBA	2629	114290	CAMPOMELIC DYSPLASIA',	2.2631e-05	DB03106[NA]; DB08283[NA]; DB03740[NA]	DB03106 [MYO-INOSITOL]; DB08283 [(2R,3R,4R,5S)-2-(HYDROXYMETHYL)-1-NONYLPIPERIDINE-3,4,5-TRIOL]; DB03740 [2-(ACETYLAMINO)-2-DEOXY-A-D-GLUCOPYRANOSE]	6638[SNRPN]; 7337[UBE3A]; 4591[TRIM37]; 2629[GBA]; 4524[MTHFR]; 3643[INSR]; 2260[FGFR1]; 4204[MECP2]; 5631[PRPS1]; 1277[COL1A1]; 7468[WHSC1]; 10743[RAI1]; 6654[SOS1]; 8626[TP63]
KCNJ3	3760	114290	CAMPOMELIC DYSPLASIA',	9.719215e-05	DB01159[Anestan]	DB01159 [HALOTHANE]	5727[PTCH1]; 1376[CPT2]; 1301[COL11A1]; 30[ACAA1]; 3295[HSD17B4]; 2737[GLI3]; 2688[GH1]; 1760[DMPK]
NDUFV3	4731	114290	CAMPOMELIC DYSPLASIA',	6.528755e-05	DB00157[Nadide]	DB00157 [NADH]	54880[BCOR]; 2629[GBA]; 10491[CRTAP]; 7337[UBE3A]; 197131[UBR1]; 157680[VPS13B]; 8573[CASK]; 2332[FMR1]; 546[ATRX]; 6654[SOS1]; 9839[ZEB2]
CALM1	801	211910	CAMPTODACTYLY SYNDROME, GUADALAJARA, TYPE I; GCS1',	8.925164e-06	DB00850[Apo-Perphenazine]; DB03900[NA]; DB01100[Halomonth]; DB01069[Allergan]; DB00527[Cinchocaine]; DB01023[AGON SR]; DB08039[NA]; DB00622[Cardene]; DB00831[Eskazine]; DB01429[Aspenon]; DB04513[NA]; DB01244[Vascor]; DB00836[Apo-Loperamide]; DB00753[Aerrane]; DB00925[Bensylyt]; DB02868[NA]; DB01373[NA]; DB08231[NA]; DB00623[Apo-Fluphenazine]; DB01115[Adalat]; DB03977[NA]; DB04841[Apo-flunarizine …	DB00850 [PERPHENAZINE]; DB03900 [2-METHYL-2-PROPANOL]; DB01100 [PIMOZIDE]; DB01069 [PROMETHAZINE]; DB00527 [DIBUCAINE]; DB01023 [FELODIPINE]; DB08039 [(3Z)-N,N-DIMETHYL-2-OXO-3-(4,5,6,7-TETRAHYDRO-1H-INDOL-2-YLMETHYLIDENE)-2,3-DIHYDRO-1H-INDOLE-5-SULFONAMIDE]; DB00622 [NICARDIPINE]; DB00831 [TRIFLUOPERAZINE]; DB01429 [APRINDINE]; DB04513 [N-(6-AMINOHEXYL)-5-CHLORO-1-NAPHTHALENESULFONAMIDE]; DB012…	2316[FLNA]; 2200[FBN1]; 2067[ERCC1]; 22930[RAB3GAP1]; 6535[SLC6A8]; 2588[GALNS]; 2073[ERCC5]; 30[ACAA1]; 23169[SLC35D1]; 8242[KDM5C]; 7468[WHSC1]; 546[ATRX]; 1001[CDH3]; 23529[CLCF1]; 5048[PAFAH1B1]; 79158[GNPTAB]; 7227[TRPS1]; 157570[ESCO2]; 2317[FLNB]; 545[ATR]; 145173[B3GALTL]; 4488[MSX2]; 4548[MTR]; 8813[DPM1]; 4041[LRP5]; 3480[IGF1R]; 9839[ZEB2]; 5116[PCNT]; 3476[IGBP1]; 4000[LMNA]; 54880[BC…
CALM3	808	211910	CAMPTODACTYLY SYNDROME, GUADALAJARA, TYPE I; GCS1',	3.803402e-07	DB00850[Apo-Perphenazine]; DB03900[NA]; DB01100[Halomonth]; DB01069[Allergan]; DB00527[Cinchocaine]; DB01023[AGON SR]; DB08039[NA]; DB00622[Cardene]; DB00831[Eskazine]; DB01429[Aspenon]; DB04513[NA]; DB01244[Vascor]; DB00836[Apo-Loperamide]; DB00753[Aerrane]; DB00925[Bensylyt]; DB02868[NA]; DB01373[NA]; DB08231[NA]; DB00623[Apo-Fluphenazine]; DB01115[Adalat]; DB03977[NA]; DB04841[Apo-flunarizine …	DB00850 [PERPHENAZINE]; DB03900 [2-METHYL-2-PROPANOL]; DB01100 [PIMOZIDE]; DB01069 [PROMETHAZINE]; DB00527 [DIBUCAINE]; DB01023 [FELODIPINE]; DB08039 [(3Z)-N,N-DIMETHYL-2-OXO-3-(4,5,6,7-TETRAHYDRO-1H-INDOL-2-YLMETHYLIDENE)-2,3-DIHYDRO-1H-INDOLE-5-SULFONAMIDE]; DB00622 [NICARDIPINE]; DB00831 [TRIFLUOPERAZINE]; DB01429 [APRINDINE]; DB04513 [N-(6-AMINOHEXYL)-5-CHLORO-1-NAPHTHALENESULFONAMIDE]; DB012…	6611[SMS]; 2316[FLNA]; 2200[FBN1]; 2588[GALNS]; 22930[RAB3GAP1]; 54880[BCOR]; 6535[SLC6A8]; 8573[CASK]; 2073[ERCC5]; 30[ACAA1]; 23169[SLC35D1]; 8242[KDM5C]; 7468[WHSC1]; 546[ATRX]; 1001[CDH3]; 7291[TWIST1]; 5605[MAP2K2]; 9569[GTF2IRD1]; 5048[PAFAH1B1]; 79158[GNPTAB]; 7227[TRPS1]; 157570[ESCO2]; 2317[FLNB]; 545[ATR]; 145173[B3GALTL]; 2067[ERCC1]; 4488[MSX2]; 4548[MTR]; 8813[DPM1]; 4041[LRP5]; 3480…
CALM1	801	611929	CAMPTODACTYLY SYNDROME, GUADALAJARA, TYPE III	1.822806e-05	DB00850[Apo-Perphenazine]; DB03900[NA]; DB01100[Halomonth]; DB01069[Allergan]; DB00527[Cinchocaine]; DB01023[AGON SR]; DB08039[NA]; DB00622[Cardene]; DB00831[Eskazine]; DB01429[Aspenon]; DB04513[NA]; DB01244[Vascor]; DB00836[Apo-Loperamide]; DB00753[Aerrane]; DB00925[Bensylyt]; DB02868[NA]; DB01373[NA]; DB08231[NA]; DB00623[Apo-Fluphenazine]; DB01115[Adalat]; DB03977[NA]; DB04841[Apo-flunarizine …	DB00850 [PERPHENAZINE]; DB03900 [2-METHYL-2-PROPANOL]; DB01100 [PIMOZIDE]; DB01069 [PROMETHAZINE]; DB00527 [DIBUCAINE]; DB01023 [FELODIPINE]; DB08039 [(3Z)-N,N-DIMETHYL-2-OXO-3-(4,5,6,7-TETRAHYDRO-1H-INDOL-2-YLMETHYLIDENE)-2,3-DIHYDRO-1H-INDOLE-5-SULFONAMIDE]; DB00622 [NICARDIPINE]; DB00831 [TRIFLUOPERAZINE]; DB01429 [APRINDINE]; DB04513 [N-(6-AMINOHEXYL)-5-CHLORO-1-NAPHTHALENESULFONAMIDE]; DB012…	2200[FBN1]; 22930[RAB3GAP1]; 79158[GNPTAB]; 145173[B3GALTL]; 1277[COL1A1]; 8242[KDM5C]; 7468[WHSC1]; 546[ATRX]; 23529[CLCF1]; 7227[TRPS1]; 157570[ESCO2]; 25836[NIPBL]; 545[ATR]; 673[BRAF]; 8813[DPM1]; 4041[LRP5]; 5728[PTEN]; 5116[PCNT]; 9968[MED12]; 2737[GLI3]; 254065[BRWD3]; 2316[FLNA]; 3480[IGF1R]; 7476[WNT7A]; 2260[FGFR1]; 4204[MECP2]; 9820[CUL7]; 285489[DOK7]; 5080[PAX6]; 10682[EBP]; 8573[CAS…
CALM3	808	611929	CAMPTODACTYLY SYNDROME, GUADALAJARA, TYPE III	3.232274e-06	DB00850[Apo-Perphenazine]; DB03900[NA]; DB01100[Halomonth]; DB01069[Allergan]; DB00527[Cinchocaine]; DB01023[AGON SR]; DB08039[NA]; DB00622[Cardene]; DB00831[Eskazine]; DB01429[Aspenon]; DB04513[NA]; DB01244[Vascor]; DB00836[Apo-Loperamide]; DB00753[Aerrane]; DB00925[Bensylyt]; DB02868[NA]; DB01373[NA]; DB08231[NA]; DB00623[Apo-Fluphenazine]; DB01115[Adalat]; DB03977[NA]; DB04841[Apo-flunarizine …	DB00850 [PERPHENAZINE]; DB03900 [2-METHYL-2-PROPANOL]; DB01100 [PIMOZIDE]; DB01069 [PROMETHAZINE]; DB00527 [DIBUCAINE]; DB01023 [FELODIPINE]; DB08039 [(3Z)-N,N-DIMETHYL-2-OXO-3-(4,5,6,7-TETRAHYDRO-1H-INDOL-2-YLMETHYLIDENE)-2,3-DIHYDRO-1H-INDOLE-5-SULFONAMIDE]; DB00622 [NICARDIPINE]; DB00831 [TRIFLUOPERAZINE]; DB01429 [APRINDINE]; DB04513 [N-(6-AMINOHEXYL)-5-CHLORO-1-NAPHTHALENESULFONAMIDE]; DB012…	6611[SMS]; 2200[FBN1]; 22930[RAB3GAP1]; 79158[GNPTAB]; 145173[B3GALTL]; 1277[COL1A1]; 8242[KDM5C]; 7468[WHSC1]; 546[ATRX]; 8910[SGCE]; 7291[TWIST1]; 5605[MAP2K2]; 23529[CLCF1]; 7227[TRPS1]; 157570[ESCO2]; 25836[NIPBL]; 545[ATR]; 673[BRAF]; 8813[DPM1]; 4041[LRP5]; 5728[PTEN]; 5116[PCNT]; 9968[MED12]; 2737[GLI3]; 254065[BRWD3]; 2316[FLNA]; 3480[IGF1R]; 7476[WNT7A]; 2260[FGFR1]; 4204[MECP2]; 9820[CU…
HINT1	3094	611929	CAMPTODACTYLY SYNDROME, GUADALAJARA, TYPE III	6.687707e-05	DB02183[NA]; DB03349[NA]; DB00131[Adenovite]; DB01972[NA]; DB02162[NA]	DB02183 [ADENOSINE-5'-DITUNGSTATE]; DB03349 [8-BROMO-ADENOSINE-5'-MONOPHOSPHATE]; DB00131 [ADENOSINE MONOPHOSPHATE]; DB01972 [GUANOSINE-5'-MONOPHOSPHATE]; DB02162 [5'-O-(N-ETHYL-SULFAMOYL)ADENOSINE]	1278[COL1A2]; 8450[CUL4B]; 7046[TGFBR1]; 2260[FGFR1]; 6925[TCF4]; 25836[NIPBL]; 5728[PTEN]; 1277[COL1A1]; 546[ATRX]; 5818[PVRL1]; 6654[SOS1]; 4921[DDR2]; 5781[PTPN11]
PSMB4	5692	611929	CAMPTODACTYLY SYNDROME, GUADALAJARA, TYPE III	6.064858e-05	DB07475[NA]; DB08515[NA]	DB07475 [N-[(1R)-1-(DIHYDROXYBORYL)-3-METHYLBUTYL]-N-(PYRAZIN-2-YLCARBONYL)-L-PHENYLALANINAMIDE]; DB08515 [(3AR,6R,6AS)-6-((S)-((S)-CYCLOHEX-2-ENYL)(HYDROXY)METHYL)-6A-METHYL-4-OXO-HEXAHYDRO-2H-FURO[3,2-C]PYRROLE-6-CARBALDEHYDE]	9968[MED12]; 254065[BRWD3]; 79158[GNPTAB]; 2260[FGFR1]; 4204[MECP2]; 1013[CDH15]; 25836[NIPBL]; 673[BRAF]; 1302[COL11A2]; 8242[KDM5C]; 65109[UPF3B]; 2778[GNAS]
SRD5A1	6715	211930	CAMPTODACTYLY WITH FIBROUS TISSUE HYPERPLASIA AND SKELETAL DYSPLASIA	6.222171e-05	DB00367[72-HOURS]; DB01216[Chibro-Proscar]; DB01126[Avodart]	DB00367 [LEVONORGESTREL]; DB01216 [FINASTERIDE]; DB01126 [DUTASTERIDE]	59[ACTA2]; 2200[FBN1]; 7048[TGFBR2]
POLA1	5422	211960	CAMPTODACTYLY WITH MUSCULAR HYPOPLASIA, SKELETAL DYSPLASIA, AND ABNORMAL PALMAR CREASES',	4.686067e-05	DB00242[Leustatin]; DB00631[Clolar]; DB01073[Fludara]; DB01280[Arranon]	DB00242 [CLADRIBINE]; DB00631 [CLOFARABINE]; DB01073 [FLUDARABINE]; DB01280 [NELARABINE]	7273[TTN]; 487[ATP2A1]; 10683[DLL3]
ACAT1	38	208250	CAMPTODACTYLY-ARTHROPATHY-COXA VARA-PERICARDITIS SYNDROME; CACP',	3.942324e-06	DB00795[Accucol]	DB00795 [SULFASALAZINE]	4000[LMNA]; 1278[COL1A2]; 1291[COL6A1]; 2487[FRZB]; 1277[COL1A1]; 4148[MATN3]
F13A1	2162	271900	CANAVAN DISEASE',	7.031733e-05	DB01839[NA]; DB02340[NA]	DB01839 [1,2-PROPANEDIOL]; DB02340 [N-ACETYL-SERINE]	56997[ADCK3]; 5160[PDHA1]; 5264[PHYH]; 4720[NDUFS2]; 4723[NDUFV1]
CALM1	801	239850	CANTU SYNDROME',	2.357722e-06	DB00850[Apo-Perphenazine]; DB03900[NA]; DB01100[Halomonth]; DB01069[Allergan]; DB00527[Cinchocaine]; DB01023[AGON SR]; DB08039[NA]; DB00622[Cardene]; DB00831[Eskazine]; DB01429[Aspenon]; DB04513[NA]; DB01244[Vascor]; DB00836[Apo-Loperamide]; DB00753[Aerrane]; DB00925[Bensylyt]; DB02868[NA]; DB01373[NA]; DB08231[NA]; DB00623[Apo-Fluphenazine]; DB01115[Adalat]; DB03977[NA]; DB04841[Apo-flunarizine …	DB00850 [PERPHENAZINE]; DB03900 [2-METHYL-2-PROPANOL]; DB01100 [PIMOZIDE]; DB01069 [PROMETHAZINE]; DB00527 [DIBUCAINE]; DB01023 [FELODIPINE]; DB08039 [(3Z)-N,N-DIMETHYL-2-OXO-3-(4,5,6,7-TETRAHYDRO-1H-INDOL-2-YLMETHYLIDENE)-2,3-DIHYDRO-1H-INDOLE-5-SULFONAMIDE]; DB00622 [NICARDIPINE]; DB00831 [TRIFLUOPERAZINE]; DB01429 [APRINDINE]; DB04513 [N-(6-AMINOHEXYL)-5-CHLORO-1-NAPHTHALENESULFONAMIDE]; DB012…	2316[FLNA]; 2200[FBN1]; 22930[RAB3GAP1]; 26503[SLC17A5]; 145173[B3GALTL]; 1277[COL1A1]; 1387[CREBBP]; 2588[GALNS]; 7468[WHSC1]; 546[ATRX]; 23529[CLCF1]; 5048[PAFAH1B1]; 79158[GNPTAB]; 7227[TRPS1]; 157570[ESCO2]; 2317[FLNB]; 9509[ADAMTS2]; 545[ATR]; 673[BRAF]; 657[BMPR1A]; 4548[MTR]; 5352[PLOD2]; 4041[LRP5]; 5728[PTEN]; 9839[ZEB2]; 538[ATP7A]; 3476[IGBP1]; 4000[LMNA]; 3845[KRAS]; 9968[MED12]; 2737…
CALM3	808	239850	CANTU SYNDROME',	5.797411e-08	DB00850[Apo-Perphenazine]; DB03900[NA]; DB01100[Halomonth]; DB01069[Allergan]; DB00527[Cinchocaine]; DB01023[AGON SR]; DB08039[NA]; DB00622[Cardene]; DB00831[Eskazine]; DB01429[Aspenon]; DB04513[NA]; DB01244[Vascor]; DB00836[Apo-Loperamide]; DB00753[Aerrane]; DB00925[Bensylyt]; DB02868[NA]; DB01373[NA]; DB08231[NA]; DB00623[Apo-Fluphenazine]; DB01115[Adalat]; DB03977[NA]; DB04841[Apo-flunarizine …	DB00850 [PERPHENAZINE]; DB03900 [2-METHYL-2-PROPANOL]; DB01100 [PIMOZIDE]; DB01069 [PROMETHAZINE]; DB00527 [DIBUCAINE]; DB01023 [FELODIPINE]; DB08039 [(3Z)-N,N-DIMETHYL-2-OXO-3-(4,5,6,7-TETRAHYDRO-1H-INDOL-2-YLMETHYLIDENE)-2,3-DIHYDRO-1H-INDOLE-5-SULFONAMIDE]; DB00622 [NICARDIPINE]; DB00831 [TRIFLUOPERAZINE]; DB01429 [APRINDINE]; DB04513 [N-(6-AMINOHEXYL)-5-CHLORO-1-NAPHTHALENESULFONAMIDE]; DB012…	6611[SMS]; 2316[FLNA]; 2200[FBN1]; 22930[RAB3GAP1]; 26503[SLC17A5]; 145173[B3GALTL]; 1277[COL1A1]; 1387[CREBBP]; 50814[NSDHL]; 2588[GALNS]; 7468[WHSC1]; 546[ATRX]; 7291[TWIST1]; 5605[MAP2K2]; 9569[GTF2IRD1]; 2517[FUCA1]; 79158[GNPTAB]; 7227[TRPS1]; 157570[ESCO2]; 2317[FLNB]; 9509[ADAMTS2]; 545[ATR]; 673[BRAF]; 657[BMPR1A]; 4548[MTR]; 5352[PLOD2]; 4041[LRP5]; 5728[PTEN]; 9839[ZEB2]; 538[ATP7A]; 34…
PTGER3	5733	239850	CANTU SYNDROME',	4.865383e-05	DB00905[Lumigan]; DB00929[Arthrotec]; DB00917[Cervidil]	DB00905 [BIMATOPROST]; DB00929 [MISOPROSTOL]; DB00917 [DINOPROSTONE]	1278[COL1A2]; 6197[RPS6KA3]; 2033[EP300]; 25836[NIPBL]; 673[BRAF]; 5728[PTEN]; 7468[WHSC1]; 546[ATRX]; 538[ATP7A]; 2799[GNS]; 5781[PTPN11]
PYCR1	5831	239850	CANTU SYNDROME',	4.037692e-05	DB00172[NA]; DB00157[Nadide]	DB00172 [L-PROLINE]; DB00157 [NADH]	9839[ZEB2]; 25836[NIPBL]; 2200[FBN1]; 2273[FHL1]; 6654[SOS1]
CP	1356	237300	CARBAMOYL PHOSPHATE SYNTHETASE I DEFICIENCY, HYPERAMMONEMIA DUE TO',	7.932286e-07	DB00055[Xigris]	DB00055 [DROTRECOGIN ALFA]	5096[PCCB]; 2710[GK]; 1738[DLD]; 2653[GCSH]; 79133[NDUFAF5]; 4720[NDUFS2]; 64087[MCCC2]; 2937[GSS]; 29078[NDUFAF4]; 326625[MMAB]; 27089[UQCRQ]; 5160[PDHA1]; 2110[ETFDH]
CSF2RB	1439	237300	CARBAMOYL PHOSPHATE SYNTHETASE I DEFICIENCY, HYPERAMMONEMIA DUE TO',	8.476572e-06	DB00020[Immunex]; DB02944[NA]; DB03965[NA]	DB00020 [SARGRAMOSTIM]; DB02944 [ALPHA-D-MANNOSE]; DB03965 [FUCOSE]	5860[QDPR]; 91942[NDUFAF2]; 445[ASS1]; 4594[MUT]; 79133[NDUFAF5]; 359[AQP2]; 27089[UQCRQ]
F13A1	2162	237300	CARBAMOYL PHOSPHATE SYNTHETASE I DEFICIENCY, HYPERAMMONEMIA DUE TO',	3.973143e-05	DB01839[NA]; DB02340[NA]	DB01839 [1,2-PROPANEDIOL]; DB02340 [N-ACETYL-SERINE]	34[ACADM]; 5160[PDHA1]; 4720[NDUFS2]; 4723[NDUFV1]
SC4MOL	6307	115080	CARDIAC CONDUCTION DEFECT',	7.048049e-05	DB00157[Nadide]	DB00157 [NADH]	5350[PLN]; 287[ANK2]; 4625[MYH7]; 85366[MYLK2]
ATP1A1	476	604377	CARDIOENCEPHALOMYOPATHY, FATAL INFANTILE, DUE TO CYTOCHROME c OXIDASE DEFICIENCY 1; CEMCOX1',	3.994895e-05	DB00511[Acigoxin]; DB00903[Crinuryl]; DB01396[Crystodigin]; DB00774[Diuredemina]; DB00390[Cardoxin]; DB01378[NA]; DB01370[NA]; DB01244[Vascor]; DB01430[Doxil]; DB01345[NA]; DB01078[Cedilanid-d]; DB01021[Achletin]; DB01119[Dizoxide]; DB01158[Bretylan]; DB01092[Acocantherin]	DB00511 [ACETYLDIGITOXIN]; DB00903 [ETHACRYNIC ACID]; DB01396 [DIGITOXIN]; DB00774 [HYDROFLUMETHIAZIDE]; DB00390 [DIGOXIN]; DB01378 [MAGNESIUM]; DB01370 [ALUMINIUM]; DB01244 [BEPRIDIL]; DB01430 [ALMITRINE]; DB01345 [POTASSIUM]; DB01078 [DESLANOSIDE]; DB01021 [TRICHLORMETHIAZIDE]; DB01119 [DIAZOXIDE]; DB01158 [BRETYLIUM]; DB01092 [OUABAIN]	291[SLC25A4]; 2273[FHL1]; 5250[SLC25A3]; 7273[TTN]; 7381[UQCRB]; 79133[NDUFAF5]; 7169[TPM2]; 56997[ADCK3]; 54704[PDP1]
CSF2RB	1439	604377	CARDIOENCEPHALOMYOPATHY, FATAL INFANTILE, DUE TO CYTOCHROME c OXIDASE DEFICIENCY 1; CEMCOX1',	4.271149e-05	DB00020[Immunex]; DB02944[NA]; DB03965[NA]	DB00020 [SARGRAMOSTIM]; DB02944 [ALPHA-D-MANNOSE]; DB03965 [FUCOSE]	5860[QDPR]; 4594[MUT]; 9581[PREPL]; 91942[NDUFAF2]; 79133[NDUFAF5]; 4695[NDUFA2]; 10128[LRPPRC]; 27089[UQCRQ]
CSK	1445	604377	CARDIOENCEPHALOMYOPATHY, FATAL INFANTILE, DUE TO CYTOCHROME c OXIDASE DEFICIENCY 1; CEMCOX1',	6.655474e-05	DB02010[NA]	DB02010 [STAUROSPORINE]	6566[SLC16A1]; 7273[TTN]; 27235[COQ2]; 4719[NDUFS1]; 7436[VLDLR]; 1756[DMD]
F13A1	2162	604377	CARDIOENCEPHALOMYOPATHY, FATAL INFANTILE, DUE TO CYTOCHROME c OXIDASE DEFICIENCY 1; CEMCOX1',	2.000135e-05	DB01839[NA]; DB02340[NA]	DB01839 [1,2-PROPANEDIOL]; DB02340 [N-ACETYL-SERINE]	34[ACADM]; 56997[ADCK3]; 5160[PDHA1]; 4720[NDUFS2]; 4723[NDUFV1]
PAPSS1	9061	604377	CARDIOENCEPHALOMYOPATHY, FATAL INFANTILE, DUE TO CYTOCHROME c OXIDASE DEFICIENCY 1; CEMCOX1',	7.066557e-05	DB03431[NA]; DB03708[NA]; DB04077[NA]; DB02661[NA]	DB03431 [ADENOSINE-5'-DIPHOSPHATE]; DB03708 [ADENOSINE-5'-PHOSPHOSULFATE]; DB04077 [GLYCEROL]; DB02661 [ADENOSINE-5'-DIPHOSPHATE-2',3'-VANADATE]	8048[CSRP3]; 3033[HADH]; 7273[TTN]; 4719[NDUFS1]; 56997[ADCK3]; 4634[MYL3]
ROCK1	6093	604377	CARDIOENCEPHALOMYOPATHY, FATAL INFANTILE, DUE TO CYTOCHROME c OXIDASE DEFICIENCY 1; CEMCOX1',	4.736954e-09	DB08162[NA]; DB08756[NA]; DB04707[NA]; DB07876[NA]	DB08162 [5-(1,4-DIAZEPAN-1-SULFONYL)ISOQUINOLINE]; DB08756 [(R)-TRANS-4-(1-AMINOETHYL)-N-(4-PYRIDYL) CYCLOHEXANECARBOXAMIDE]; DB04707 [HYDROXYFASUDIL]; DB07876 [(S)-2-METHYL-1-[(4-METHYL-5-ISOQUINOLINE)SULFONYL]-HOMOPIPERAZINE]	5860[QDPR]; 1340[COX6B1]; 6442[SGCA]; 291[SLC25A4]; 1355[COX15]; 23479[ISCU]; 27089[UQCRQ]; 2273[FHL1]; 22868[FASTKD2]; 11155[LDB3]; 54840[APTX]; 3030[HADHA]; 85476[GFM1]; 10102[TSFM]; 4723[NDUFV1]; 4695[NDUFA2]; 126328[NDUFA11]; 1737[DLAT]; 7284[TUFM]; 9581[PREPL]; 7273[TTN]; 7381[UQCRB]; 7169[TPM2]; 4625[MYH7]; 1756[DMD]
SRPK2	6733	604377	CARDIOENCEPHALOMYOPATHY, FATAL INFANTILE, DUE TO CYTOCHROME c OXIDASE DEFICIENCY 1; CEMCOX1',	3.556267e-05	DB00173[Leuco-4]; DB03431[NA]; DB02733[NA]; DB04395[NA]	DB00173 [ADENINE]; DB03431 [ADENOSINE-5'-DIPHOSPHATE]; DB02733 [PURVALANOL]; DB04395 [PHOSPHOAMINOPHOSPHONIC ACID-ADENYLATE ESTER]	4000[LMNA]; 1340[COX6B1]; 4724[NDUFS4]; 4728[NDUFS8]; 7284[TUFM]; 4694[NDUFA1]; 374291[NDUFS7]; 23590[PDSS1]; 11155[LDB3]; 7170[TPM3]; 37[ACADVL]; 5053[PAH]; 27235[COQ2]; 35[ACADS]; 7169[TPM2]; 728294[D2HGDH]; 1355[COX15]; 4594[MUT]; 4634[MYL3]; 2109[ETFB]
UGCG	7357	604377	CARDIOENCEPHALOMYOPATHY, FATAL INFANTILE, DUE TO CYTOCHROME c OXIDASE DEFICIENCY 1; CEMCOX1',	4.46092e-06	DB00419[Miglustat, Hydrochloride]	DB00419 [MIGLUSTAT]	178[AGL]; 7381[UQCRB]; 291[SLC25A4]; 1355[COX15]; 5250[SLC25A3]; 3033[HADH]; 22868[FASTKD2]; 11155[LDB3]; 4720[NDUFS2]; 58[ACTA1]; 4728[NDUFS8]; 7169[TPM2]; 5160[PDHA1]; 7168[TPM1]
CALM1	801	115150	CARDIOFACIOCUTANEOUS SYNDROME',	9.42854e-07	DB00850[Apo-Perphenazine]; DB03900[NA]; DB01100[Halomonth]; DB01069[Allergan]; DB00527[Cinchocaine]; DB01023[AGON SR]; DB08039[NA]; DB00622[Cardene]; DB00831[Eskazine]; DB01429[Aspenon]; DB04513[NA]; DB01244[Vascor]; DB00836[Apo-Loperamide]; DB00753[Aerrane]; DB00925[Bensylyt]; DB02868[NA]; DB01373[NA]; DB08231[NA]; DB00623[Apo-Fluphenazine]; DB01115[Adalat]; DB03977[NA]; DB04841[Apo-flunarizine …	DB00850 [PERPHENAZINE]; DB03900 [2-METHYL-2-PROPANOL]; DB01100 [PIMOZIDE]; DB01069 [PROMETHAZINE]; DB00527 [DIBUCAINE]; DB01023 [FELODIPINE]; DB08039 [(3Z)-N,N-DIMETHYL-2-OXO-3-(4,5,6,7-TETRAHYDRO-1H-INDOL-2-YLMETHYLIDENE)-2,3-DIHYDRO-1H-INDOLE-5-SULFONAMIDE]; DB00622 [NICARDIPINE]; DB00831 [TRIFLUOPERAZINE]; DB01429 [APRINDINE]; DB04513 [N-(6-AMINOHEXYL)-5-CHLORO-1-NAPHTHALENESULFONAMIDE]; DB012…	5189[PEX1]; 2200[FBN1]; 22930[RAB3GAP1]; 6638[SNRPN]; 10479[SLC9A6]; 1387[CREBBP]; 8242[KDM5C]; 2073[ERCC5]; 182[JAG1]; 1277[COL1A1]; 4724[NDUFS4]; 30[ACAA1]; 2588[GALNS]; 7468[WHSC1]; 546[ATRX]; 4488[MSX2]; 79133[NDUFAF5]; 54880[BCOR]; 5048[PAFAH1B1]; 5194[PEX13]; 79158[GNPTAB]; 7227[TRPS1]; 157570[ESCO2]; 2317[FLNB]; 4000[LMNA]; 4763[NF1]; 545[ATR]; 1376[CPT2]; 145173[B3GALTL]; 657[BMPR1A]; 881…
CALM3	808	115150	CARDIOFACIOCUTANEOUS SYNDROME',	3.461682e-08	DB00850[Apo-Perphenazine]; DB03900[NA]; DB01100[Halomonth]; DB01069[Allergan]; DB00527[Cinchocaine]; DB01023[AGON SR]; DB08039[NA]; DB00622[Cardene]; DB00831[Eskazine]; DB01429[Aspenon]; DB04513[NA]; DB01244[Vascor]; DB00836[Apo-Loperamide]; DB00753[Aerrane]; DB00925[Bensylyt]; DB02868[NA]; DB01373[NA]; DB08231[NA]; DB00623[Apo-Fluphenazine]; DB01115[Adalat]; DB03977[NA]; DB04841[Apo-flunarizine …	DB00850 [PERPHENAZINE]; DB03900 [2-METHYL-2-PROPANOL]; DB01100 [PIMOZIDE]; DB01069 [PROMETHAZINE]; DB00527 [DIBUCAINE]; DB01023 [FELODIPINE]; DB08039 [(3Z)-N,N-DIMETHYL-2-OXO-3-(4,5,6,7-TETRAHYDRO-1H-INDOL-2-YLMETHYLIDENE)-2,3-DIHYDRO-1H-INDOLE-5-SULFONAMIDE]; DB00622 [NICARDIPINE]; DB00831 [TRIFLUOPERAZINE]; DB01429 [APRINDINE]; DB04513 [N-(6-AMINOHEXYL)-5-CHLORO-1-NAPHTHALENESULFONAMIDE]; DB012…	6611[SMS]; 5189[PEX1]; 2200[FBN1]; 2588[GALNS]; 22930[RAB3GAP1]; 6638[SNRPN]; 6535[SLC6A8]; 1387[CREBBP]; 9451[EIF2AK3]; 2073[ERCC5]; 182[JAG1]; 1277[COL1A1]; 4724[NDUFS4]; 30[ACAA1]; 546[ATRX]; 7468[WHSC1]; 11285[B4GALT7]; 4488[MSX2]; 79133[NDUFAF5]; 5605[MAP2K2]; 9569[GTF2IRD1]; 5048[PAFAH1B1]; 5194[PEX13]; 79158[GNPTAB]; 7227[TRPS1]; 157570[ESCO2]; 2317[FLNB]; 4000[LMNA]; 4763[NF1]; 545[ATR]; …
GART	2618	115150	CARDIOFACIOCUTANEOUS SYNDROME',	8.744505e-05	DB00642[Alimta]; DB03546[NA]; DB02236[NA]	DB00642 [PEMETREXED]; DB03546 [10-CF3C(OH)2-DDACTHF]; DB02236 [GLYCINAMIDE RIBONUCLEOTIDE]	6638[SNRPN]; 4724[NDUFS4]; 8242[KDM5C]; 1277[COL1A1]; 5048[PAFAH1B1]; 10084[PQBP1]; 7337[UBE3A]; 2218[FKTN]; 5728[PTEN]; 9839[ZEB2]; 8504[PEX3]; 4000[LMNA]; 6774[STAT3]; 1387[CREBBP]; 9990[SLC12A6]; 2260[FGFR1]; 285489[DOK7]; 6654[SOS1]; 5824[PEX19]; 64324[NSD1]; 25836[NIPBL]; 2263[FGFR2]; 6925[TCF4]
NDUFV3	4731	115150	CARDIOFACIOCUTANEOUS SYNDROME',	9.557876e-05	DB00157[Nadide]	DB00157 [NADH]	54880[BCOR]; 3845[KRAS]; 2629[GBA]; 7337[UBE3A]; 197131[UBR1]; 157680[VPS13B]; 8573[CASK]; 9839[ZEB2]; 546[ATRX]; 6654[SOS1]
FADS1	3992	212130	CARDIOMYOPATHY ASSOCIATED WITH MYOPATHY AND SUDDEN DEATH	5.551831e-06	DB00159[NA]; DB00132[NA]	DB00159 [ICOSAPENT]; DB00132 [ALPHA-LINOLENIC ACID]	8048[CSRP3]; 51422[PRKAG2]; 7168[TPM1]; 56945[MRPS22]; 1674[DES]
PAPSS1	9061	115200	CARDIOMYOPATHY, DILATED, 1A; CMD1A',	7.593221e-07	DB03431[NA]; DB03708[NA]; DB04077[NA]; DB02661[NA]	DB03431 [ADENOSINE-5'-DIPHOSPHATE]; DB03708 [ADENOSINE-5'-PHOSPHOSULFATE]; DB04077 [GLYCEROL]; DB02661 [ADENOSINE-5'-DIPHOSPHATE-2',3'-VANADATE]	8048[CSRP3]; 7273[TTN]; 8557[TCAP]; 6445[SGCG]; 779[CACNA1S]; 6329[SCN4A]
RPL3	6122	115200	CARDIOMYOPATHY, DILATED, 1A; CMD1A',	6.985232e-05	DB08769[NA]; DB02494[NA]; DB08437[NA]; DB07374[NA]	DB08769 [N-{[(5S)-3-(3-FLUORO-4-MORPHOLIN-4-YLPHENYL)-2-OXO-1,3-OXAZOLIDIN-5-YL]METHYL}ACETAMIDE]; DB02494 [ALPHA-HYDROXY-BETA-PHENYL-PROPIONIC ACID]; DB08437 [PUROMYCIN]; DB07374 [ANISOMYCIN]	23171[GPD1L]; 825[CAPN3]; 85366[MYLK2]; 8557[TCAP]; 8291[DYSF]; 6261[RYR1]; 779[CACNA1S]
SC4MOL	6307	115200	CARDIOMYOPATHY, DILATED, 1A; CMD1A',	1.668713e-07	DB00157[Nadide]	DB00157 [NADH]	6442[SGCA]; 6329[SCN4A]; 7168[TPM1]; 85366[MYLK2]; 779[CACNA1S]; 4625[MYH7]; 287[ANK2]
SQLE	6713	115200	CARDIOMYOPATHY, DILATED, 1A; CMD1A',	2.707571e-07	DB01091[Lotrimin Ultra]; DB00735[Naftifine HCl]; DB00857[Bramazil]	DB01091 [BUTENAFINE]; DB00735 [NAFTIFINE]; DB00857 [TERBINAFINE]	6442[SGCA]; 2273[FHL1]; 4625[MYH7]; 7273[TTN]; 85366[MYLK2]; 8557[TCAP]; 4624[MYH6]; 6329[SCN4A]; 7168[TPM1]
PAPSS1	9061	612158	CARDIOMYOPATHY, DILATED, 1AA; CMD1AA	6.788479e-06	DB03431[NA]; DB03708[NA]; DB04077[NA]; DB02661[NA]	DB03431 [ADENOSINE-5'-DIPHOSPHATE]; DB03708 [ADENOSINE-5'-PHOSPHOSULFATE]; DB04077 [GLYCEROL]; DB02661 [ADENOSINE-5'-DIPHOSPHATE-2',3'-VANADATE]	8048[CSRP3]; 7273[TTN]; 8557[TCAP]; 148738[HFE2]; 4634[MYL3]
PAPSS1	9061	600884	CARDIOMYOPATHY, DILATED, 1B; CMD1B',	3.890854e-06	DB03431[NA]; DB03708[NA]; DB04077[NA]; DB02661[NA]	DB03431 [ADENOSINE-5'-DIPHOSPHATE]; DB03708 [ADENOSINE-5'-PHOSPHOSULFATE]; DB04077 [GLYCEROL]; DB02661 [ADENOSINE-5'-DIPHOSPHATE-2',3'-VANADATE]	8048[CSRP3]; 7273[TTN]; 8557[TCAP]; 148738[HFE2]
PAPSS1	9061	601493	CARDIOMYOPATHY, DILATED, 1C; CMD1C',	1.454649e-05	DB03431[NA]; DB03708[NA]; DB04077[NA]; DB02661[NA]	DB03431 [ADENOSINE-5'-DIPHOSPHATE]; DB03708 [ADENOSINE-5'-PHOSPHOSULFATE]; DB04077 [GLYCEROL]; DB02661 [ADENOSINE-5'-DIPHOSPHATE-2',3'-VANADATE]	8048[CSRP3]; 7273[TTN]; 8557[TCAP]; 3033[HADH]
PAPSS1	9061	601494	CARDIOMYOPATHY, DILATED, 1D; CMD1D',	6.788479e-06	DB03431[NA]; DB03708[NA]; DB04077[NA]; DB02661[NA]	DB03431 [ADENOSINE-5'-DIPHOSPHATE]; DB03708 [ADENOSINE-5'-PHOSPHOSULFATE]; DB04077 [GLYCEROL]; DB02661 [ADENOSINE-5'-DIPHOSPHATE-2',3'-VANADATE]	8048[CSRP3]; 7273[TTN]; 8557[TCAP]; 148738[HFE2]; 4634[MYL3]
PISD	23761	601494	CARDIOMYOPATHY, DILATED, 1D; CMD1D',	2.067039e-05	DB00144[LifeExtension PS Caps]	DB00144 [PHOSPHATIDYLSERINE]	148738[HFE2]; 845[CASQ2]; 7273[TTN]; 2070[EYA4]; 4633[MYL2]; 7168[TPM1]
SC4MOL	6307	601494	CARDIOMYOPATHY, DILATED, 1D; CMD1D',	2.322047e-05	DB00157[Nadide]	DB00157 [NADH]	5350[PLN]; 7168[TPM1]; 287[ANK2]; 4625[MYH7]; 85366[MYLK2]
SQLE	6713	601494	CARDIOMYOPATHY, DILATED, 1D; CMD1D',	9.820836e-06	DB01091[Lotrimin Ultra]; DB00735[Naftifine HCl]; DB00857[Bramazil]	DB01091 [BUTENAFINE]; DB00735 [NAFTIFINE]; DB00857 [TERBINAFINE]	2273[FHL1]; 7273[TTN]; 85366[MYLK2]; 8557[TCAP]; 4624[MYH6]; 4625[MYH7]; 7168[TPM1]
PAPSS1	9061	604288	CARDIOMYOPATHY, DILATED, 1H; CMD1H',	8.731898e-06	DB03431[NA]; DB03708[NA]; DB04077[NA]; DB02661[NA]	DB03431 [ADENOSINE-5'-DIPHOSPHATE]; DB03708 [ADENOSINE-5'-PHOSPHOSULFATE]; DB04077 [GLYCEROL]; DB02661 [ADENOSINE-5'-DIPHOSPHATE-2',3'-VANADATE]	8048[CSRP3]; 7273[TTN]; 8557[TCAP]; 148738[HFE2]
PAPSS1	9061	604765	CARDIOMYOPATHY, DILATED, 1I; CMD1I	5.427873e-06	DB03431[NA]; DB03708[NA]; DB04077[NA]; DB02661[NA]	DB03431 [ADENOSINE-5'-DIPHOSPHATE]; DB03708 [ADENOSINE-5'-PHOSPHOSULFATE]; DB04077 [GLYCEROL]; DB02661 [ADENOSINE-5'-DIPHOSPHATE-2',3'-VANADATE]	8048[CSRP3]; 7273[TTN]; 8557[TCAP]; 148738[HFE2]; 4634[MYL3]
PAPSS1	9061	606685	CARDIOMYOPATHY, DILATED, 1L; CMD1L	5.28634e-07	DB03431[NA]; DB03708[NA]; DB04077[NA]; DB02661[NA]	DB03431 [ADENOSINE-5'-DIPHOSPHATE]; DB03708 [ADENOSINE-5'-PHOSPHOSULFATE]; DB04077 [GLYCEROL]; DB02661 [ADENOSINE-5'-DIPHOSPHATE-2',3'-VANADATE]	8048[CSRP3]; 7273[TTN]; 8557[TCAP]; 4634[MYL3]; 3033[HADH]
PAPSS1	9061	607482	CARDIOMYOPATHY, DILATED, 1M; CMD1M	1.456027e-06	DB03431[NA]; DB03708[NA]; DB04077[NA]; DB02661[NA]	DB03431 [ADENOSINE-5'-DIPHOSPHATE]; DB03708 [ADENOSINE-5'-PHOSPHOSULFATE]; DB04077 [GLYCEROL]; DB02661 [ADENOSINE-5'-DIPHOSPHATE-2',3'-VANADATE]	8048[CSRP3]; 7273[TTN]; 8557[TCAP]; 148738[HFE2]; 4634[MYL3]
PISD	23761	607482	CARDIOMYOPATHY, DILATED, 1M; CMD1M	5.737982e-05	DB00144[LifeExtension PS Caps]	DB00144 [PHOSPHATIDYLSERINE]	4633[MYL2]; 148738[HFE2]; 7273[TTN]; 2070[EYA4]; 7168[TPM1]
SQLE	6713	607482	CARDIOMYOPATHY, DILATED, 1M; CMD1M	1.169781e-06	DB01091[Lotrimin Ultra]; DB00735[Naftifine HCl]; DB00857[Bramazil]	DB01091 [BUTENAFINE]; DB00735 [NAFTIFINE]; DB00857 [TERBINAFINE]	2273[FHL1]; 7273[TTN]; 85366[MYLK2]; 8557[TCAP]; 4624[MYH6]; 4625[MYH7]; 7168[TPM1]
PAPSS1	9061	607487	CARDIOMYOPATHY, DILATED, 1N; CMD1N	4.344079e-05	DB03431[NA]; DB03708[NA]; DB04077[NA]; DB02661[NA]	DB03431 [ADENOSINE-5'-DIPHOSPHATE]; DB03708 [ADENOSINE-5'-PHOSPHOSULFATE]; DB04077 [GLYCEROL]; DB02661 [ADENOSINE-5'-DIPHOSPHATE-2',3'-VANADATE]	8048[CSRP3]; 7273[TTN]; 8557[TCAP]; 148738[HFE2]; 4634[MYL3]
PAPSS1	9061	608569	CARDIOMYOPATHY, DILATED, 1O; CMD1O',	1.700045e-05	DB03431[NA]; DB03708[NA]; DB04077[NA]; DB02661[NA]	DB03431 [ADENOSINE-5'-DIPHOSPHATE]; DB03708 [ADENOSINE-5'-PHOSPHOSULFATE]; DB04077 [GLYCEROL]; DB02661 [ADENOSINE-5'-DIPHOSPHATE-2',3'-VANADATE]	8048[CSRP3]; 7273[TTN]; 8557[TCAP]; 148738[HFE2]
PISD	23761	608569	CARDIOMYOPATHY, DILATED, 1O; CMD1O',	7.943293e-07	DB00144[LifeExtension PS Caps]	DB00144 [PHOSPHATIDYLSERINE]	148738[HFE2]; 845[CASQ2]; 7273[TTN]; 2070[EYA4]; 4633[MYL2]; 7168[TPM1]
PAFAH1B3	5050	609909	CARDIOMYOPATHY, DILATED, 1P; CMD1P	7.486881e-05	DB07821[NA]	DB07821 [(1R)-1,2,2-TRIMETHYLPROPYL (R)-METHYLPHOSPHINATE]	7273[TTN]; 10060[ABCC9]; 6262[RYR2]
PISD	23761	609909	CARDIOMYOPATHY, DILATED, 1P; CMD1P	4.782151e-06	DB00144[LifeExtension PS Caps]	DB00144 [PHOSPHATIDYLSERINE]	845[CASQ2]; 4633[MYL2]; 7273[TTN]; 2070[EYA4]; 7168[TPM1]
PAPSS1	9061	611407	CARDIOMYOPATHY, DILATED, 1W; CMD1W	5.427873e-06	DB03431[NA]; DB03708[NA]; DB04077[NA]; DB02661[NA]	DB03431 [ADENOSINE-5'-DIPHOSPHATE]; DB03708 [ADENOSINE-5'-PHOSPHOSULFATE]; DB04077 [GLYCEROL]; DB02661 [ADENOSINE-5'-DIPHOSPHATE-2',3'-VANADATE]	8048[CSRP3]; 7273[TTN]; 8557[TCAP]; 148738[HFE2]; 4634[MYL3]
PAPSS1	9061	611615	CARDIOMYOPATHY, DILATED, 1X; CMD1X',	2.750504e-05	DB03431[NA]; DB03708[NA]; DB04077[NA]; DB02661[NA]	DB03431 [ADENOSINE-5'-DIPHOSPHATE]; DB03708 [ADENOSINE-5'-PHOSPHOSULFATE]; DB04077 [GLYCEROL]; DB02661 [ADENOSINE-5'-DIPHOSPHATE-2',3'-VANADATE]	8048[CSRP3]; 6445[SGCG]; 7273[TTN]; 8557[TCAP]; 3033[HADH]
ADSS	159	611878	CARDIOMYOPATHY, DILATED, 1Y; CMD1Y	5.257098e-05	DB00128[Aspatofort]	DB00128 [L-ASPARTIC ACID]	8048[CSRP3]; 7273[TTN]; 2099[ESR1]; 5167[ENPP1]
PAPSS1	9061	611878	CARDIOMYOPATHY, DILATED, 1Y; CMD1Y	5.482059e-05	DB03431[NA]; DB03708[NA]; DB04077[NA]; DB02661[NA]	DB03431 [ADENOSINE-5'-DIPHOSPHATE]; DB03708 [ADENOSINE-5'-PHOSPHOSULFATE]; DB04077 [GLYCEROL]; DB02661 [ADENOSINE-5'-DIPHOSPHATE-2',3'-VANADATE]	8048[CSRP3]; 7273[TTN]; 8557[TCAP]; 4634[MYL3]
RDH11	51109	611878	CARDIOMYOPATHY, DILATED, 1Y; CMD1Y	2.30513e-06	DB00162[A-Mulsal]	DB00162 [VITAMIN A]	5167[ENPP1]; 7273[TTN]; 85366[MYLK2]; 4205[MEF2A]; 4624[MYH6]; 4633[MYL2]; 4625[MYH7]
SQLE	6713	611878	CARDIOMYOPATHY, DILATED, 1Y; CMD1Y	2.521994e-05	DB01091[Lotrimin Ultra]; DB00735[Naftifine HCl]; DB00857[Bramazil]	DB01091 [BUTENAFINE]; DB00735 [NAFTIFINE]; DB00857 [TERBINAFINE]	7273[TTN]; 85366[MYLK2]; 8557[TCAP]; 4624[MYH6]; 4625[MYH7]; 7168[TPM1]
PAPSS1	9061	611879	CARDIOMYOPATHY, DILATED, 1Z; CMD1Z	8.402546e-06	DB03431[NA]; DB03708[NA]; DB04077[NA]; DB02661[NA]	DB03431 [ADENOSINE-5'-DIPHOSPHATE]; DB03708 [ADENOSINE-5'-PHOSPHOSULFATE]; DB04077 [GLYCEROL]; DB02661 [ADENOSINE-5'-DIPHOSPHATE-2',3'-VANADATE]	8048[CSRP3]; 7273[TTN]; 8557[TCAP]; 148738[HFE2]; 4634[MYL3]
SC4MOL	6307	611879	CARDIOMYOPATHY, DILATED, 1Z; CMD1Z	2.866201e-05	DB00157[Nadide]	DB00157 [NADH]	5350[PLN]; 7168[TPM1]; 4625[MYH7]; 85366[MYLK2]; 7099[TLR4]
SQLE	6713	611879	CARDIOMYOPATHY, DILATED, 1Z; CMD1Z	1.313311e-05	DB01091[Lotrimin Ultra]; DB00735[Naftifine HCl]; DB00857[Bramazil]	DB01091 [BUTENAFINE]; DB00735 [NAFTIFINE]; DB00857 [TERBINAFINE]	2273[FHL1]; 7273[TTN]; 85366[MYLK2]; 8557[TCAP]; 4624[MYH6]; 4625[MYH7]; 7168[TPM1]
PAPSS1	9061	611880	CARDIOMYOPATHY, DILATED, 2A; CMD2A',	2.249721e-06	DB03431[NA]; DB03708[NA]; DB04077[NA]; DB02661[NA]	DB03431 [ADENOSINE-5'-DIPHOSPHATE]; DB03708 [ADENOSINE-5'-PHOSPHOSULFATE]; DB04077 [GLYCEROL]; DB02661 [ADENOSINE-5'-DIPHOSPHATE-2',3'-VANADATE]	8048[CSRP3]; 7273[TTN]; 8557[TCAP]; 148738[HFE2]; 4634[MYL3]
SQLE	6713	611880	CARDIOMYOPATHY, DILATED, 2A; CMD2A',	2.968595e-05	DB01091[Lotrimin Ultra]; DB00735[Naftifine HCl]; DB00857[Bramazil]	DB01091 [BUTENAFINE]; DB00735 [NAFTIFINE]; DB00857 [TERBINAFINE]	7273[TTN]; 85366[MYLK2]; 8557[TCAP]; 4624[MYH6]; 4625[MYH7]; 7168[TPM1]
PAPSS1	9061	302045	CARDIOMYOPATHY, DILATED, 3B; CMD3B',	1.236351e-05	DB03431[NA]; DB03708[NA]; DB04077[NA]; DB02661[NA]	DB03431 [ADENOSINE-5'-DIPHOSPHATE]; DB03708 [ADENOSINE-5'-PHOSPHOSULFATE]; DB04077 [GLYCEROL]; DB02661 [ADENOSINE-5'-DIPHOSPHATE-2',3'-VANADATE]	8048[CSRP3]; 7273[TTN]; 148738[HFE2]; 3033[HADH]
PAPSS1	9061	192600	CARDIOMYOPATHY, FAMILIAL HYPERTROPHIC, 1; CMH1',	5.395071e-08	DB03431[NA]; DB03708[NA]; DB04077[NA]; DB02661[NA]	DB03431 [ADENOSINE-5'-DIPHOSPHATE]; DB03708 [ADENOSINE-5'-PHOSPHOSULFATE]; DB04077 [GLYCEROL]; DB02661 [ADENOSINE-5'-DIPHOSPHATE-2',3'-VANADATE]	8048[CSRP3]; 7273[TTN]; 8557[TCAP]; 6445[SGCG]; 779[CACNA1S]; 6329[SCN4A]; 4634[MYL3]
ROCK1	6093	192600	CARDIOMYOPATHY, FAMILIAL HYPERTROPHIC, 1; CMH1',	7.413061e-05	DB08162[NA]; DB08756[NA]; DB04707[NA]; DB07876[NA]	DB08162 [5-(1,4-DIAZEPAN-1-SULFONYL)ISOQUINOLINE]; DB08756 [(R)-TRANS-4-(1-AMINOETHYL)-N-(4-PYRIDYL) CYCLOHEXANECARBOXAMIDE]; DB04707 [HYDROXYFASUDIL]; DB07876 [(S)-2-METHYL-1-[(4-METHYL-5-ISOQUINOLINE)SULFONYL]-HOMOPIPERAZINE]	23479[ISCU]; 2273[FHL1]; 7273[TTN]; 11155[LDB3]; 1674[DES]; 287[ANK2]; 4624[MYH6]; 291[SLC25A4]; 6442[SGCA]; 5318[PKP2]; 4625[MYH7]; 1756[DMD]
SC4MOL	6307	192600	CARDIOMYOPATHY, FAMILIAL HYPERTROPHIC, 1; CMH1',	3.079227e-07	DB00157[Nadide]	DB00157 [NADH]	6442[SGCA]; 6329[SCN4A]; 7168[TPM1]; 85366[MYLK2]; 779[CACNA1S]; 4625[MYH7]; 287[ANK2]
SQLE	6713	192600	CARDIOMYOPATHY, FAMILIAL HYPERTROPHIC, 1; CMH1',	5.855794e-07	DB01091[Lotrimin Ultra]; DB00735[Naftifine HCl]; DB00857[Bramazil]	DB01091 [BUTENAFINE]; DB00735 [NAFTIFINE]; DB00857 [TERBINAFINE]	6442[SGCA]; 2273[FHL1]; 6329[SCN4A]; 7273[TTN]; 85366[MYLK2]; 8557[TCAP]; 4624[MYH6]; 4625[MYH7]; 7168[TPM1]
RDH11	51109	608758	CARDIOMYOPATHY, FAMILIAL HYPERTROPHIC, 10; CMH10',	4.319733e-06	DB00162[A-Mulsal]	DB00162 [VITAMIN A]	7273[TTN]; 85366[MYLK2]; 4624[MYH6]; 4633[MYL2]; 4625[MYH7]; 2997[GYS1]
SC4MOL	6307	608758	CARDIOMYOPATHY, FAMILIAL HYPERTROPHIC, 10; CMH10',	3.934838e-05	DB00157[Nadide]	DB00157 [NADH]	5350[PLN]; 7168[TPM1]; 4625[MYH7]; 85366[MYLK2]
SQLE	6713	608758	CARDIOMYOPATHY, FAMILIAL HYPERTROPHIC, 10; CMH10',	5.974022e-05	DB01091[Lotrimin Ultra]; DB00735[Naftifine HCl]; DB00857[Bramazil]	DB01091 [BUTENAFINE]; DB00735 [NAFTIFINE]; DB00857 [TERBINAFINE]	7273[TTN]; 4625[MYH7]; 7168[TPM1]; 4624[MYH6]; 85366[MYLK2]
PAPSS1	9061	612098	CARDIOMYOPATHY, FAMILIAL HYPERTROPHIC, 11; CMH11	1.806956e-05	DB03431[NA]; DB03708[NA]; DB04077[NA]; DB02661[NA]	DB03431 [ADENOSINE-5'-DIPHOSPHATE]; DB03708 [ADENOSINE-5'-PHOSPHOSULFATE]; DB04077 [GLYCEROL]; DB02661 [ADENOSINE-5'-DIPHOSPHATE-2',3'-VANADATE]	8048[CSRP3]; 7273[TTN]; 8557[TCAP]; 148738[HFE2]; 4634[MYL3]
PISD	23761	612098	CARDIOMYOPATHY, FAMILIAL HYPERTROPHIC, 11; CMH11	6.465943e-05	DB00144[LifeExtension PS Caps]	DB00144 [PHOSPHATIDYLSERINE]	148738[HFE2]; 845[CASQ2]; 7273[TTN]; 2070[EYA4]; 4633[MYL2]; 7168[TPM1]
SQLE	6713	612098	CARDIOMYOPATHY, FAMILIAL HYPERTROPHIC, 11; CMH11	3.694851e-05	DB01091[Lotrimin Ultra]; DB00735[Naftifine HCl]; DB00857[Bramazil]	DB01091 [BUTENAFINE]; DB00735 [NAFTIFINE]; DB00857 [TERBINAFINE]	2273[FHL1]; 7273[TTN]; 85366[MYLK2]; 8557[TCAP]; 4624[MYH6]; 4625[MYH7]; 7168[TPM1]
PAPSS1	9061	612124	CARDIOMYOPATHY, FAMILIAL HYPERTROPHIC, 12; CMH12	6.151119e-05	DB03431[NA]; DB03708[NA]; DB04077[NA]; DB02661[NA]	DB03431 [ADENOSINE-5'-DIPHOSPHATE]; DB03708 [ADENOSINE-5'-PHOSPHOSULFATE]; DB04077 [GLYCEROL]; DB02661 [ADENOSINE-5'-DIPHOSPHATE-2',3'-VANADATE]	8048[CSRP3]; 7273[TTN]; 8557[TCAP]; 4634[MYL3]; 3033[HADH]
SC4MOL	6307	612124	CARDIOMYOPATHY, FAMILIAL HYPERTROPHIC, 12; CMH12	1.623445e-05	DB00157[Nadide]	DB00157 [NADH]	6442[SGCA]; 5350[PLN]; 7168[TPM1]; 85366[MYLK2]; 4625[MYH7]; 287[ANK2]
SQLE	6713	612124	CARDIOMYOPATHY, FAMILIAL HYPERTROPHIC, 12; CMH12	2.463297e-05	DB01091[Lotrimin Ultra]; DB00735[Naftifine HCl]; DB00857[Bramazil]	DB01091 [BUTENAFINE]; DB00735 [NAFTIFINE]; DB00857 [TERBINAFINE]	6442[SGCA]; 2273[FHL1]; 7273[TTN]; 85366[MYLK2]; 8557[TCAP]; 4624[MYH6]; 4625[MYH7]; 7168[TPM1]
SQLE	6713	115195	CARDIOMYOPATHY, FAMILIAL HYPERTROPHIC, 2; CMH2	2.13107e-05	DB01091[Lotrimin Ultra]; DB00735[Naftifine HCl]; DB00857[Bramazil]	DB01091 [BUTENAFINE]; DB00735 [NAFTIFINE]; DB00857 [TERBINAFINE]	2273[FHL1]; 7273[TTN]; 85366[MYLK2]; 4624[MYH6]; 4625[MYH7]; 7168[TPM1]
RDH11	51109	115196	CARDIOMYOPATHY, FAMILIAL HYPERTROPHIC, 3; CMH3	7.228591e-05	DB00162[A-Mulsal]	DB00162 [VITAMIN A]	4633[MYL2]; 4625[MYH7]; 2997[GYS1]; 4624[MYH6]; 85366[MYLK2]
SC4MOL	6307	115196	CARDIOMYOPATHY, FAMILIAL HYPERTROPHIC, 3; CMH3	3.934838e-05	DB00157[Nadide]	DB00157 [NADH]	4625[MYH7]; 7168[TPM1]; 6442[SGCA]; 85366[MYLK2]
SQLE	6713	115196	CARDIOMYOPATHY, FAMILIAL HYPERTROPHIC, 3; CMH3	5.974022e-05	DB01091[Lotrimin Ultra]; DB00735[Naftifine HCl]; DB00857[Bramazil]	DB01091 [BUTENAFINE]; DB00735 [NAFTIFINE]; DB00857 [TERBINAFINE]	4625[MYH7]; 7168[TPM1]; 6442[SGCA]; 85366[MYLK2]; 4624[MYH6]
SQLE	6713	115197	CARDIOMYOPATHY, FAMILIAL HYPERTROPHIC, 4; CMH4',	8.444912e-06	DB01091[Lotrimin Ultra]; DB00735[Naftifine HCl]; DB00857[Bramazil]	DB01091 [BUTENAFINE]; DB00735 [NAFTIFINE]; DB00857 [TERBINAFINE]	2273[FHL1]; 7273[TTN]; 85366[MYLK2]; 8557[TCAP]; 4624[MYH6]; 4625[MYH7]; 7168[TPM1]
PAPSS1	9061	600858	CARDIOMYOPATHY, FAMILIAL HYPERTROPHIC, 6; CMH6	3.859419e-05	DB03431[NA]; DB03708[NA]; DB04077[NA]; DB02661[NA]	DB03431 [ADENOSINE-5'-DIPHOSPHATE]; DB03708 [ADENOSINE-5'-PHOSPHOSULFATE]; DB04077 [GLYCEROL]; DB02661 [ADENOSINE-5'-DIPHOSPHATE-2',3'-VANADATE]	8048[CSRP3]; 7273[TTN]; 148738[HFE2]; 4634[MYL3]
RDH11	51109	600858	CARDIOMYOPATHY, FAMILIAL HYPERTROPHIC, 6; CMH6	1.877495e-05	DB00162[A-Mulsal]	DB00162 [VITAMIN A]	7273[TTN]; 85366[MYLK2]; 4624[MYH6]; 4633[MYL2]; 4625[MYH7]; 2997[GYS1]
PAPSS1	9061	608751	CARDIOMYOPATHY, FAMILIAL HYPERTROPHIC, 8; CMH8',	3.406734e-05	DB03431[NA]; DB03708[NA]; DB04077[NA]; DB02661[NA]	DB03431 [ADENOSINE-5'-DIPHOSPHATE]; DB03708 [ADENOSINE-5'-PHOSPHOSULFATE]; DB04077 [GLYCEROL]; DB02661 [ADENOSINE-5'-DIPHOSPHATE-2',3'-VANADATE]	8048[CSRP3]; 7273[TTN]; 8557[TCAP]; 4634[MYL3]
RDH11	51109	608751	CARDIOMYOPATHY, FAMILIAL HYPERTROPHIC, 8; CMH8',	1.558553e-05	DB00162[A-Mulsal]	DB00162 [VITAMIN A]	7273[TTN]; 85366[MYLK2]; 4624[MYH6]; 4633[MYL2]; 4625[MYH7]; 2997[GYS1]
SQLE	6713	608751	CARDIOMYOPATHY, FAMILIAL HYPERTROPHIC, 8; CMH8',	7.529371e-07	DB01091[Lotrimin Ultra]; DB00735[Naftifine HCl]; DB00857[Bramazil]	DB01091 [BUTENAFINE]; DB00735 [NAFTIFINE]; DB00857 [TERBINAFINE]	2273[FHL1]; 7273[TTN]; 85366[MYLK2]; 8557[TCAP]; 4624[MYH6]; 4625[MYH7]; 7168[TPM1]
PAPSS1	9061	115210	CARDIOMYOPATHY, FAMILIAL RESTRICTIVE, 1; RCM1',	1.136975e-05	DB03431[NA]; DB03708[NA]; DB04077[NA]; DB02661[NA]	DB03431 [ADENOSINE-5'-DIPHOSPHATE]; DB03708 [ADENOSINE-5'-PHOSPHOSULFATE]; DB04077 [GLYCEROL]; DB02661 [ADENOSINE-5'-DIPHOSPHATE-2',3'-VANADATE]	8048[CSRP3]; 6445[SGCG]; 7273[TTN]; 8557[TCAP]; 4634[MYL3]
ROCK1	6093	115210	CARDIOMYOPATHY, FAMILIAL RESTRICTIVE, 1; RCM1',	7.132541e-05	DB08162[NA]; DB08756[NA]; DB04707[NA]; DB07876[NA]	DB08162 [5-(1,4-DIAZEPAN-1-SULFONYL)ISOQUINOLINE]; DB08756 [(R)-TRANS-4-(1-AMINOETHYL)-N-(4-PYRIDYL) CYCLOHEXANECARBOXAMIDE]; DB04707 [HYDROXYFASUDIL]; DB07876 [(S)-2-METHYL-1-[(4-METHYL-5-ISOQUINOLINE)SULFONYL]-HOMOPIPERAZINE]	23479[ISCU]; 2273[FHL1]; 7273[TTN]; 11155[LDB3]; 1674[DES]; 4624[MYH6]; 291[SLC25A4]; 6442[SGCA]; 5318[PKP2]; 4625[MYH7]; 1756[DMD]
SQLE	6713	115210	CARDIOMYOPATHY, FAMILIAL RESTRICTIVE, 1; RCM1',	1.372709e-07	DB01091[Lotrimin Ultra]; DB00735[Naftifine HCl]; DB00857[Bramazil]	DB01091 [BUTENAFINE]; DB00735 [NAFTIFINE]; DB00857 [TERBINAFINE]	6442[SGCA]; 2273[FHL1]; 7273[TTN]; 85366[MYLK2]; 8557[TCAP]; 226[ALDOA]; 4624[MYH6]; 4625[MYH7]; 7168[TPM1]
SQLE	6713	606842	CARDIONEUROMYOPATHY WITH HYALINE MASSES AND NEMALINE RODS	9.307997e-05	DB01091[Lotrimin Ultra]; DB00735[Naftifine HCl]; DB00857[Bramazil]	DB01091 [BUTENAFINE]; DB00735 [NAFTIFINE]; DB00857 [TERBINAFINE]	6442[SGCA]; 2273[FHL1]; 7273[TTN]; 8557[TCAP]; 7169[TPM2]; 4625[MYH7]
CALM3	808	160980	CARNEY COMPLEX, TYPE 1; CNC1',	4.28417e-05	DB00850[Apo-Perphenazine]; DB03900[NA]; DB01100[Halomonth]; DB01069[Allergan]; DB00527[Cinchocaine]; DB01023[AGON SR]; DB08039[NA]; DB00622[Cardene]; DB00831[Eskazine]; DB01429[Aspenon]; DB04513[NA]; DB01244[Vascor]; DB00836[Apo-Loperamide]; DB00753[Aerrane]; DB00925[Bensylyt]; DB02868[NA]; DB01373[NA]; DB08231[NA]; DB00623[Apo-Fluphenazine]; DB01115[Adalat]; DB03977[NA]; DB04841[Apo-flunarizine …	DB00850 [PERPHENAZINE]; DB03900 [2-METHYL-2-PROPANOL]; DB01100 [PIMOZIDE]; DB01069 [PROMETHAZINE]; DB00527 [DIBUCAINE]; DB01023 [FELODIPINE]; DB08039 [(3Z)-N,N-DIMETHYL-2-OXO-3-(4,5,6,7-TETRAHYDRO-1H-INDOL-2-YLMETHYLIDENE)-2,3-DIHYDRO-1H-INDOLE-5-SULFONAMIDE]; DB00622 [NICARDIPINE]; DB00831 [TRIFLUOPERAZINE]; DB01429 [APRINDINE]; DB04513 [N-(6-AMINOHEXYL)-5-CHLORO-1-NAPHTHALENESULFONAMIDE]; DB012…	1387[CREBBP]; 4591[TRIM37]; 324[APC]; 23095[KIF1B]; 2956[MSH6]; 2121[EVC]; 5727[PTCH1]; 657[BMPR1A]; 9820[CUL7]; 4436[MSH2]; 2737[GLI3]; 5728[PTEN]; 5573[PRKAR1A]; 6794[STK11]; 4292[MLH1]; 5781[PTPN11]; 2778[GNAS]
LARS2	23395	605244	CARNEY COMPLEX, TYPE 2; CNC2',	4.276461e-05	DB00149[NA]	DB00149 [L-LEUCINE]	5728[PTEN]; 4893[NRAS]; 5914[RARA]
CTSS	1520	212140	CARNITINE DEFICIENCY, SYSTEMIC PRIMARY; CDSP',	5.64122e-05	DB03767[NA]; DB03984[NA]; DB07589[NA]; DB07520[NA]; DB03965[NA]; DB07839[NA]; DB08195[NA]; DB08755[NA]; DB07878[NA]; DB03837[NA]; DB08611[NA]; DB08752[NA]; DB07587[NA]	DB03767 [MORPHOLINE-4-CARBOXYLIC ACID [1S-(2-BENZYLOXY-1R-CYANO-ETHYLCARBAMOYL)-3-METHYL-BUTYL]AMIDE]; DB03984 [MORPHOLINE-4-CARBOXYLIC ACID [1-(2-BENZYLSULFANYL-1-FORMYL-ETHYLCARBAMOYL)-2-PHENYL-ETHYL]-AMIDE]; DB07589 [N-[1-(AMINOMETHYL)CYCLOPROPYL]-3-(BENZYLSULFONYL)-N~2~-[(1S)-2,2,2-TRIFLUORO-1-(4-HYDROXYPHENYL)ETHYL]-L-ALANINAMIDE]; DB07520 [N-[1-(AMINOMETHYL)CYCLOPROPYL]-3-(MORPHOLIN-4-YLSUL…	34[ACADM]; 28976[ACAD9]; 7273[TTN]; 4726[NDUFS6]; 5096[PCCB]; 4624[MYH6]; 5095[PCCA]; 5160[PDHA1]; 1410[CRYAB]
PAPSS1	9061	212140	CARNITINE DEFICIENCY, SYSTEMIC PRIMARY; CDSP',	7.669937e-07	DB03431[NA]; DB03708[NA]; DB04077[NA]; DB02661[NA]	DB03431 [ADENOSINE-5'-DIPHOSPHATE]; DB03708 [ADENOSINE-5'-PHOSPHOSULFATE]; DB04077 [GLYCEROL]; DB02661 [ADENOSINE-5'-DIPHOSPHATE-2',3'-VANADATE]	8048[CSRP3]; 148738[HFE2]; 7273[TTN]; 8557[TCAP]; 6445[SGCG]; 779[CACNA1S]; 4719[NDUFS1]; 6329[SCN4A]; 3033[HADH]
TUBA1B	10376	212140	CARNITINE DEFICIENCY, SYSTEMIC PRIMARY; CDSP',	1.346505e-06	DB01873[NA]; DB03010[NA]; DB07574[NA]	DB01873 [EPOTHILONE D]; DB03010 [EPOTHILONE B]; DB07574 [2-MERCAPTO-N-[1,2,3,10-TETRAMETHOXY-9-OXO-5,6,7,9-TETRAHYDRO-BENZO[A]HEPTALEN-7-YL]ACETAMIDE]	178[AGL]; 2690[GHR]; 5255[PHKA1]; 4594[MUT]; 5213[PFKM]; 6389[SDHA]; 11155[LDB3]; 6445[SGCG]; 9499[MYOT]; 291[SLC25A4]; 5160[PDHA1]; 2110[ETFDH]
CP	1356	255120	CARNITINE PALMITOYLTRANSFERASE I DEFICIENCY',	7.787551e-08	DB00055[Xigris]	DB00055 [DROTRECOGIN ALFA]	5096[PCCB]; 28976[ACAD9]; 5160[PDHA1]; 23168[RTF1]; 29078[NDUFAF4]; 7284[TUFM]; 2710[GK]; 79133[NDUFAF5]; 2653[GCSH]; 1738[DLD]; 4720[NDUFS2]; 64087[MCCC2]; 4524[MTHFR]; 2937[GSS]; 79751[SLC25A22]; 326625[MMAB]; 27089[UQCRQ]; 3712[IVD]; 2110[ETFDH]
CSF2RB	1439	255120	CARNITINE PALMITOYLTRANSFERASE I DEFICIENCY',	8.237685e-07	DB00020[Immunex]; DB02944[NA]; DB03965[NA]	DB00020 [SARGRAMOSTIM]; DB02944 [ALPHA-D-MANNOSE]; DB03965 [FUCOSE]	5860[QDPR]; 91942[NDUFAF2]; 445[ASS1]; 9581[PREPL]; 4594[MUT]; 79133[NDUFAF5]; 549[AUH]; 10128[LRPPRC]; 3712[IVD]; 27089[UQCRQ]
NCOA5	57727	255120	CARNITINE PALMITOYLTRANSFERASE I DEFICIENCY',	5.241451e-05	DB07702[NA]	DB07702 [(16ALPHA,17ALPHA)-ESTRA-1,3,5(10)-TRIENE-3,16,17-TRIOL]	1340[COX6B1]; 5095[PCCA]; 91942[NDUFAF2]; 5257[PHKB]; 8803[SUCLA2]
GAA	2548	600649	CARNITINE PALMITOYLTRANSFERASE II DEFICIENCY, INFANTILE',	9.410497e-05	DB00284[Glucobay]; DB00491[Glyset]	DB00284 [ACARBOSE]; DB00491 [MIGLITOL]	3033[HADH]; 4594[MUT]; 1738[DLD]; 3032[HADHB]; 2548[GAA]; 2110[ETFDH]
TUBA1B	10376	255110	CARNITINE PALMITOYLTRANSFERASE II DEFICIENCY, LATE-ONSET',	6.910613e-05	DB01873[NA]; DB03010[NA]; DB07574[NA]	DB01873 [EPOTHILONE D]; DB03010 [EPOTHILONE B]; DB07574 [2-MERCAPTO-N-[1,2,3,10-TETRAMETHOXY-9-OXO-5,6,7,9-TETRAHYDRO-BENZO[A]HEPTALEN-7-YL]ACETAMIDE]	65266[WNK4]; 5255[PHKA1]; 5213[PFKM]; 11155[LDB3]; 9499[MYOT]; 2110[ETFDH]; 2778[GNAS]
CP	1356	212138	CARNITINE-ACYLCARNITINE TRANSLOCASE DEFICIENCY',	3.890693e-07	DB00055[Xigris]	DB00055 [DROTRECOGIN ALFA]	5096[PCCB]; 859[CAV3]; 28976[ACAD9]; 4524[MTHFR]; 23168[RTF1]; 3077[HFE]; 7284[TUFM]; 1738[DLD]; 2653[GCSH]; 79133[NDUFAF5]; 4720[NDUFS2]; 2010[EMD]; 29078[NDUFAF4]; 23590[PDSS1]; 1355[COX15]; 27089[UQCRQ]; 5160[PDHA1]; 2110[ETFDH]; 374291[NDUFS7]
CTSS	1520	212138	CARNITINE-ACYLCARNITINE TRANSLOCASE DEFICIENCY',	6.288032e-05	DB03767[NA]; DB03984[NA]; DB07589[NA]; DB07520[NA]; DB03965[NA]; DB07839[NA]; DB08195[NA]; DB08755[NA]; DB07878[NA]; DB03837[NA]; DB08611[NA]; DB08752[NA]; DB07587[NA]	DB03767 [MORPHOLINE-4-CARBOXYLIC ACID [1S-(2-BENZYLOXY-1R-CYANO-ETHYLCARBAMOYL)-3-METHYL-BUTYL]AMIDE]; DB03984 [MORPHOLINE-4-CARBOXYLIC ACID [1-(2-BENZYLSULFANYL-1-FORMYL-ETHYLCARBAMOYL)-2-PHENYL-ETHYL]-AMIDE]; DB07589 [N-[1-(AMINOMETHYL)CYCLOPROPYL]-3-(BENZYLSULFONYL)-N~2~-[(1S)-2,2,2-TRIFLUORO-1-(4-HYDROXYPHENYL)ETHYL]-L-ALANINAMIDE]; DB07520 [N-[1-(AMINOMETHYL)CYCLOPROPYL]-3-(MORPHOLIN-4-YLSUL…	34[ACADM]; 28976[ACAD9]; 7273[TTN]; 4726[NDUFS6]; 5096[PCCB]; 4624[MYH6]; 5095[PCCA]; 5160[PDHA1]
DNMT1	1786	212138	CARNITINE-ACYLCARNITINE TRANSLOCASE DEFICIENCY',	9.255154e-05	DB00928[Ladakamycin]; DB01099[Ancobon]; DB01262[Dacogen]; DB01035[Biocoryl]	DB00928 [AZACITIDINE]; DB01099 [FLUCYTOSINE]; DB01262 [DECITABINE]; DB01035 [PROCAINAMIDE]	6584[SLC22A5]; 4594[MUT]; 11155[LDB3]; 229[ALDOB]; 9499[MYOT]; 2593[GAMT]; 1756[DMD]; 4668[NAGA]
F13A1	2162	212138	CARNITINE-ACYLCARNITINE TRANSLOCASE DEFICIENCY',	3.785487e-05	DB01839[NA]; DB02340[NA]	DB01839 [1,2-PROPANEDIOL]; DB02340 [N-ACETYL-SERINE]	34[ACADM]; 56997[ADCK3]; 5160[PDHA1]; 4720[NDUFS2]; 4723[NDUFV1]
ROCK1	6093	212138	CARNITINE-ACYLCARNITINE TRANSLOCASE DEFICIENCY',	4.265371e-06	DB08162[NA]; DB08756[NA]; DB04707[NA]; DB07876[NA]	DB08162 [5-(1,4-DIAZEPAN-1-SULFONYL)ISOQUINOLINE]; DB08756 [(R)-TRANS-4-(1-AMINOETHYL)-N-(4-PYRIDYL) CYCLOHEXANECARBOXAMIDE]; DB04707 [HYDROXYFASUDIL]; DB07876 [(S)-2-METHYL-1-[(4-METHYL-5-ISOQUINOLINE)SULFONYL]-HOMOPIPERAZINE]	1340[COX6B1]; 28976[ACAD9]; 23479[ISCU]; 4695[NDUFA2]; 1355[COX15]; 27089[UQCRQ]; 5498[PPOX]; 22868[FASTKD2]; 11155[LDB3]; 54840[APTX]; 4624[MYH6]; 3030[HADHA]; 4723[NDUFV1]; 1674[DES]; 291[SLC25A4]; 126328[NDUFA11]; 7284[TUFM]; 7273[TTN]; 7381[UQCRB]; 2593[GAMT]; 4625[MYH7]; 1756[DMD]
UGCG	7357	212138	CARNITINE-ACYLCARNITINE TRANSLOCASE DEFICIENCY',	4.532907e-06	DB00419[Miglustat, Hydrochloride]	DB00419 [MIGLUSTAT]	178[AGL]; 7381[UQCRB]; 486[FXYD2]; 1355[COX15]; 5250[SLC25A3]; 3033[HADH]; 22868[FASTKD2]; 11155[LDB3]; 4720[NDUFS2]; 9499[MYOT]; 4728[NDUFS8]; 11231[SEC63]; 291[SLC25A4]; 3077[HFE]; 5160[PDHA1]
ACSL3	2181	607271	CASPASE 8 DEFICIENCY',	3.576822e-07	DB00159[NA]	DB00159 [ICOSAPENT]	7454[WAS]; 3575[IL7R]; 6403[SELP]; 1371[CPOX]; 1535[CYBA]; 5788[PTPRC]; 974[CD79B]; 3561[IL2RG]; 4792[NFKBIA]; 915[CD3D]; 6777[STAT5B]
GCSH	2653	607271	CASPASE 8 DEFICIENCY',	1.491515e-05	DB03760[NA]; DB00145[Aciport]; DB03187[NA]	DB03760 [DIHYDROLIPOIC ACID]; DB00145 [GLYCINE]; DB03187 [6-(HYDROXYETHYLDITHIO)-8-(AMINOMETHYLTHIO)OCTANOIC ACID]	3575[IL7R]; 4792[NFKBIA]; 695[BTK]; 5788[PTPRC]; 7852[CXCR4]; 3566[IL4R]; 915[CD3D]; 653361[NCF1]
GSTM3	2947	607271	CASPASE 8 DEFICIENCY',	9.468509e-06	DB00143[Copren]	DB00143 [GLUTATHIONE]	7454[WAS]; 3575[IL7R]; 3561[IL2RG]; 5788[PTPRC]; 974[CD79B]; 29851[ICOS]; 919[CD247]
ME1	4199	607271	CASPASE 8 DEFICIENCY',	3.839449e-05	DB00157[Nadide]; DB03461[NA]; DB02737[NA]	DB00157 [NADH]; DB03461 [2'-MONOPHOSPHOADENOSINE 5'-DIPHOSPHORIBOSE]; DB02737 [OXALATE ION]	7454[WAS]; 3575[IL7R]; 51131[PHF11]; 3561[IL2RG]; 5788[PTPRC]; 974[CD79B]; 7852[CXCR4]
PFN2	5217	607271	CASPASE 8 DEFICIENCY',	4.352147e-05	DB02580[NA]; DB02078[NA]	DB02580 [1-(2-METHOXY-ETHOXY)-2-{2-[2-(2-METHOXY-ETHOXY]-ETHOXY}-ETHANE]; DB02078 [1-METHOXY-2-[2-(2-METHOXY-ETHOXY]-ETHANE]	7454[WAS]; 3575[IL7R]; 51131[PHF11]; 5788[PTPRC]; 3561[IL2RG]; 841[CASP8]; 974[CD79B]
PTK2	5747	607271	CASPASE 8 DEFICIENCY',	2.633039e-05	DB03431[NA]; DB07248[NA]; DB07523[NA]; DB07460[NA]	DB03431 [ADENOSINE-5'-DIPHOSPHATE]; DB07248 [7-PYRIDIN-2-YL-N-(3,4,5-TRIMETHOXYPHENYL)-7H-PYRROLO[2,3-D]PYRIMIDIN-2-AMINE]; DB07523 [N-(4-CHLOROBENZYL)-N',N'-DIMETHYL-N-PYRIDIN-2-YLETHANE-1,2-DIAMINE]; DB07460 [2-({5-CHLORO-2-[(2-METHOXY-4-MORPHOLIN-4-YLPHENYL)AMINO]PYRIMIDIN-4-YL}AMINO)-N-METHYLBENZAMIDE]	7454[WAS]; 3575[IL7R]; 5788[PTPRC]; 3561[IL2RG]; 916[CD3E]; 974[CD79B]; 29851[ICOS]; 919[CD247]; 2312[FLG]; 915[CD3D]
CALM3	808	115470	CAT EYE SYNDROME; CES',	4.872883e-05	DB00850[Apo-Perphenazine]; DB03900[NA]; DB01100[Halomonth]; DB01069[Allergan]; DB00527[Cinchocaine]; DB01023[AGON SR]; DB08039[NA]; DB00622[Cardene]; DB00831[Eskazine]; DB01429[Aspenon]; DB04513[NA]; DB01244[Vascor]; DB00836[Apo-Loperamide]; DB00753[Aerrane]; DB00925[Bensylyt]; DB02868[NA]; DB01373[NA]; DB08231[NA]; DB00623[Apo-Fluphenazine]; DB01115[Adalat]; DB03977[NA]; DB04841[Apo-flunarizine …	DB00850 [PERPHENAZINE]; DB03900 [2-METHYL-2-PROPANOL]; DB01100 [PIMOZIDE]; DB01069 [PROMETHAZINE]; DB00527 [DIBUCAINE]; DB01023 [FELODIPINE]; DB08039 [(3Z)-N,N-DIMETHYL-2-OXO-3-(4,5,6,7-TETRAHYDRO-1H-INDOL-2-YLMETHYLIDENE)-2,3-DIHYDRO-1H-INDOLE-5-SULFONAMIDE]; DB00622 [NICARDIPINE]; DB00831 [TRIFLUOPERAZINE]; DB01429 [APRINDINE]; DB04513 [N-(6-AMINOHEXYL)-5-CHLORO-1-NAPHTHALENESULFONAMIDE]; DB012…	5189[PEX1]; 2316[FLNA]; 2200[FBN1]; 22930[RAB3GAP1]; 8573[CASK]; 4683[NBN]; 182[JAG1]; 30[ACAA1]; 50814[NSDHL]; 7468[WHSC1]; 546[ATRX]; 4488[MSX2]; 7291[TWIST1]; 5605[MAP2K2]; 9569[GTF2IRD1]; 5048[PAFAH1B1]; 7227[TRPS1]; 157570[ESCO2]; 2317[FLNB]; 2969[GTF2I]; 673[BRAF]; 657[BMPR1A]; 4548[MTR]; 123016[TTC8]; 5728[PTEN]; 9839[ZEB2]; 7337[UBE3A]; 3476[IGBP1]; 145173[B3GALTL]; 4000[LMNA]; 54880[BCOR…
GCH1	2643	300619	CATARACT, ATAXIA, SHORT STATURE, AND MENTAL RETARDATION',	5.146825e-05	DB02377[NA]	DB02377 [GUANINE]	477[ATP1A2]; 25814[ATXN10]; 23229[ARHGEF9]; 1641[DCX]; 5354[PLP1]; 8398[PLA2G6]
CALM1	801	302380	CATEL-MANZKE SYNDROME',	1.883045e-05	DB00850[Apo-Perphenazine]; DB03900[NA]; DB01100[Halomonth]; DB01069[Allergan]; DB00527[Cinchocaine]; DB01023[AGON SR]; DB08039[NA]; DB00622[Cardene]; DB00831[Eskazine]; DB01429[Aspenon]; DB04513[NA]; DB01244[Vascor]; DB00836[Apo-Loperamide]; DB00753[Aerrane]; DB00925[Bensylyt]; DB02868[NA]; DB01373[NA]; DB08231[NA]; DB00623[Apo-Fluphenazine]; DB01115[Adalat]; DB03977[NA]; DB04841[Apo-flunarizine …	DB00850 [PERPHENAZINE]; DB03900 [2-METHYL-2-PROPANOL]; DB01100 [PIMOZIDE]; DB01069 [PROMETHAZINE]; DB00527 [DIBUCAINE]; DB01023 [FELODIPINE]; DB08039 [(3Z)-N,N-DIMETHYL-2-OXO-3-(4,5,6,7-TETRAHYDRO-1H-INDOL-2-YLMETHYLIDENE)-2,3-DIHYDRO-1H-INDOLE-5-SULFONAMIDE]; DB00622 [NICARDIPINE]; DB00831 [TRIFLUOPERAZINE]; DB01429 [APRINDINE]; DB04513 [N-(6-AMINOHEXYL)-5-CHLORO-1-NAPHTHALENESULFONAMIDE]; DB012…	5189[PEX1]; 2316[FLNA]; 6125[RPL5]; 22930[RAB3GAP1]; 79158[GNPTAB]; 2588[GALNS]; 1277[COL1A1]; 2200[FBN1]; 23169[SLC35D1]; 7136[TNNI2]; 7468[WHSC1]; 546[ATRX]; 4488[MSX2]; 9469[CHST3]; 30008[EFEMP2]; 23529[CLCF1]; 5048[PAFAH1B1]; 7227[TRPS1]; 157570[ESCO2]; 2317[FLNB]; 9509[ADAMTS2]; 5194[PEX13]; 145173[B3GALTL]; 657[BMPR1A]; 5352[PLOD2]; 4041[LRP5]; 5728[PTEN]; 9839[ZEB2]; 10743[RAI1]; 5116[PCNT…
CALM3	808	302380	CATEL-MANZKE SYNDROME',	6.413008e-06	DB00850[Apo-Perphenazine]; DB03900[NA]; DB01100[Halomonth]; DB01069[Allergan]; DB00527[Cinchocaine]; DB01023[AGON SR]; DB08039[NA]; DB00622[Cardene]; DB00831[Eskazine]; DB01429[Aspenon]; DB04513[NA]; DB01244[Vascor]; DB00836[Apo-Loperamide]; DB00753[Aerrane]; DB00925[Bensylyt]; DB02868[NA]; DB01373[NA]; DB08231[NA]; DB00623[Apo-Fluphenazine]; DB01115[Adalat]; DB03977[NA]; DB04841[Apo-flunarizine …	DB00850 [PERPHENAZINE]; DB03900 [2-METHYL-2-PROPANOL]; DB01100 [PIMOZIDE]; DB01069 [PROMETHAZINE]; DB00527 [DIBUCAINE]; DB01023 [FELODIPINE]; DB08039 [(3Z)-N,N-DIMETHYL-2-OXO-3-(4,5,6,7-TETRAHYDRO-1H-INDOL-2-YLMETHYLIDENE)-2,3-DIHYDRO-1H-INDOLE-5-SULFONAMIDE]; DB00622 [NICARDIPINE]; DB00831 [TRIFLUOPERAZINE]; DB01429 [APRINDINE]; DB04513 [N-(6-AMINOHEXYL)-5-CHLORO-1-NAPHTHALENESULFONAMIDE]; DB012…	6611[SMS]; 5189[PEX1]; 2316[FLNA]; 6125[RPL5]; 2588[GALNS]; 22930[RAB3GAP1]; 54880[BCOR]; 79158[GNPTAB]; 2737[GLI3]; 1277[COL1A1]; 2200[FBN1]; 50814[NSDHL]; 7136[TNNI2]; 7468[WHSC1]; 546[ATRX]; 4488[MSX2]; 7291[TWIST1]; 9469[CHST3]; 5605[MAP2K2]; 9569[GTF2IRD1]; 5048[PAFAH1B1]; 7227[TRPS1]; 157570[ESCO2]; 2317[FLNB]; 9509[ADAMTS2]; 5194[PEX13]; 145173[B3GALTL]; 657[BMPR1A]; 5352[PLOD2]; 4041[LRP5…
PAPSS1	9061	601253	CAVEOLIN 3; CAV3',	3.702252e-07	DB03431[NA]; DB03708[NA]; DB04077[NA]; DB02661[NA]	DB03431 [ADENOSINE-5'-DIPHOSPHATE]; DB03708 [ADENOSINE-5'-PHOSPHOSULFATE]; DB04077 [GLYCEROL]; DB02661 [ADENOSINE-5'-DIPHOSPHATE-2',3'-VANADATE]	8048[CSRP3]; 7273[TTN]; 8557[TCAP]; 6445[SGCG]; 779[CACNA1S]; 6329[SCN4A]; 4634[MYL3]
ROCK1	6093	601253	CAVEOLIN 3; CAV3',	7.76848e-05	DB08162[NA]; DB08756[NA]; DB04707[NA]; DB07876[NA]	DB08162 [5-(1,4-DIAZEPAN-1-SULFONYL)ISOQUINOLINE]; DB08756 [(R)-TRANS-4-(1-AMINOETHYL)-N-(4-PYRIDYL) CYCLOHEXANECARBOXAMIDE]; DB04707 [HYDROXYFASUDIL]; DB07876 [(S)-2-METHYL-1-[(4-METHYL-5-ISOQUINOLINE)SULFONYL]-HOMOPIPERAZINE]	1340[COX6B1]; 22868[FASTKD2]; 23479[ISCU]; 2273[FHL1]; 7273[TTN]; 4624[MYH6]; 11155[LDB3]; 1674[DES]; 7169[TPM2]; 291[SLC25A4]; 6442[SGCA]; 5318[PKP2]; 4625[MYH7]; 1756[DMD]
RPL3	6122	601253	CAVEOLIN 3; CAV3',	1.613363e-05	DB08769[NA]; DB02494[NA]; DB08437[NA]; DB07374[NA]	DB08769 [N-{[(5S)-3-(3-FLUORO-4-MORPHOLIN-4-YLPHENYL)-2-OXO-1,3-OXAZOLIDIN-5-YL]METHYL}ACETAMIDE]; DB02494 [ALPHA-HYDROXY-BETA-PHENYL-PROPIONIC ACID]; DB08437 [PUROMYCIN]; DB07374 [ANISOMYCIN]	825[CAPN3]; 11155[LDB3]; 85366[MYLK2]; 8557[TCAP]; 779[CACNA1S]; 8291[DYSF]; 6261[RYR1]; 7169[TPM2]; 2997[GYS1]
SQLE	6713	601253	CAVEOLIN 3; CAV3',	7.004421e-07	DB01091[Lotrimin Ultra]; DB00735[Naftifine HCl]; DB00857[Bramazil]	DB01091 [BUTENAFINE]; DB00735 [NAFTIFINE]; DB00857 [TERBINAFINE]	6442[SGCA]; 2273[FHL1]; 6329[SCN4A]; 7273[TTN]; 22868[FASTKD2]; 7169[TPM2]; 85366[MYLK2]; 8557[TCAP]; 4624[MYH6]; 4625[MYH7]
TUBA1B	10376	601253	CAVEOLIN 3; CAV3',	4.652821e-05	DB01873[NA]; DB03010[NA]; DB07574[NA]	DB01873 [EPOTHILONE D]; DB03010 [EPOTHILONE B]; DB07574 [2-MERCAPTO-N-[1,2,3,10-TETRAMETHOXY-9-OXO-5,6,7,9-TETRAHYDRO-BENZO[A]HEPTALEN-7-YL]ACETAMIDE]	178[AGL]; 825[CAPN3]; 11155[LDB3]; 6389[SDHA]; 6445[SGCG]; 9499[MYOT]; 291[SLC25A4]
UQCR10	29796	186740	CD3 ANTIGEN, GAMMA SUBUNIT; CD3G',	9.408175e-05	DB07636[NA]; DB07763[NA]; DB08453[NA]; DB04141[NA]; DB08330[NA]; DB08690[NA]; DB04799[NA]; DB07401[NA]; DB07778[NA]	DB07636 [5-HEPTYL-6-HYDROXY-1,3-BENZOTHIAZOLE-4,7-DIONE]; DB07763 [(5S)-3-ANILINO-5-(2,4-DIFLUOROPHENYL)-5-METHYL-1,3-OXAZOLIDINE-2,4-DIONE]; DB08453 [2-NONYL-4-HYDROXYQUINOLINE N-OXIDE]; DB04141 [2-HEXYLOXY-6-HYDROXYMETHYL-TETRAHYDRO-PYRAN-3,4,5-TRIOL]; DB08330 [METHYL (2Z)-3-METHOXY-2-{2-[(E)-2-PHENYLVINYL]PHENYL}ACRYLATE]; DB08690 [UBIQUINONE-2]; DB04799 [5-N-UNDECYL-6-HYDROXY-4,7-DIOXOBENZOTH…	23365[ARHGEF12]; 4026[LPP]; 595[CCND1]; 2532[DARC]; 54904[WHSC1L1]; 3717[JAK2]
PFN2	5217	186940	CD4 ANTIGEN; CD4',	5.556795e-05	DB02580[NA]; DB02078[NA]	DB02580 [1-(2-METHOXY-ETHOXY)-2-{2-[2-(2-METHOXY-ETHOXY]-ETHOXY}-ETHANE]; DB02078 [1-METHOXY-2-[2-(2-METHOXY-ETHOXY]-ETHANE]	26191[PTPN22]; 3575[IL7R]; 3431[SP110]; 3119[HLA-DQB1]; 5788[PTPRC]; 3123[HLA-DRB1]
CTPS	1503	612300	CD59 DEFICIENCY	8.818296e-05	DB00130[Cebrogen]	DB00130 [L-GLUTAMINE]	3039[HBA1]; 3043[HBB]; 3040[HBA2]
GSTM3	2947	608957	CD8 DEFICIENCY, FAMILIAL	8.13432e-06	DB00143[Copren]	DB00143 [GLUTATHIONE]	3575[IL7R]; 974[CD79B]; 3561[IL2RG]; 29851[ICOS]; 919[CD247]
PTK2	5747	608957	CD8 DEFICIENCY, FAMILIAL	6.797465e-06	DB03431[NA]; DB07248[NA]; DB07523[NA]; DB07460[NA]	DB03431 [ADENOSINE-5'-DIPHOSPHATE]; DB07248 [7-PYRIDIN-2-YL-N-(3,4,5-TRIMETHOXYPHENYL)-7H-PYRROLO[2,3-D]PYRIMIDIN-2-AMINE]; DB07523 [N-(4-CHLOROBENZYL)-N',N'-DIMETHYL-N-PYRIDIN-2-YLETHANE-1,2-DIAMINE]; DB07460 [2-({5-CHLORO-2-[(2-METHOXY-4-MORPHOLIN-4-YLPHENYL)AMINO]PYRIMIDIN-4-YL}AMINO)-N-METHYLBENZAMIDE]	974[CD79B]; 3575[IL7R]; 3561[IL2RG]; 5265[SERPINA1]; 919[CD247]; 29851[ICOS]; 915[CD3D]
CALM3	808	603116	CDAGS SYNDROME',	6.218104e-05	DB00850[Apo-Perphenazine]; DB03900[NA]; DB01100[Halomonth]; DB01069[Allergan]; DB00527[Cinchocaine]; DB01023[AGON SR]; DB08039[NA]; DB00622[Cardene]; DB00831[Eskazine]; DB01429[Aspenon]; DB04513[NA]; DB01244[Vascor]; DB00836[Apo-Loperamide]; DB00753[Aerrane]; DB00925[Bensylyt]; DB02868[NA]; DB01373[NA]; DB08231[NA]; DB00623[Apo-Fluphenazine]; DB01115[Adalat]; DB03977[NA]; DB04841[Apo-flunarizine …	DB00850 [PERPHENAZINE]; DB03900 [2-METHYL-2-PROPANOL]; DB01100 [PIMOZIDE]; DB01069 [PROMETHAZINE]; DB00527 [DIBUCAINE]; DB01023 [FELODIPINE]; DB08039 [(3Z)-N,N-DIMETHYL-2-OXO-3-(4,5,6,7-TETRAHYDRO-1H-INDOL-2-YLMETHYLIDENE)-2,3-DIHYDRO-1H-INDOLE-5-SULFONAMIDE]; DB00622 [NICARDIPINE]; DB00831 [TRIFLUOPERAZINE]; DB01429 [APRINDINE]; DB04513 [N-(6-AMINOHEXYL)-5-CHLORO-1-NAPHTHALENESULFONAMIDE]; DB012…	6611[SMS]; 2200[FBN1]; 7468[WHSC1]; 50814[NSDHL]; 1277[COL1A1]; 5605[MAP2K2]; 54880[BCOR]; 7227[TRPS1]; 2317[FLNB]; 545[ATR]; 145173[B3GALTL]; 4488[MSX2]; 2737[GLI3]; 9839[ZEB2]; 3476[IGBP1]; 4000[LMNA]; 9968[MED12]; 55636[CHD7]; 2316[FLNA]; 7476[WNT7A]; 2260[FGFR1]; 10682[EBP]; 9820[CUL7]; 6949[TCOF1]; 6654[SOS1]; 1278[COL1A2]; 341640[FREM2]; 23169[SLC35D1]; 673[BRAF]; 5447[POR]; 7291[TWIST1]; 6…
PYCR1	5831	603116	CDAGS SYNDROME',	8.885588e-05	DB00172[NA]; DB00157[Nadide]	DB00172 [L-PROLINE]; DB00157 [NADH]	9839[ZEB2]; 25836[NIPBL]; 2200[FBN1]; 6654[SOS1]
SOD1	6647	612011	CELIAC DISEASE, SUSCEPTIBILITY TO, 13; CELIAC13',	3.911285e-05	DB03382[NA]	DB03382 [S-OXY CYSTEINE]	8517[IKBKG]; 387082[SUMO4]; 10019[SH2B3]
RPL3	6122	117000	CENTRAL CORE DISEASE OF MUSCLE',	2.695495e-05	DB08769[NA]; DB02494[NA]; DB08437[NA]; DB07374[NA]	DB08769 [N-{[(5S)-3-(3-FLUORO-4-MORPHOLIN-4-YLPHENYL)-2-OXO-1,3-OXAZOLIDIN-5-YL]METHYL}ACETAMIDE]; DB02494 [ALPHA-HYDROXY-BETA-PHENYL-PROPIONIC ACID]; DB08437 [PUROMYCIN]; DB07374 [ANISOMYCIN]	825[CAPN3]; 23095[KIF1B]; 85366[MYLK2]; 11155[LDB3]; 487[ATP2A1]; 8557[TCAP]; 8291[DYSF]; 6261[RYR1]; 7169[TPM2]; 2997[GYS1]
SQLE	6713	117000	CENTRAL CORE DISEASE OF MUSCLE',	9.611945e-06	DB01091[Lotrimin Ultra]; DB00735[Naftifine HCl]; DB00857[Bramazil]	DB01091 [BUTENAFINE]; DB00735 [NAFTIFINE]; DB00857 [TERBINAFINE]	4534[MTM1]; 6442[SGCA]; 2273[FHL1]; 6329[SCN4A]; 7273[TTN]; 7169[TPM2]; 85366[MYLK2]; 8557[TCAP]; 4624[MYH6]; 4625[MYH7]
TUBA1B	10376	117000	CENTRAL CORE DISEASE OF MUSCLE',	4.992876e-06	DB01873[NA]; DB03010[NA]; DB07574[NA]	DB01873 [EPOTHILONE D]; DB03010 [EPOTHILONE B]; DB07574 [2-MERCAPTO-N-[1,2,3,10-TETRAMETHOXY-9-OXO-5,6,7,9-TETRAHYDRO-BENZO[A]HEPTALEN-7-YL]ACETAMIDE]	825[CAPN3]; 5255[PHKA1]; 23095[KIF1B]; 11155[LDB3]; 1785[DNM2]; 6445[SGCG]; 9499[MYOT]; 6389[SDHA]; 291[SLC25A4]
P4HB	5034	117100	CENTRALOPATHIC EPILEPSY',	1.495793e-05	DB03615[NA]	DB03615 [RIBOSTAMYCIN]	6323[SCN1A]; 2566[GABRG2]; 6566[SLC16A1]; 144165[PRICKLE1]; 785[CACNB4]; 3785[KCNQ2]; 9211[LGI1]; 6326[SCN2A]; 23345[SYNE1]; 2554[GABRA1]; 11141[IL1RAPL1]; 3778[KCNMA1]
RAD51	5888	604121	CEREBELLAR ATAXIA, DEAFNESS, AND NARCOLEPSY	1.483824e-06	DB04395[NA]	DB04395 [PHOSPHOAMINOPHOSPHONIC ACID-ADENYLATE ESTER]	256471[MFSD8]; 23345[SYNE1]; 3708[ITPR1]; 9445[ITM2B]
CNR1	1268	224050	CEREBELLAR ATAXIA, MENTAL RETARDATION, AND DYSEQUILIBRIUM SYNDROME 1; CAMRQ1',	9.983671e-05	DB06155[Acomplia]; DB00470[&Delta;9-THC]; DB00486[Cesamet]	DB06155 [RIMONABANT]; DB00470 [DRONABINOL]; DB00486 [NABILONE]	23230[VPS13A]; 5663[PSEN1]; 5194[PEX13]; 3920[LAMP2]; 10243[GPHN]; 27249[MMADHC]; 950[SCARB2]; 5160[PDHA1]; 26353[HSPB8]; 2055[CLN8]
GCH1	2643	610185	CEREBELLAR ATAXIA, MENTAL RETARDATION, AND DYSEQUILIBRIUM SYNDROME 2; CAMRQ2',	6.128639e-06	DB02377[NA]	DB02377 [GUANINE]	2200[FBN1]; 2643[GCH1]; 25814[ATXN10]; 23229[ARHGEF9]; 1641[DCX]; 5354[PLP1]; 8398[PLA2G6]; 5621[PRNP]; 6925[TCF4]
RAD51	5888	213000	CEREBELLAR HYPOPLASIA	9.296245e-06	DB04395[NA]	DB04395 [PHOSPHOAMINOPHOSPHONIC ACID-ADENYLATE ESTER]	256471[MFSD8]; 23345[SYNE1]; 3708[ITPR1]; 9445[ITM2B]
GCH1	2643	213100	CEREBELLOPARENCHYMAL DISORDER II; CPD2',	3.941604e-05	DB02377[NA]	DB02377 [GUANINE]	1641[DCX]; 25814[ATXN10]; 8398[PLA2G6]; 5621[PRNP]; 5354[PLP1]
CALM3	808	601853	CEREBELLOTRIGEMINAL DERMAL DYSPLASIA',	8.802327e-05	DB00850[Apo-Perphenazine]; DB03900[NA]; DB01100[Halomonth]; DB01069[Allergan]; DB00527[Cinchocaine]; DB01023[AGON SR]; DB08039[NA]; DB00622[Cardene]; DB00831[Eskazine]; DB01429[Aspenon]; DB04513[NA]; DB01244[Vascor]; DB00836[Apo-Loperamide]; DB00753[Aerrane]; DB00925[Bensylyt]; DB02868[NA]; DB01373[NA]; DB08231[NA]; DB00623[Apo-Fluphenazine]; DB01115[Adalat]; DB03977[NA]; DB04841[Apo-flunarizine …	DB00850 [PERPHENAZINE]; DB03900 [2-METHYL-2-PROPANOL]; DB01100 [PIMOZIDE]; DB01069 [PROMETHAZINE]; DB00527 [DIBUCAINE]; DB01023 [FELODIPINE]; DB08039 [(3Z)-N,N-DIMETHYL-2-OXO-3-(4,5,6,7-TETRAHYDRO-1H-INDOL-2-YLMETHYLIDENE)-2,3-DIHYDRO-1H-INDOLE-5-SULFONAMIDE]; DB00622 [NICARDIPINE]; DB00831 [TRIFLUOPERAZINE]; DB01429 [APRINDINE]; DB04513 [N-(6-AMINOHEXYL)-5-CHLORO-1-NAPHTHALENESULFONAMIDE]; DB012…	6611[SMS]; 10682[EBP]; 2200[FBN1]; 22930[RAB3GAP1]; 2073[ERCC5]; 30[ACAA1]; 8242[KDM5C]; 7468[WHSC1]; 546[ATRX]; 5605[MAP2K2]; 79813[EHMT1]; 23529[CLCF1]; 5048[PAFAH1B1]; 7227[TRPS1]; 157570[ESCO2]; 545[ATR]; 145173[B3GALTL]; 4488[MSX2]; 8813[DPM1]; 2737[GLI3]; 9839[ZEB2]; 9968[MED12]; 7050[TGIF1]; 5727[PTCH1]; 2260[FGFR1]; 4204[MECP2]; 9820[CUL7]; 285489[DOK7]; 5080[PAX6]; 6949[TCOF1]; 8573[CASK…
CKMT2	1160	601853	CEREBELLOTRIGEMINAL DERMAL DYSPLASIA',	6.591055e-05	DB00148[Cosmocair C 100]	DB00148 [CREATINE]	65109[UPF3B]; 5818[PVRL1]; 4983[OPHN1]; 7050[TGIF1]; 8626[TP63]
GCH1	2643	605388	CEREBRAL PALSY, ATAXIC, AUTOSOMAL RECESSIVE',	3.088581e-06	DB02377[NA]	DB02377 [GUANINE]	477[ATP1A2]; 25814[ATXN10]; 5354[PLP1]; 1641[DCX]; 8398[PLA2G6]; 5621[PRNP]
P4HB	5034	605388	CEREBRAL PALSY, ATAXIC, AUTOSOMAL RECESSIVE',	3.410588e-05	DB03615[NA]	DB03615 [RIBOSTAMYCIN]	5274[SERPINI1]; 144165[PRICKLE1]; 5521[PPP2R2B]; 5354[PLP1]; 3736[KCNA1]; 23345[SYNE1]; 85300[ATCAY]; 2259[FGF14]
HLA-B	3106	603513	CEREBRAL PALSY, SPASTIC QUADRIPLEGIC, 1; CPSQ1	2.302994e-05	DB04464[NA]	DB04464 [N-FORMYLMETHIONINE]	347733[TUBB2B]; 1501[CTNND2]; 6687[SPG7]; 84668[FAM126A]; 11315[PARK7]; 2316[FLNA]; 3798[KIF5A]; 7436[VLDLR]; 10479[SLC9A6]; 121512[FGD4]; 23229[ARHGEF9]; 8573[CASK]; 5063[PAK3]; 7169[TPM2]; 6326[SCN2A]; 26128[KIAA1279]; 2571[GAD1]; 51062[ATL1]; 8898[MTMR2]; 26047[CNTNAP2]; 9215[LARGE]
SERPINA1	5265	213950	CEREBROCORTICAL DEGENERATION OF INFANCY	1.105554e-05	DB01998[NA]; DB03345[NA]	DB01998 [2-[3,4-DIHYDROXY-2-HYDROXYMETHYL-5-(2-HYDROXY-NONYL)-TETRAHYDRO-FURAN-2-YLOXY]-6-HYDROXYMETHYL-TETRA HYDRO-PYRAN-3,4,5-TRIOL]; DB03345 [2-SULFHYDRYL-ETHANOL]	7086[TKT]; 10564[ARFGEF2]; 2055[CLN8]
CALM3	808	117650	CEREBROCOSTOMANDIBULAR SYNDROME',	3.655818e-05	DB00850[Apo-Perphenazine]; DB03900[NA]; DB01100[Halomonth]; DB01069[Allergan]; DB00527[Cinchocaine]; DB01023[AGON SR]; DB08039[NA]; DB00622[Cardene]; DB00831[Eskazine]; DB01429[Aspenon]; DB04513[NA]; DB01244[Vascor]; DB00836[Apo-Loperamide]; DB00753[Aerrane]; DB00925[Bensylyt]; DB02868[NA]; DB01373[NA]; DB08231[NA]; DB00623[Apo-Fluphenazine]; DB01115[Adalat]; DB03977[NA]; DB04841[Apo-flunarizine …	DB00850 [PERPHENAZINE]; DB03900 [2-METHYL-2-PROPANOL]; DB01100 [PIMOZIDE]; DB01069 [PROMETHAZINE]; DB00527 [DIBUCAINE]; DB01023 [FELODIPINE]; DB08039 [(3Z)-N,N-DIMETHYL-2-OXO-3-(4,5,6,7-TETRAHYDRO-1H-INDOL-2-YLMETHYLIDENE)-2,3-DIHYDRO-1H-INDOLE-5-SULFONAMIDE]; DB00622 [NICARDIPINE]; DB00831 [TRIFLUOPERAZINE]; DB01429 [APRINDINE]; DB04513 [N-(6-AMINOHEXYL)-5-CHLORO-1-NAPHTHALENESULFONAMIDE]; DB012…	6611[SMS]; 2200[FBN1]; 2067[ERCC1]; 54880[BCOR]; 93986[FOXP2]; 79158[GNPTAB]; 2588[GALNS]; 1277[COL1A1]; 23169[SLC35D1]; 7136[TNNI2]; 7468[WHSC1]; 546[ATRX]; 7291[TWIST1]; 5605[MAP2K2]; 9569[GTF2IRD1]; 5048[PAFAH1B1]; 7227[TRPS1]; 157570[ESCO2]; 2317[FLNB]; 545[ATR]; 1376[CPT2]; 145173[B3GALTL]; 4041[LRP5]; 2316[FLNA]; 9839[ZEB2]; 10743[RAI1]; 5116[PCNT]; 3476[IGBP1]; 4000[LMNA]; 23529[CLCF1]; 99…
CALM1	801	213980	CEREBROFACIOTHORACIC DYSPLASIA	9.546148e-06	DB00850[Apo-Perphenazine]; DB03900[NA]; DB01100[Halomonth]; DB01069[Allergan]; DB00527[Cinchocaine]; DB01023[AGON SR]; DB08039[NA]; DB00622[Cardene]; DB00831[Eskazine]; DB01429[Aspenon]; DB04513[NA]; DB01244[Vascor]; DB00836[Apo-Loperamide]; DB00753[Aerrane]; DB00925[Bensylyt]; DB02868[NA]; DB01373[NA]; DB08231[NA]; DB00623[Apo-Fluphenazine]; DB01115[Adalat]; DB03977[NA]; DB04841[Apo-flunarizine …	DB00850 [PERPHENAZINE]; DB03900 [2-METHYL-2-PROPANOL]; DB01100 [PIMOZIDE]; DB01069 [PROMETHAZINE]; DB00527 [DIBUCAINE]; DB01023 [FELODIPINE]; DB08039 [(3Z)-N,N-DIMETHYL-2-OXO-3-(4,5,6,7-TETRAHYDRO-1H-INDOL-2-YLMETHYLIDENE)-2,3-DIHYDRO-1H-INDOLE-5-SULFONAMIDE]; DB00622 [NICARDIPINE]; DB00831 [TRIFLUOPERAZINE]; DB01429 [APRINDINE]; DB04513 [N-(6-AMINOHEXYL)-5-CHLORO-1-NAPHTHALENESULFONAMIDE]; DB012…	2316[FLNA]; 2200[FBN1]; 22930[RAB3GAP1]; 79158[GNPTAB]; 2588[GALNS]; 30[ACAA1]; 23169[SLC35D1]; 7136[TNNI2]; 7468[WHSC1]; 546[ATRX]; 23529[CLCF1]; 5048[PAFAH1B1]; 7227[TRPS1]; 157570[ESCO2]; 25836[NIPBL]; 545[ATR]; 145173[B3GALTL]; 657[BMPR1A]; 5352[PLOD2]; 4041[LRP5]; 5728[PTEN]; 9839[ZEB2]; 8813[DPM1]; 3476[IGBP1]; 4000[LMNA]; 54880[BCOR]; 1387[CREBBP]; 9968[MED12]; 2737[GLI3]; 55636[CHD7]; 296…
CALM3	808	213980	CEREBROFACIOTHORACIC DYSPLASIA	3.515867e-07	DB00850[Apo-Perphenazine]; DB03900[NA]; DB01100[Halomonth]; DB01069[Allergan]; DB00527[Cinchocaine]; DB01023[AGON SR]; DB08039[NA]; DB00622[Cardene]; DB00831[Eskazine]; DB01429[Aspenon]; DB04513[NA]; DB01244[Vascor]; DB00836[Apo-Loperamide]; DB00753[Aerrane]; DB00925[Bensylyt]; DB02868[NA]; DB01373[NA]; DB08231[NA]; DB00623[Apo-Fluphenazine]; DB01115[Adalat]; DB03977[NA]; DB04841[Apo-flunarizine …	DB00850 [PERPHENAZINE]; DB03900 [2-METHYL-2-PROPANOL]; DB01100 [PIMOZIDE]; DB01069 [PROMETHAZINE]; DB00527 [DIBUCAINE]; DB01023 [FELODIPINE]; DB08039 [(3Z)-N,N-DIMETHYL-2-OXO-3-(4,5,6,7-TETRAHYDRO-1H-INDOL-2-YLMETHYLIDENE)-2,3-DIHYDRO-1H-INDOLE-5-SULFONAMIDE]; DB00622 [NICARDIPINE]; DB00831 [TRIFLUOPERAZINE]; DB01429 [APRINDINE]; DB04513 [N-(6-AMINOHEXYL)-5-CHLORO-1-NAPHTHALENESULFONAMIDE]; DB012…	6611[SMS]; 2316[FLNA]; 2200[FBN1]; 22930[RAB3GAP1]; 54880[BCOR]; 79158[GNPTAB]; 2588[GALNS]; 30[ACAA1]; 50814[NSDHL]; 7136[TNNI2]; 7468[WHSC1]; 546[ATRX]; 7291[TWIST1]; 5605[MAP2K2]; 9569[GTF2IRD1]; 5048[PAFAH1B1]; 7227[TRPS1]; 157570[ESCO2]; 2317[FLNB]; 545[ATR]; 145173[B3GALTL]; 657[BMPR1A]; 5352[PLOD2]; 4041[LRP5]; 5728[PTEN]; 9839[ZEB2]; 8813[DPM1]; 3476[IGBP1]; 4000[LMNA]; 23529[CLCF1]; 1387…
CALM1	801	608578	CEREBROFRONTOFACIAL SYNDROME	2.860312e-05	DB00850[Apo-Perphenazine]; DB03900[NA]; DB01100[Halomonth]; DB01069[Allergan]; DB00527[Cinchocaine]; DB01023[AGON SR]; DB08039[NA]; DB00622[Cardene]; DB00831[Eskazine]; DB01429[Aspenon]; DB04513[NA]; DB01244[Vascor]; DB00836[Apo-Loperamide]; DB00753[Aerrane]; DB00925[Bensylyt]; DB02868[NA]; DB01373[NA]; DB08231[NA]; DB00623[Apo-Fluphenazine]; DB01115[Adalat]; DB03977[NA]; DB04841[Apo-flunarizine …	DB00850 [PERPHENAZINE]; DB03900 [2-METHYL-2-PROPANOL]; DB01100 [PIMOZIDE]; DB01069 [PROMETHAZINE]; DB00527 [DIBUCAINE]; DB01023 [FELODIPINE]; DB08039 [(3Z)-N,N-DIMETHYL-2-OXO-3-(4,5,6,7-TETRAHYDRO-1H-INDOL-2-YLMETHYLIDENE)-2,3-DIHYDRO-1H-INDOLE-5-SULFONAMIDE]; DB00622 [NICARDIPINE]; DB00831 [TRIFLUOPERAZINE]; DB01429 [APRINDINE]; DB04513 [N-(6-AMINOHEXYL)-5-CHLORO-1-NAPHTHALENESULFONAMIDE]; DB012…	6125[RPL5]; 10075[HUWE1]; 8242[KDM5C]; 182[JAG1]; 2200[FBN1]; 7136[TNNI2]; 7468[WHSC1]; 546[ATRX]; 54880[BCOR]; 5048[PAFAH1B1]; 7227[TRPS1]; 157570[ESCO2]; 23414[ZFPM2]; 545[ATR]; 673[BRAF]; 4488[MSX2]; 4548[MTR]; 4041[LRP5]; 2316[FLNA]; 9839[ZEB2]; 3476[IGBP1]; 23529[CLCF1]; 9968[MED12]; 2737[GLI3]; 55636[CHD7]; 254065[BRWD3]; 7476[WNT7A]; 5727[PTCH1]; 2260[FGFR1]; 9126[SMC3]; 5080[PAX6]; 4204[M…
CALM3	808	608578	CEREBROFRONTOFACIAL SYNDROME	1.458895e-05	DB00850[Apo-Perphenazine]; DB03900[NA]; DB01100[Halomonth]; DB01069[Allergan]; DB00527[Cinchocaine]; DB01023[AGON SR]; DB08039[NA]; DB00622[Cardene]; DB00831[Eskazine]; DB01429[Aspenon]; DB04513[NA]; DB01244[Vascor]; DB00836[Apo-Loperamide]; DB00753[Aerrane]; DB00925[Bensylyt]; DB02868[NA]; DB01373[NA]; DB08231[NA]; DB00623[Apo-Fluphenazine]; DB01115[Adalat]; DB03977[NA]; DB04841[Apo-flunarizine …	DB00850 [PERPHENAZINE]; DB03900 [2-METHYL-2-PROPANOL]; DB01100 [PIMOZIDE]; DB01069 [PROMETHAZINE]; DB00527 [DIBUCAINE]; DB01023 [FELODIPINE]; DB08039 [(3Z)-N,N-DIMETHYL-2-OXO-3-(4,5,6,7-TETRAHYDRO-1H-INDOL-2-YLMETHYLIDENE)-2,3-DIHYDRO-1H-INDOLE-5-SULFONAMIDE]; DB00622 [NICARDIPINE]; DB00831 [TRIFLUOPERAZINE]; DB01429 [APRINDINE]; DB04513 [N-(6-AMINOHEXYL)-5-CHLORO-1-NAPHTHALENESULFONAMIDE]; DB012…	6611[SMS]; 2200[FBN1]; 8242[KDM5C]; 182[JAG1]; 10075[HUWE1]; 7136[TNNI2]; 7468[WHSC1]; 546[ATRX]; 5605[MAP2K2]; 54880[BCOR]; 5048[PAFAH1B1]; 7227[TRPS1]; 157570[ESCO2]; 23414[ZFPM2]; 545[ATR]; 673[BRAF]; 4488[MSX2]; 4548[MTR]; 4041[LRP5]; 2316[FLNA]; 9839[ZEB2]; 3476[IGBP1]; 23529[CLCF1]; 9968[MED12]; 2737[GLI3]; 55636[CHD7]; 254065[BRWD3]; 6125[RPL5]; 7476[WNT7A]; 5727[PTCH1]; 2260[FGFR1]; 9126[…
CKMT2	1160	608578	CEREBROFRONTOFACIAL SYNDROME	8.264525e-05	DB00148[Cosmocair C 100]	DB00148 [CREATINE]	65109[UPF3B]; 5818[PVRL1]; 4983[OPHN1]; 7050[TGIF1]; 8626[TP63]
ATP6V1A	523	214150	CEREBROOCULOFACIOSKELETAL SYNDROME 1; COFS1',	6.726863e-05	DB06734[NA]; DB06733[NA]; DB00630[Adronat]; DB01077[Cintichem Technetium 99m Hedspa]; DB01133[Skelid]	DB06734 [BAFILOMYCIN B1]; DB06733 [BAFILOMYCIN A1]; DB00630 [ALENDRONATE]; DB01077 [ETIDRONIC ACID]; DB01133 [TILUDRONATE]	3339[HSPG2]; 5192[PEX10]; 2316[FLNA]; 2317[FLNB]; 6657[SOX2]; 55670[PEX26]; 7169[TPM2]; 25836[NIPBL]; 5116[PCNT]; 6925[TCF4]
CALM1	801	214150	CEREBROOCULOFACIOSKELETAL SYNDROME 1; COFS1',	4.271784e-06	DB00850[Apo-Perphenazine]; DB03900[NA]; DB01100[Halomonth]; DB01069[Allergan]; DB00527[Cinchocaine]; DB01023[AGON SR]; DB08039[NA]; DB00622[Cardene]; DB00831[Eskazine]; DB01429[Aspenon]; DB04513[NA]; DB01244[Vascor]; DB00836[Apo-Loperamide]; DB00753[Aerrane]; DB00925[Bensylyt]; DB02868[NA]; DB01373[NA]; DB08231[NA]; DB00623[Apo-Fluphenazine]; DB01115[Adalat]; DB03977[NA]; DB04841[Apo-flunarizine …	DB00850 [PERPHENAZINE]; DB03900 [2-METHYL-2-PROPANOL]; DB01100 [PIMOZIDE]; DB01069 [PROMETHAZINE]; DB00527 [DIBUCAINE]; DB01023 [FELODIPINE]; DB08039 [(3Z)-N,N-DIMETHYL-2-OXO-3-(4,5,6,7-TETRAHYDRO-1H-INDOL-2-YLMETHYLIDENE)-2,3-DIHYDRO-1H-INDOLE-5-SULFONAMIDE]; DB00622 [NICARDIPINE]; DB00831 [TRIFLUOPERAZINE]; DB01429 [APRINDINE]; DB04513 [N-(6-AMINOHEXYL)-5-CHLORO-1-NAPHTHALENESULFONAMIDE]; DB012…	5189[PEX1]; 2200[FBN1]; 2067[ERCC1]; 22930[RAB3GAP1]; 8242[KDM5C]; 2073[ERCC5]; 30[ACAA1]; 7136[TNNI2]; 7468[WHSC1]; 546[ATRX]; 5048[PAFAH1B1]; 7227[TRPS1]; 157570[ESCO2]; 2317[FLNB]; 545[ATR]; 1376[CPT2]; 145173[B3GALTL]; 2071[ERCC3]; 8813[DPM1]; 3480[IGF1R]; 9839[ZEB2]; 9469[CHST3]; 5116[PCNT]; 3476[IGBP1]; 4000[LMNA]; 1387[CREBBP]; 5194[PEX13]; 2316[FLNA]; 2260[FGFR1]; 9126[SMC3]; 9820[CUL7]; …
CALM3	808	214150	CEREBROOCULOFACIOSKELETAL SYNDROME 1; COFS1',	5.611772e-07	DB00850[Apo-Perphenazine]; DB03900[NA]; DB01100[Halomonth]; DB01069[Allergan]; DB00527[Cinchocaine]; DB01023[AGON SR]; DB08039[NA]; DB00622[Cardene]; DB00831[Eskazine]; DB01429[Aspenon]; DB04513[NA]; DB01244[Vascor]; DB00836[Apo-Loperamide]; DB00753[Aerrane]; DB00925[Bensylyt]; DB02868[NA]; DB01373[NA]; DB08231[NA]; DB00623[Apo-Fluphenazine]; DB01115[Adalat]; DB03977[NA]; DB04841[Apo-flunarizine …	DB00850 [PERPHENAZINE]; DB03900 [2-METHYL-2-PROPANOL]; DB01100 [PIMOZIDE]; DB01069 [PROMETHAZINE]; DB00527 [DIBUCAINE]; DB01023 [FELODIPINE]; DB08039 [(3Z)-N,N-DIMETHYL-2-OXO-3-(4,5,6,7-TETRAHYDRO-1H-INDOL-2-YLMETHYLIDENE)-2,3-DIHYDRO-1H-INDOLE-5-SULFONAMIDE]; DB00622 [NICARDIPINE]; DB00831 [TRIFLUOPERAZINE]; DB01429 [APRINDINE]; DB04513 [N-(6-AMINOHEXYL)-5-CHLORO-1-NAPHTHALENESULFONAMIDE]; DB012…	6611[SMS]; 5189[PEX1]; 2200[FBN1]; 2067[ERCC1]; 22930[RAB3GAP1]; 8242[KDM5C]; 2073[ERCC5]; 30[ACAA1]; 50814[NSDHL]; 7136[TNNI2]; 7468[WHSC1]; 546[ATRX]; 5605[MAP2K2]; 5048[PAFAH1B1]; 7227[TRPS1]; 157570[ESCO2]; 2071[ERCC3]; 545[ATR]; 1376[CPT2]; 145173[B3GALTL]; 11285[B4GALT7]; 8813[DPM1]; 3480[IGF1R]; 9839[ZEB2]; 9469[CHST3]; 5116[PCNT]; 3476[IGBP1]; 4000[LMNA]; 1387[CREBBP]; 5194[PEX13]; 2316[F…
NDUFS8	4728	214150	CEREBROOCULOFACIOSKELETAL SYNDROME 1; COFS1',	7.717821e-05	DB00157[Nadide]	DB00157 [NADH]	5048[PAFAH1B1]; 3479[IGF1]; 545[ATR]; 6197[RPS6KA3]; 22930[RAB3GAP1]; 1387[CREBBP]; 8242[KDM5C]; 197131[UBR1]; 2260[FGFR1]; 9126[SMC3]; 25782[RAB3GAP2]; 60[ACTB]; 25836[NIPBL]; 7227[TRPS1]; 8813[DPM1]; 3480[IGF1R]; 7468[WHSC1]; 546[ATRX]; 6925[TCF4]; 4247[MGAT2]
CALM1	801	605627	CEREBROOCULONASAL SYNDROME	3.865128e-06	DB00850[Apo-Perphenazine]; DB03900[NA]; DB01100[Halomonth]; DB01069[Allergan]; DB00527[Cinchocaine]; DB01023[AGON SR]; DB08039[NA]; DB00622[Cardene]; DB00831[Eskazine]; DB01429[Aspenon]; DB04513[NA]; DB01244[Vascor]; DB00836[Apo-Loperamide]; DB00753[Aerrane]; DB00925[Bensylyt]; DB02868[NA]; DB01373[NA]; DB08231[NA]; DB00623[Apo-Fluphenazine]; DB01115[Adalat]; DB03977[NA]; DB04841[Apo-flunarizine …	DB00850 [PERPHENAZINE]; DB03900 [2-METHYL-2-PROPANOL]; DB01100 [PIMOZIDE]; DB01069 [PROMETHAZINE]; DB00527 [DIBUCAINE]; DB01023 [FELODIPINE]; DB08039 [(3Z)-N,N-DIMETHYL-2-OXO-3-(4,5,6,7-TETRAHYDRO-1H-INDOL-2-YLMETHYLIDENE)-2,3-DIHYDRO-1H-INDOLE-5-SULFONAMIDE]; DB00622 [NICARDIPINE]; DB00831 [TRIFLUOPERAZINE]; DB01429 [APRINDINE]; DB04513 [N-(6-AMINOHEXYL)-5-CHLORO-1-NAPHTHALENESULFONAMIDE]; DB012…	2316[FLNA]; 6125[RPL5]; 22930[RAB3GAP1]; 4487[MSX1]; 8242[KDM5C]; 3643[INSR]; 2200[FBN1]; 7136[TNNI2]; 7468[WHSC1]; 546[ATRX]; 1001[CDH3]; 54880[BCOR]; 5048[PAFAH1B1]; 7227[TRPS1]; 157570[ESCO2]; 25836[NIPBL]; 545[ATR]; 145173[B3GALTL]; 4488[MSX2]; 4548[MTR]; 8813[DPM1]; 4041[LRP5]; 5728[PTEN]; 9839[ZEB2]; 5116[PCNT]; 3476[IGBP1]; 4000[LMNA]; 23529[CLCF1]; 1387[CREBBP]; 9968[MED12]; 2737[GLI3]; 5…
CALM3	808	605627	CEREBROOCULONASAL SYNDROME	1.66011e-06	DB00850[Apo-Perphenazine]; DB03900[NA]; DB01100[Halomonth]; DB01069[Allergan]; DB00527[Cinchocaine]; DB01023[AGON SR]; DB08039[NA]; DB00622[Cardene]; DB00831[Eskazine]; DB01429[Aspenon]; DB04513[NA]; DB01244[Vascor]; DB00836[Apo-Loperamide]; DB00753[Aerrane]; DB00925[Bensylyt]; DB02868[NA]; DB01373[NA]; DB08231[NA]; DB00623[Apo-Fluphenazine]; DB01115[Adalat]; DB03977[NA]; DB04841[Apo-flunarizine …	DB00850 [PERPHENAZINE]; DB03900 [2-METHYL-2-PROPANOL]; DB01100 [PIMOZIDE]; DB01069 [PROMETHAZINE]; DB00527 [DIBUCAINE]; DB01023 [FELODIPINE]; DB08039 [(3Z)-N,N-DIMETHYL-2-OXO-3-(4,5,6,7-TETRAHYDRO-1H-INDOL-2-YLMETHYLIDENE)-2,3-DIHYDRO-1H-INDOLE-5-SULFONAMIDE]; DB00622 [NICARDIPINE]; DB00831 [TRIFLUOPERAZINE]; DB01429 [APRINDINE]; DB04513 [N-(6-AMINOHEXYL)-5-CHLORO-1-NAPHTHALENESULFONAMIDE]; DB012…	6611[SMS]; 2316[FLNA]; 6125[RPL5]; 22930[RAB3GAP1]; 4487[MSX1]; 8242[KDM5C]; 3643[INSR]; 2200[FBN1]; 7136[TNNI2]; 7468[WHSC1]; 546[ATRX]; 1001[CDH3]; 7291[TWIST1]; 5605[MAP2K2]; 54880[BCOR]; 5048[PAFAH1B1]; 7227[TRPS1]; 157570[ESCO2]; 25836[NIPBL]; 545[ATR]; 145173[B3GALTL]; 4488[MSX2]; 4548[MTR]; 8813[DPM1]; 4041[LRP5]; 5728[PTEN]; 9839[ZEB2]; 5116[PCNT]; 3476[IGBP1]; 4000[LMNA]; 23529[CLCF1]; 1…
CKMT2	1160	605627	CEREBROOCULONASAL SYNDROME	2.210297e-06	DB00148[Cosmocair C 100]	DB00148 [CREATINE]	2187[FANCB]; 7050[TGIF1]; 4983[OPHN1]; 6926[TBX3]; 65109[UPF3B]; 5818[PVRL1]; 8626[TP63]
COMT	1312	605627	CEREBROOCULONASAL SYNDROME	2.4814e-05	DB00494[Comtan]; DB03907[NA]; DB00118[SAMe Rx-Mood]; DB02105[NA]; DB03336[NA]; DB08049[NA]; DB00323[Tasmar]; DB07462[NA]	DB00494 [ENTACAPONE]; DB03907 [N-{3-[5-(6-AMINO-PURIN-9-YL)-3,4-DIHYDROXY-TETRAHYDRO-FURAN-2-YL]-ALLYL}-2,3-DIHYDROXY-5-NITRO-BENZAMIDE]; DB00118 [S-ADENOSYLMETHIONINE]; DB02105 [3,5-DINITROCATECHOL]; DB03336 [BIA]; DB08049 [7,8-DIHYDROXY-4-PHENYL-2H-CHROMEN-2-ONE]; DB00323 [TOLCAPONE]; DB07462 [(3,4-DIHYDROXY-2-NITROPHENYL)(PHENYL)METHANONE]	54880[BCOR]; 6125[RPL5]; 10801[SEPT9]; 25836[NIPBL]; 8481[OFD1]; 546[ATRX]; 4524[MTHFR]; 3643[INSR]; 2260[FGFR1]; 6309[SC5DL]; 3339[HSPG2]; 2737[GLI3]; 8573[CASK]; 7468[WHSC1]; 545[ATR]
RRM2B	50484	605627	CEREBROOCULONASAL SYNDROME	8.658991e-06	DB00242[Leustatin]	DB00242 [CLADRIBINE]	4000[LMNA]; 6774[STAT3]; 2736[GLI2]; 64324[NSD1]; 2316[FLNA]; 7841[MOGS]; 3339[HSPG2]; 5728[PTEN]; 6949[TCOF1]; 5605[MAP2K2]
FGFR1	2260	612199	CEREBRORETINAL MICROANGIOPATHY WITH CALCIFICATIONS AND CYSTS; CRMCC',	9.249192e-05	DB07840[NA]; DB08577[NA]; DB07525[NA]; DB00039[Kepivance (Amgen Inc)]; DB02058[NA]	DB07840 [(E)-[4-(3,5-DIFLUOROPHENYL)-3H-PYRROLO[2,3-B]PYRIDIN-3-YLIDENE](3-METHOXYPHENYL)METHANOL]; DB08577 [3-[(3-(2-CARBOXYETHYL)-4-METHYLPYRROL-2-YL)METHYLENE]-2-INDOLINONE]; DB07525 [3-(3-METHOXYBENZYL)-1H-PYRROLO[2,3-B]PYRIDINE]; DB00039 [PALIFERMIN]; DB02058 [SU4984]	57165[GJC2]; 6314[ATXN7]; 4976[OPA1]; 1355[COX15]; 25814[ATXN10]; 3073[HEXA]; 4728[NDUFS8]; 7436[VLDLR]; 1736[DKC1]; 8050[PDHX]
CSF2RB	1439	213700	CEREBROTENDINOUS XANTHOMATOSIS; CTX',	2.597376e-05	DB00020[Immunex]; DB02944[NA]; DB03965[NA]	DB00020 [SARGRAMOSTIM]; DB02944 [ALPHA-D-MANNOSE]; DB03965 [FUCOSE]	5860[QDPR]; 338[APOB]; 91942[NDUFAF2]; 79133[NDUFAF5]; 3295[HSD17B4]; 4695[NDUFA2]; 10128[LRPPRC]; 27089[UQCRQ]
CYSLTR1	10800	213700	CEREBROTENDINOUS XANTHOMATOSIS; CTX',	4.661788e-05	DB00716[Alocril]; DB00587[Cinalukast [Usan:Inn]]; DB00471[Montair]; DB00549[Accolate]; DB01411[NA]	DB00716 [NEDOCROMIL]; DB00587 [CINALUKAST]]; DB00471 [MONTELUKAST]; DB00549 [ZAFIRLUKAST]; DB01411 [PRANLUKAST]	4723[NDUFV1]; 215[ABCD1]; 4720[NDUFS2]; 3949[LDLR]; 4728[NDUFS8]; 374291[NDUFS7]; 27089[UQCRQ]
GLS	2744	213700	CEREBROTENDINOUS XANTHOMATOSIS; CTX',	1.682071e-05	DB00142[Aciglut]	DB00142 [L-GLUTAMIC ACID]	5860[QDPR]; 5189[PEX1]; 6834[SURF1]; 2690[GHR]; 773[CACNA1A]; 5195[PEX14]; 22868[FASTKD2]; 7274[TTPA]; 336[APOA2]; 30[ACAA1]; 1203[CLN5]; 4728[NDUFS8]; 3295[HSD17B4]; 10577[NPC2]; 374291[NDUFS7]; 538[ATP7A]; 4695[NDUFA2]; 7276[TTR]
CASP7	840	256731	CEROID LIPOFUSCINOSIS, NEURONAL, 5; CLN5',	4.310022e-05	DB03384[NA]; DB03762[NA]	DB03384 [FICA]; DB03762 [DICA]	5274[SERPINI1]; 9378[NRXN1]; 6389[SDHA]; 2566[GABRG2]; 6326[SCN2A]; 5354[PLP1]; 6323[SCN1A]; 54332[GDAP1]; 3785[KCNQ2]; 114798[SLITRK1]; 6854[SYN2]; 57338[JPH3]
HDAC1	3065	256731	CEROID LIPOFUSCINOSIS, NEURONAL, 5; CLN5',	5.168865e-05	DB02546[SAHA]	DB02546 [VORINOSTAT]	9378[NRXN1]; 6323[SCN1A]; 7436[VLDLR]; 5354[PLP1]; 477[ATP1A2]; 4137[MAPT]; 3736[KCNA1]; 3785[KCNQ2]; 6326[SCN2A]; 6854[SYN2]
P4HB	5034	256731	CEROID LIPOFUSCINOSIS, NEURONAL, 5; CLN5',	1.900965e-06	DB03615[NA]	DB03615 [RIBOSTAMYCIN]	5274[SERPINI1]; 9378[NRXN1]; 2566[GABRG2]; 8869[ST3GAL5]; 23209[MLC1]; 6326[SCN2A]; 5521[PPP2R2B]; 5354[PLP1]; 2259[FGF14]; 5660[PSAP]; 6323[SCN1A]; 54332[GDAP1]; 3785[KCNQ2]; 114798[SLITRK1]; 3736[KCNA1]; 6854[SYN2]; 11141[IL1RAPL1]; 144165[PRICKLE1]; 57338[JPH3]
S100A11	6282	256731	CEROID LIPOFUSCINOSIS, NEURONAL, 5; CLN5',	7.34213e-06	DB02482[NA]	DB02482 [PHOSPHONOTHREONINE]	2739[GLO1]; 9378[NRXN1]; 6389[SDHA]; 3708[ITPR1]; 2566[GABRG2]; 6326[SCN2A]; 81846[SBF2]; 5053[PAH]; 6323[SCN1A]; 1593[CYP27A1]; 3785[KCNQ2]; 114798[SLITRK1]; 54332[GDAP1]; 6854[SYN2]; 57338[JPH3]
HDAC1	3065	601780	CEROID LIPOFUSCINOSIS, NEURONAL, 6; CLN6',	1.380388e-05	DB02546[SAHA]	DB02546 [VORINOSTAT]	9378[NRXN1]; 6323[SCN1A]; 491[ATP2B2]; 6326[SCN2A]; 785[CACNB4]; 477[ATP1A2]; 4137[MAPT]; 3785[KCNQ2]; 7436[VLDLR]; 6854[SYN2]
GCH1	2643	610951	CEROID LIPOFUSCINOSIS, NEURONAL, 7; CLN7	9.006703e-05	DB02377[NA]	DB02377 [GUANINE]	1641[DCX]; 2643[GCH1]; 2746[GLUD1]; 23229[ARHGEF9]; 477[ATP1A2]; 5354[PLP1]; 25814[ATXN10]; 8398[PLA2G6]
HDAC1	3065	610003	CEROID LIPOFUSCINOSIS, NEURONAL, 8, NORTHERN EPILEPSY VARIANT',	1.507762e-05	DB02546[SAHA]	DB02546 [VORINOSTAT]	9378[NRXN1]; 6323[SCN1A]; 7436[VLDLR]; 785[CACNB4]; 477[ATP1A2]; 4137[MAPT]; 3785[KCNQ2]; 6326[SCN2A]; 2554[GABRA1]
HLA-B	3106	610003	CEROID LIPOFUSCINOSIS, NEURONAL, 8, NORTHERN EPILEPSY VARIANT',	3.109218e-05	DB04464[NA]	DB04464 [N-FORMYLMETHIONINE]	347733[TUBB2B]; 83394[PITPNM3]; 9378[NRXN1]; 3778[KCNMA1]; 501[ALDH7A1]; 2316[FLNA]; 8450[CUL4B]; 7436[VLDLR]; 5903[RANBP2]; 4644[MYO5A]; 26047[CNTNAP2]; 23229[ARHGEF9]; 6326[SCN2A]; 3785[KCNQ2]; 5063[PAK3]; 9211[LGI1]; 8573[CASK]; 8398[PLA2G6]; 166785[MMAA]; 57338[JPH3]; 2055[CLN8]
MYL12A	10627	610003	CEROID LIPOFUSCINOSIS, NEURONAL, 8, NORTHERN EPILEPSY VARIANT',	7.84714e-05	DB08378[NA]	DB08378 [4-[4-(2,5-DIOXO-PYRROLIDIN-1-YL)-PHENYLAMINO]-4-HYDROXY-BUTYRIC ACID]	3785[KCNQ2]; 5860[QDPR]; 9378[NRXN1]; 2566[GABRG2]; 8398[PLA2G6]; 785[CACNB4]; 6853[SYN1]; 6323[SCN1A]; 57338[JPH3]; 6326[SCN2A]; 23345[SYNE1]; 2554[GABRA1]; 10165[SLC25A13]; 11141[IL1RAPL1]; 3778[KCNMA1]
P4HB	5034	610003	CEROID LIPOFUSCINOSIS, NEURONAL, 8, NORTHERN EPILEPSY VARIANT',	4.309225e-06	DB03615[NA]	DB03615 [RIBOSTAMYCIN]	9378[NRXN1]; 2566[GABRG2]; 6566[SLC16A1]; 23209[MLC1]; 785[CACNB4]; 3785[KCNQ2]; 6323[SCN1A]; 2892[GRIA3]; 57338[JPH3]; 9211[LGI1]; 6326[SCN2A]; 23345[SYNE1]; 2554[GABRA1]; 11141[IL1RAPL1]; 3778[KCNMA1]
S100A11	6282	610003	CEROID LIPOFUSCINOSIS, NEURONAL, 8, NORTHERN EPILEPSY VARIANT',	1.348699e-05	DB02482[NA]	DB02482 [PHOSPHONOTHREONINE]	2739[GLO1]; 3785[KCNQ2]; 10075[HUWE1]; 3708[ITPR1]; 2566[GABRG2]; 6323[SCN1A]; 9378[NRXN1]; 5063[PAK3]; 6326[SCN2A]; 2554[GABRA1]; 26047[CNTNAP2]; 57338[JPH3]
TOP2A	7153	610003	CEROID LIPOFUSCINOSIS, NEURONAL, 8, NORTHERN EPILEPSY VARIANT',	6.490381e-06	DB00445[4'-Epiadriamycin]; DB00380[Cardioxane]; DB00694[Acetyladriamycin]; DB01177[Idamycin]; DB00276[AMSA P-D]; DB00487[PFLX]; DB00773[Eposin]; DB04576[NA]; DB00978[Bareon]; DB01165[Akilen]; DB01208[Zagam]; DB01204[Mitox]; DB00685[Trovan]; DB04967[Miracil D]; DB00537[Bacquinor]; DB01137[Cravit]; DB00218[Avelox]; DB01645[Prunetol]; DB00467[Penetrex]; DB01059[Chibroxin]; DB00385[Valstar]; DB01179[…	DB00445 [EPIRUBICIN]; DB00380 [DEXRAZOXANE]; DB00694 [DAUNORUBICIN]; DB01177 [IDARUBICIN]; DB00276 [AMSACRINE]; DB00487 [PEFLOXACIN]; DB00773 [ETOPOSIDE]; DB04576 [FLEROXACIN]; DB00978 [LOMEFLOXACIN]; DB01165 [OFLOXACIN]; DB01208 [SPARFLOXACIN]; DB01204 [MITOXANTRONE]; DB00685 [TROVAFLOXACIN]; DB04967 [LUCANTHONE]; DB00537 [CIPROFLOXACIN]; DB01137 [LEVOFLOXACIN]; DB00218 [MOXIFLOXACIN]; DB01645 […	477[ATP1A2]; 3785[KCNQ2]; 57545[CC2D2A]; 2664[GDI1]; 785[CACNB4]; 51185[CRBN]; 4137[MAPT]; 146057[TTBK2]; 2892[GRIA3]; 10243[GPHN]; 6324[SCN1B]; 2746[GLUD1]; 5621[PRNP]
GCH1	2643	600143	CEROID LIPOFUSCINOSIS, NEURONAL, 8; CLN8	9.707758e-05	DB02377[NA]	DB02377 [GUANINE]	1641[DCX]; 2643[GCH1]; 2746[GLUD1]; 23229[ARHGEF9]; 477[ATP1A2]; 5354[PLP1]; 25814[ATXN10]; 8398[PLA2G6]
HDAC1	3065	600143	CEROID LIPOFUSCINOSIS, NEURONAL, 8; CLN8	1.096363e-05	DB02546[SAHA]	DB02546 [VORINOSTAT]	3785[KCNQ2]; 7436[VLDLR]; 5354[PLP1]; 477[ATP1A2]; 6323[SCN1A]; 3736[KCNA1]; 785[CACNB4]; 6326[SCN2A]; 2554[GABRA1]; 6854[SYN2]
P4HB	5034	600143	CEROID LIPOFUSCINOSIS, NEURONAL, 8; CLN8	2.585891e-06	DB03615[NA]	DB03615 [RIBOSTAMYCIN]	6323[SCN1A]; 2566[GABRG2]; 6566[SLC16A1]; 8869[ST3GAL5]; 144165[PRICKLE1]; 5521[PPP2R2B]; 785[CACNB4]; 5660[PSAP]; 3785[KCNQ2]; 3736[KCNA1]; 5354[PLP1]; 9211[LGI1]; 6326[SCN2A]; 2554[GABRA1]; 6854[SYN2]; 11141[IL1RAPL1]; 57338[JPH3]
TOP2A	7153	600143	CEROID LIPOFUSCINOSIS, NEURONAL, 8; CLN8	1.152519e-05	DB00445[4'-Epiadriamycin]; DB00380[Cardioxane]; DB00694[Acetyladriamycin]; DB01177[Idamycin]; DB00276[AMSA P-D]; DB00487[PFLX]; DB00773[Eposin]; DB04576[NA]; DB00978[Bareon]; DB01165[Akilen]; DB01208[Zagam]; DB01204[Mitox]; DB00685[Trovan]; DB04967[Miracil D]; DB00537[Bacquinor]; DB01137[Cravit]; DB00218[Avelox]; DB01645[Prunetol]; DB00467[Penetrex]; DB01059[Chibroxin]; DB00385[Valstar]; DB01179[…	DB00445 [EPIRUBICIN]; DB00380 [DEXRAZOXANE]; DB00694 [DAUNORUBICIN]; DB01177 [IDARUBICIN]; DB00276 [AMSACRINE]; DB00487 [PEFLOXACIN]; DB00773 [ETOPOSIDE]; DB04576 [FLEROXACIN]; DB00978 [LOMEFLOXACIN]; DB01165 [OFLOXACIN]; DB01208 [SPARFLOXACIN]; DB01204 [MITOXANTRONE]; DB00685 [TROVAFLOXACIN]; DB04967 [LUCANTHONE]; DB00537 [CIPROFLOXACIN]; DB01137 [LEVOFLOXACIN]; DB00218 [MOXIFLOXACIN]; DB01645 […	51185[CRBN]; 3785[KCNQ2]; 57545[CC2D2A]; 2746[GLUD1]; 785[CACNB4]; 477[ATP1A2]; 56172[ANKH]; 146057[TTBK2]; 3736[KCNA1]; 5354[PLP1]; 6324[SCN1B]; 6854[SYN2]; 65217[PCDH15]; 10243[GPHN]
TUBA1B	10376	275630	CHANARIN-DORFMAN SYNDROME; CDS',	4.172868e-05	DB01873[NA]; DB03010[NA]; DB07574[NA]	DB01873 [EPOTHILONE D]; DB03010 [EPOTHILONE B]; DB07574 [2-MERCAPTO-N-[1,2,3,10-TETRAMETHOXY-9-OXO-5,6,7,9-TETRAHYDRO-BENZO[A]HEPTALEN-7-YL]ACETAMIDE]	178[AGL]; 6389[SDHA]; 2690[GHR]; 11155[LDB3]; 4644[MYO5A]; 224[ALDH3A2]; 9499[MYOT]; 1785[DNM2]; 291[SLC25A4]; 5160[PDHA1]; 2110[ETFDH]
CKMT2	1160	214350	CHANDS',	8.425561e-05	DB00148[Cosmocair C 100]	DB00148 [CREATINE]	5818[PVRL1]; 6926[TBX3]; 7050[TGIF1]; 8626[TP63]
CALM3	808	169100	CHAR SYNDROME',	9.241284e-05	DB00850[Apo-Perphenazine]; DB03900[NA]; DB01100[Halomonth]; DB01069[Allergan]; DB00527[Cinchocaine]; DB01023[AGON SR]; DB08039[NA]; DB00622[Cardene]; DB00831[Eskazine]; DB01429[Aspenon]; DB04513[NA]; DB01244[Vascor]; DB00836[Apo-Loperamide]; DB00753[Aerrane]; DB00925[Bensylyt]; DB02868[NA]; DB01373[NA]; DB08231[NA]; DB00623[Apo-Fluphenazine]; DB01115[Adalat]; DB03977[NA]; DB04841[Apo-flunarizine …	DB00850 [PERPHENAZINE]; DB03900 [2-METHYL-2-PROPANOL]; DB01100 [PIMOZIDE]; DB01069 [PROMETHAZINE]; DB00527 [DIBUCAINE]; DB01023 [FELODIPINE]; DB08039 [(3Z)-N,N-DIMETHYL-2-OXO-3-(4,5,6,7-TETRAHYDRO-1H-INDOL-2-YLMETHYLIDENE)-2,3-DIHYDRO-1H-INDOLE-5-SULFONAMIDE]; DB00622 [NICARDIPINE]; DB00831 [TRIFLUOPERAZINE]; DB01429 [APRINDINE]; DB04513 [N-(6-AMINOHEXYL)-5-CHLORO-1-NAPHTHALENESULFONAMIDE]; DB012…	6611[SMS]; 5189[PEX1]; 2200[FBN1]; 1001[CDH3]; 79158[GNPTAB]; 8242[KDM5C]; 182[JAG1]; 7136[TNNI2]; 7468[WHSC1]; 546[ATRX]; 7291[TWIST1]; 5605[MAP2K2]; 54880[BCOR]; 5048[PAFAH1B1]; 7227[TRPS1]; 157570[ESCO2]; 25836[NIPBL]; 23414[ZFPM2]; 145173[B3GALTL]; 8813[DPM1]; 4041[LRP5]; 3480[IGF1R]; 9839[ZEB2]; 64327[LMBR1]; 3476[IGBP1]; 4000[LMNA]; 23529[CLCF1]; 1387[CREBBP]; 9968[MED12]; 2737[GLI3]; 5194[…
PSMB4	5692	169100	CHAR SYNDROME',	8.765377e-05	DB07475[NA]; DB08515[NA]	DB07475 [N-[(1R)-1-(DIHYDROXYBORYL)-3-METHYLBUTYL]-N-(PYRAZIN-2-YLCARBONYL)-L-PHENYLALANINAMIDE]; DB08515 [(3AR,6R,6AS)-6-((S)-((S)-CYCLOHEX-2-ENYL)(HYDROXY)METHYL)-6A-METHYL-4-OXO-HEXAHYDRO-2H-FURO[3,2-C]PYRROLE-6-CARBALDEHYDE]	9968[MED12]; 6926[TBX3]; 79158[GNPTAB]; 2033[EP300]; 2260[FGFR1]; 1013[CDH15]; 25836[NIPBL]; 673[BRAF]; 1302[COL11A2]; 8242[KDM5C]; 157680[VPS13B]; 65109[UPF3B]; 2778[GNAS]
RLBP1	6017	118300	CHARCOT-MARIE-TOOTH DISEASE AND DEAFNESS',	4.242959e-05	DB00162[A-Mulsal]	DB00162 [VITAMIN A]	4000[LMNA]; 6017[RLBP1]; 54332[GDAP1]
RLBP1	6017	609260	CHARCOT-MARIE-TOOTH DISEASE, AXONAL, TYPE 2A2; CMT2A2',	5.624476e-05	DB00162[A-Mulsal]	DB00162 [VITAMIN A]	4000[LMNA]; 6017[RLBP1]; 54332[GDAP1]
SLC25A5	292	608673	CHARCOT-MARIE-TOOTH DISEASE, AXONAL, TYPE 2L; CMT2L',	9.465813e-05	DB00720[Acide Clodronique [INN-French]]	DB00720 [CLODRONATE]]	10075[HUWE1]; 1073[CFL2]; 5255[PHKA1]; 58[ACTA1]; 7273[TTN]; 81846[SBF2]; 11155[LDB3]; 23095[KIF1B]; 23064[SETX]; 54332[GDAP1]; 7436[VLDLR]; 6687[SPG7]; 4703[NEB]; 9639[ARHGEF10]
RLBP1	6017	118200	CHARCOT-MARIE-TOOTH DISEASE, DEMYELINATING, TYPE 1B; CMT1B',	1.396245e-05	DB00162[A-Mulsal]	DB00162 [VITAMIN A]	4000[LMNA]; 6017[RLBP1]; 54332[GDAP1]
KCNQ2	3785	118230	CHARCOT-MARIE-TOOTH DISEASE, GUADALAJARA NEURONAL TYPE	6.15927e-05	DB00321[Adepress]; DB00586[Allvoran]	DB00321 [AMITRIPTYLINE]; DB00586 [DICLOFENAC]	4000[LMNA]; 8898[MTMR2]; 1293[COL6A3]; 7879[RAB7A]; 5376[PMP22]; 10397[NDRG1]
HINT1	3094	302905	CHARGE-LIKE SYNDROME, X-LINKED',	9.052345e-05	DB02183[NA]; DB03349[NA]; DB00131[Adenovite]; DB01972[NA]; DB02162[NA]	DB02183 [ADENOSINE-5'-DITUNGSTATE]; DB03349 [8-BROMO-ADENOSINE-5'-MONOPHOSPHATE]; DB00131 [ADENOSINE MONOPHOSPHATE]; DB01972 [GUANOSINE-5'-MONOPHOSPHATE]; DB02162 [5'-O-(N-ETHYL-SULFAMOYL)ADENOSINE]	54880[BCOR]; 5962[RDX]; 79977[GRHL2]; 2260[FGFR1]; 5781[PTPN11]; 6949[TCOF1]; 6925[TCF4]; 7046[TGFBR1]; 9839[ZEB2]; 546[ATRX]; 5818[PVRL1]; 65217[PCDH15]
GCSH	2653	214500	CHEDIAK-HIGASHI SYNDROME; CHS	6.903423e-05	DB03760[NA]; DB00145[Aciport]; DB03187[NA]	DB03760 [DIHYDROLIPOIC ACID]; DB00145 [GLYCINE]; DB03187 [6-(HYDROXYETHYLDITHIO)-8-(AMINOMETHYLTHIO)OCTANOIC ACID]	26191[PTPN22]; 4125[MAN2B1]; 3575[IL7R]; 3689[ITGB2]; 3119[HLA-DQB1]; 695[BTK]; 3687[ITGAX]; 5788[PTPRC]; 3117[HLA-DQA1]; 653361[NCF1]; 1536[CYBB]
PFN2	5217	214500	CHEDIAK-HIGASHI SYNDROME; CHS	1.523482e-05	DB02580[NA]; DB02078[NA]	DB02580 [1-(2-METHOXY-ETHOXY)-2-{2-[2-(2-METHOXY-ETHOXY]-ETHOXY}-ETHANE]; DB02078 [1-METHOXY-2-[2-(2-METHOXY-ETHOXY]-ETHANE]	7454[WAS]; 4125[MAN2B1]; 3575[IL7R]; 3119[HLA-DQB1]; 2213[FCGR2B]; 3561[IL2RG]; 26191[PTPN22]; 5788[PTPRC]; 3117[HLA-DQA1]; 3123[HLA-DRB1]; 10312[TCIRG1]
SKP1	6500	214500	CHEDIAK-HIGASHI SYNDROME; CHS	1.516143e-06	DB07950[NA]; DB06981[NA]; DB06980[NA]; DB06982[NA]; DB01750[NA]	DB07950 [1H-INDOL-3-YLACETIC ACID]; DB06981 [(2S)-2-(1H-INDOL-3-YL)PENTANOIC ACID]; DB06980 [(2S)-2-(1H-INDOL-3-YL)HEXANOIC ACID]; DB06982 [(2S)-8-[(TERT-BUTOXYCARBONYL)AMINO]-2-(1H-INDOL-3-YL)OCTANOIC ACID]; DB01750 [NAPHTHALEN-1-YL-ACETIC ACID]	7454[WAS]; 26277[TINF2]; 351[APP]; 64421[DCLRE1C]; 5660[PSAP]; 3119[HLA-DQB1]; 2213[FCGR2B]; 8546[AP3B1]; 3687[ITGAX]; 4548[MTR]; 100133941[CD24]; 3117[HLA-DQA1]; 5728[PTEN]; 10312[TCIRG1]; 1536[CYBB]; 653361[NCF1]; 3257[HPS1]; 1760[DMPK]; 323[APBB2]
GBA	2629	118400	CHERUBISM',	2.157462e-05	DB03106[NA]; DB08283[NA]; DB03740[NA]	DB03106 [MYO-INOSITOL]; DB08283 [(2R,3R,4R,5S)-2-(HYDROXYMETHYL)-1-NONYLPIPERIDINE-3,4,5-TRIOL]; DB03740 [2-(ACETYLAMINO)-2-DEOXY-A-D-GLUCOPYRANOSE]	10075[HUWE1]; 4591[TRIM37]; 3643[INSR]; 2260[FGFR1]; 4204[MECP2]; 7468[WHSC1]; 1277[COL1A1]; 6654[SOS1]; 8626[TP63]
SLC7A1	6541	118430	CHLORPROPAMIDE-ALCOHOL FLUSHING; CPAF	3.351101e-05	DB00129[OKG (Nature's Bounty)]; DB00125[Argamine]; DB00123[Enisyl]	DB00129 [L-ORNITHINE]; DB00125 [L-ARGININE]; DB00123 [L-LYSINE]	5444[PON1]; 1636[ACE]; 3077[HFE]
CACNA2D3	55799	118600	CHONDROCALCINOSIS 2; CCAL2',	8.520846e-06	DB06712[Nivadil]; DB00381[Amlocard]	DB06712 [NILVADIPINE]; DB00381 [AMLODIPINE]	3875[KRT18]; 3856[KRT8]; 10165[SLC25A13]; 2778[GNAS]
CALM1	801	302960	CHONDRODYSPLASIA PUNCTATA 2, X-LINKED DOMINANT; CDPX2',	1.293999e-05	DB00850[Apo-Perphenazine]; DB03900[NA]; DB01100[Halomonth]; DB01069[Allergan]; DB00527[Cinchocaine]; DB01023[AGON SR]; DB08039[NA]; DB00622[Cardene]; DB00831[Eskazine]; DB01429[Aspenon]; DB04513[NA]; DB01244[Vascor]; DB00836[Apo-Loperamide]; DB00753[Aerrane]; DB00925[Bensylyt]; DB02868[NA]; DB01373[NA]; DB08231[NA]; DB00623[Apo-Fluphenazine]; DB01115[Adalat]; DB03977[NA]; DB04841[Apo-flunarizine …	DB00850 [PERPHENAZINE]; DB03900 [2-METHYL-2-PROPANOL]; DB01100 [PIMOZIDE]; DB01069 [PROMETHAZINE]; DB00527 [DIBUCAINE]; DB01023 [FELODIPINE]; DB08039 [(3Z)-N,N-DIMETHYL-2-OXO-3-(4,5,6,7-TETRAHYDRO-1H-INDOL-2-YLMETHYLIDENE)-2,3-DIHYDRO-1H-INDOLE-5-SULFONAMIDE]; DB00622 [NICARDIPINE]; DB00831 [TRIFLUOPERAZINE]; DB01429 [APRINDINE]; DB04513 [N-(6-AMINOHEXYL)-5-CHLORO-1-NAPHTHALENESULFONAMIDE]; DB012…	6638[SNRPN]; 10682[EBP]; 2200[FBN1]; 22930[RAB3GAP1]; 5189[PEX1]; 2710[GK]; 26503[SLC17A5]; 2588[GALNS]; 2073[ERCC5]; 145173[B3GALTL]; 30[ACAA1]; 7136[TNNI2]; 7468[WHSC1]; 546[ATRX]; 54880[BCOR]; 5048[PAFAH1B1]; 79158[GNPTAB]; 7227[TRPS1]; 157570[ESCO2]; 2317[FLNB]; 5194[PEX13]; 673[BRAF]; 7476[WNT7A]; 2071[ERCC3]; 8813[DPM1]; 2737[GLI3]; 2316[FLNA]; 3930[LBR]; 10743[RAI1]; 5116[PCNT]; 538[ATP7A]…
CALM3	808	302960	CHONDRODYSPLASIA PUNCTATA 2, X-LINKED DOMINANT; CDPX2',	2.576577e-06	DB00850[Apo-Perphenazine]; DB03900[NA]; DB01100[Halomonth]; DB01069[Allergan]; DB00527[Cinchocaine]; DB01023[AGON SR]; DB08039[NA]; DB00622[Cardene]; DB00831[Eskazine]; DB01429[Aspenon]; DB04513[NA]; DB01244[Vascor]; DB00836[Apo-Loperamide]; DB00753[Aerrane]; DB00925[Bensylyt]; DB02868[NA]; DB01373[NA]; DB08231[NA]; DB00623[Apo-Fluphenazine]; DB01115[Adalat]; DB03977[NA]; DB04841[Apo-flunarizine …	DB00850 [PERPHENAZINE]; DB03900 [2-METHYL-2-PROPANOL]; DB01100 [PIMOZIDE]; DB01069 [PROMETHAZINE]; DB00527 [DIBUCAINE]; DB01023 [FELODIPINE]; DB08039 [(3Z)-N,N-DIMETHYL-2-OXO-3-(4,5,6,7-TETRAHYDRO-1H-INDOL-2-YLMETHYLIDENE)-2,3-DIHYDRO-1H-INDOLE-5-SULFONAMIDE]; DB00622 [NICARDIPINE]; DB00831 [TRIFLUOPERAZINE]; DB01429 [APRINDINE]; DB04513 [N-(6-AMINOHEXYL)-5-CHLORO-1-NAPHTHALENESULFONAMIDE]; DB012…	6638[SNRPN]; 10682[EBP]; 2200[FBN1]; 22930[RAB3GAP1]; 5189[PEX1]; 2710[GK]; 26503[SLC17A5]; 2588[GALNS]; 2073[ERCC5]; 145173[B3GALTL]; 5631[PRPS1]; 30[ACAA1]; 50814[NSDHL]; 7136[TNNI2]; 7468[WHSC1]; 11285[B4GALT7]; 9469[CHST3]; 5605[MAP2K2]; 9569[GTF2IRD1]; 5048[PAFAH1B1]; 79158[GNPTAB]; 7227[TRPS1]; 157570[ESCO2]; 2317[FLNB]; 5194[PEX13]; 673[BRAF]; 7476[WNT7A]; 2071[ERCC3]; 8813[DPM1]; 2737[GLI…
HSD17B4	3295	118700	CHOREA, BENIGN HEREDITARY; BHC',	9.118515e-05	DB03192[NA]; DB00157[Nadide]; DB01907[NA]	DB03192 [3R-HYDROXYDECANOYL-COA]; DB00157 [NADH]; DB01907 [NICOTINAMIDE-ADENINE-DINUCLEOTIDE]	23230[VPS13A]; 5582[PRKCG]; 773[CACNA1A]; 6712[SPTBN2]; 4137[MAPT]; 84668[FAM126A]
CALM3	808	609625	CHROMOSOME 10q26 DELETION SYNDROME',	5.904225e-05	DB00850[Apo-Perphenazine]; DB03900[NA]; DB01100[Halomonth]; DB01069[Allergan]; DB00527[Cinchocaine]; DB01023[AGON SR]; DB08039[NA]; DB00622[Cardene]; DB00831[Eskazine]; DB01429[Aspenon]; DB04513[NA]; DB01244[Vascor]; DB00836[Apo-Loperamide]; DB00753[Aerrane]; DB00925[Bensylyt]; DB02868[NA]; DB01373[NA]; DB08231[NA]; DB00623[Apo-Fluphenazine]; DB01115[Adalat]; DB03977[NA]; DB04841[Apo-flunarizine …	DB00850 [PERPHENAZINE]; DB03900 [2-METHYL-2-PROPANOL]; DB01100 [PIMOZIDE]; DB01069 [PROMETHAZINE]; DB00527 [DIBUCAINE]; DB01023 [FELODIPINE]; DB08039 [(3Z)-N,N-DIMETHYL-2-OXO-3-(4,5,6,7-TETRAHYDRO-1H-INDOL-2-YLMETHYLIDENE)-2,3-DIHYDRO-1H-INDOLE-5-SULFONAMIDE]; DB00622 [NICARDIPINE]; DB00831 [TRIFLUOPERAZINE]; DB01429 [APRINDINE]; DB04513 [N-(6-AMINOHEXYL)-5-CHLORO-1-NAPHTHALENESULFONAMIDE]; DB012…	5189[PEX1]; 8242[KDM5C]; 7468[WHSC1]; 5605[MAP2K2]; 54880[BCOR]; 2737[GLI3]; 4000[LMNA]; 9968[MED12]; 582[BBS1]; 4204[MECP2]; 8573[CASK]; 341640[FREM2]; 11285[B4GALT7]; 6535[SLC6A8]; 2317[FLNB]; 80144[FRAS1]; 7020[TFAP2A]; 5781[PTPN11]; 6611[SMS]; 10075[HUWE1]; 22930[RAB3GAP1]; 7136[TNNI2]; 546[ATRX]; 9569[GTF2IRD1]; 5048[PAFAH1B1]; 25836[NIPBL]; 2969[GTF2I]; 4548[MTR]; 123016[TTC8]; 3845[KRAS]; …
S100A11	6282	608636	CHROMOSOME 15q11-q13 DUPLICATION SYNDROME',	1.738141e-05	DB02482[NA]	DB02482 [PHOSPHONOTHREONINE]	2739[GLO1]; 3785[KCNQ2]; 10075[HUWE1]; 9581[PREPL]; 6389[SDHA]; 9378[NRXN1]; 5063[PAK3]; 1756[DMD]; 57338[JPH3]
SYK	6850	608636	CHROMOSOME 15q11-q13 DUPLICATION SYNDROME',	2.667129e-05	DB03261[NA]; DB08361[NA]; DB07159[NA]; DB06834[NA]; DB02010[NA]; DB07194[NA]	DB03261 [STI-571]; DB08361 [2-{[(1R,2S)-2-AMINOCYCLOHEXYL]AMINO}-4-[(3-METHYLPHENYL)AMINO]PYRIMIDINE-5-CARBOXAMIDE]; DB07159 [6-({5-FLUORO-2-[(3,4,5-TRIMETHOXYPHENYL)AMINO]PYRIMIDIN-4-YL}AMINO)-2,2-DIMETHYL-2H-PYRIDO[3,2-B][1,4]OXAZIN-3(4H)-ONE]; DB06834 [N-(2-HYDROXY-1,1-DIMETHYLETHYL)-1-METHYL-3-(1H-PYRROLO[2,3-B]PYRIDIN-2-YL)-1H-INDOLE-5-CARBOXAMIDE]; DB02010 [STAUROSPORINE]; DB07194 [2-{2-[(3…	10102[TSFM]; 7436[VLDLR]; 4338[MOCS2]; 7991[TUSC3]; 501[ALDH7A1]; 2653[GCSH]; 26503[SLC17A5]; 9581[PREPL]; 123606[NIPA1]; 84059[GPR98]
PSMB4	5692	612001	CHROMOSOME 15q13.3 DELETION SYNDROME',	4.27658e-05	DB07475[NA]; DB08515[NA]	DB07475 [N-[(1R)-1-(DIHYDROXYBORYL)-3-METHYLBUTYL]-N-(PYRAZIN-2-YLCARBONYL)-L-PHENYLALANINAMIDE]; DB08515 [(3AR,6R,6AS)-6-((S)-((S)-CYCLOHEX-2-ENYL)(HYDROXY)METHYL)-6A-METHYL-4-OXO-HEXAHYDRO-2H-FURO[3,2-C]PYRROLE-6-CARBALDEHYDE]	10075[HUWE1]; 9968[MED12]; 2260[FGFR1]; 4204[MECP2]; 157680[VPS13B]; 65109[UPF3B]; 54862[CC2D1A]; 2778[GNAS]
TSPO	706	612001	CHROMOSOME 15q13.3 DELETION SYNDROME',	8.636097e-05	DB01587[NA]; DB01178[Alinam]; DB00628[Chlorazepate]; DB00186[Almazine]; DB01544[Narcozep]; DB00962[Sonata]; DB00404[Alplax]; DB00829[Alboral]; DB01068[Antelepsin]; DB00231[Apo-Temazepam]; DB01198[Amoban]; DB00402[Estorra]; DB00897[Alti-Triazolam]	DB01587 [KETAZOLAM]; DB01178 [CHLORMEZANONE]; DB00628 [CLORAZEPATE]; DB00186 [LORAZEPAM]; DB01544 [FLUNITRAZEPAM]; DB00962 [ZALEPLON]; DB00404 [ALPRAZOLAM]; DB00829 [DIAZEPAM]; DB01068 [CLONAZEPAM]; DB00231 [TEMAZEPAM]; DB01198 [ZOPICLONE]; DB00402 [ESZOPICLONE]; DB00897 [TRIAZOLAM]	10075[HUWE1]; 2562[GABRB3]; 2566[GABRG2]; 10479[SLC9A6]; 3785[KCNQ2]; 157680[VPS13B]; 26047[CNTNAP2]
FASN	2194	612626	CHROMOSOME 15q26-qter DELETION SYNDROME',	9.166716e-05	DB01034[Helicocerin]; DB01083[Alli]	DB01034 [CERULENIN]; DB01083 [ORLISTAT]	25836[NIPBL]; 23133[PHF8]; 30[ACAA1]; 6926[TBX3]; 10743[RAI1]; 6925[TCF4]
GART	2618	612626	CHROMOSOME 15q26-qter DELETION SYNDROME',	5.024852e-05	DB00642[Alimta]; DB03546[NA]; DB02236[NA]	DB00642 [PEMETREXED]; DB03546 [10-CF3C(OH)2-DDACTHF]; DB02236 [GLYCINAMIDE RIBONUCLEOTIDE]	6638[SNRPN]; 5048[PAFAH1B1]; 3479[IGF1]; 1387[CREBBP]; 9990[SLC12A6]; 10084[PQBP1]; 5824[PEX19]; 64324[NSD1]; 4000[LMNA]; 5728[PTEN]; 2260[FGFR1]; 25836[NIPBL]; 8504[PEX3]; 1277[COL1A1]; 285489[DOK7]; 8242[KDM5C]; 9839[ZEB2]; 2263[FGFR2]; 6654[SOS1]; 6925[TCF4]
CALM1	801	146390	CHROMOSOME 18p DELETION SYNDROME',	7.946775e-05	DB00850[Apo-Perphenazine]; DB03900[NA]; DB01100[Halomonth]; DB01069[Allergan]; DB00527[Cinchocaine]; DB01023[AGON SR]; DB08039[NA]; DB00622[Cardene]; DB00831[Eskazine]; DB01429[Aspenon]; DB04513[NA]; DB01244[Vascor]; DB00836[Apo-Loperamide]; DB00753[Aerrane]; DB00925[Bensylyt]; DB02868[NA]; DB01373[NA]; DB08231[NA]; DB00623[Apo-Fluphenazine]; DB01115[Adalat]; DB03977[NA]; DB04841[Apo-flunarizine …	DB00850 [PERPHENAZINE]; DB03900 [2-METHYL-2-PROPANOL]; DB01100 [PIMOZIDE]; DB01069 [PROMETHAZINE]; DB00527 [DIBUCAINE]; DB01023 [FELODIPINE]; DB08039 [(3Z)-N,N-DIMETHYL-2-OXO-3-(4,5,6,7-TETRAHYDRO-1H-INDOL-2-YLMETHYLIDENE)-2,3-DIHYDRO-1H-INDOLE-5-SULFONAMIDE]; DB00622 [NICARDIPINE]; DB00831 [TRIFLUOPERAZINE]; DB01429 [APRINDINE]; DB04513 [N-(6-AMINOHEXYL)-5-CHLORO-1-NAPHTHALENESULFONAMIDE]; DB012…	6638[SNRPN]; 2200[FBN1]; 22930[RAB3GAP1]; 5189[PEX1]; 2688[GH1]; 3643[INSR]; 254065[BRWD3]; 8242[KDM5C]; 7468[WHSC1]; 546[ATRX]; 79813[EHMT1]; 54880[BCOR]; 5048[PAFAH1B1]; 7227[TRPS1]; 157570[ESCO2]; 2317[FLNB]; 545[ATR]; 145173[B3GALTL]; 2737[GLI3]; 5728[PTEN]; 9839[ZEB2]; 5116[PCNT]; 23529[CLCF1]; 9968[MED12]; 7050[TGIF1]; 55636[CHD7]; 5194[PEX13]; 2316[FLNA]; 7476[WNT7A]; 2260[FGFR1]; 4204[MEC…
CALM3	808	146390	CHROMOSOME 18p DELETION SYNDROME',	1.01926e-05	DB00850[Apo-Perphenazine]; DB03900[NA]; DB01100[Halomonth]; DB01069[Allergan]; DB00527[Cinchocaine]; DB01023[AGON SR]; DB08039[NA]; DB00622[Cardene]; DB00831[Eskazine]; DB01429[Aspenon]; DB04513[NA]; DB01244[Vascor]; DB00836[Apo-Loperamide]; DB00753[Aerrane]; DB00925[Bensylyt]; DB02868[NA]; DB01373[NA]; DB08231[NA]; DB00623[Apo-Fluphenazine]; DB01115[Adalat]; DB03977[NA]; DB04841[Apo-flunarizine …	DB00850 [PERPHENAZINE]; DB03900 [2-METHYL-2-PROPANOL]; DB01100 [PIMOZIDE]; DB01069 [PROMETHAZINE]; DB00527 [DIBUCAINE]; DB01023 [FELODIPINE]; DB08039 [(3Z)-N,N-DIMETHYL-2-OXO-3-(4,5,6,7-TETRAHYDRO-1H-INDOL-2-YLMETHYLIDENE)-2,3-DIHYDRO-1H-INDOLE-5-SULFONAMIDE]; DB00622 [NICARDIPINE]; DB00831 [TRIFLUOPERAZINE]; DB01429 [APRINDINE]; DB04513 [N-(6-AMINOHEXYL)-5-CHLORO-1-NAPHTHALENESULFONAMIDE]; DB012…	6611[SMS]; 6638[SNRPN]; 2200[FBN1]; 22930[RAB3GAP1]; 7252[TSHB]; 2688[GH1]; 3643[INSR]; 5631[PRPS1]; 254065[BRWD3]; 8242[KDM5C]; 7468[WHSC1]; 546[ATRX]; 79813[EHMT1]; 54880[BCOR]; 5048[PAFAH1B1]; 7227[TRPS1]; 157570[ESCO2]; 25836[NIPBL]; 545[ATR]; 145173[B3GALTL]; 2737[GLI3]; 5728[PTEN]; 9839[ZEB2]; 5116[PCNT]; 23529[CLCF1]; 9968[MED12]; 7050[TGIF1]; 55636[CHD7]; 5194[PEX13]; 2316[FLNA]; 7476[WNT…
CRAT	1384	146390	CHROMOSOME 18p DELETION SYNDROME',	5.571961e-05	DB00583[Carnitor]; DB01992[NA]; DB02648[NA]	DB00583 [L-CARNITINE]; DB01992 [COENZYME A]; DB02648 [(3-CARBOXY-2-(R)-HYDROXY-PROPYL)-TRIMETHYL-AMMONIUM]	54880[BCOR]; 80067[DCAF17]; 5194[PEX13]; 9342[SNAP29]; 25782[RAB3GAP2]; 7468[WHSC1]; 25836[NIPBL]; 9839[ZEB2]; 65109[UPF3B]
GART	2618	146390	CHROMOSOME 18p DELETION SYNDROME',	3.429605e-05	DB00642[Alimta]; DB03546[NA]; DB02236[NA]	DB00642 [PEMETREXED]; DB03546 [10-CF3C(OH)2-DDACTHF]; DB02236 [GLYCINAMIDE RIBONUCLEOTIDE]	6638[SNRPN]; 5824[PEX19]; 9990[SLC12A6]; 10084[PQBP1]; 285489[DOK7]; 5048[PAFAH1B1]; 64324[NSD1]; 5728[PTEN]; 2260[FGFR1]; 25836[NIPBL]; 8504[PEX3]; 7259[TSPYL1]; 347344[ZNF81]; 7050[TGIF1]; 8242[KDM5C]; 9839[ZEB2]; 2263[FGFR2]; 6925[TCF4]
PGD	5226	146390	CHROMOSOME 18p DELETION SYNDROME',	8.805462e-05	DB02212[NA]; DB03962[NA]; DB02076[NA]; DB00789[Gadopentetic Acid Dimeglumine Salt]; DB00851[Deticene]; DB00920[Ketotifen]	DB02212 [PYROPHOSPHATE 2-]; DB03962 [NICOTINAMIDE 8-BROMO-ADENINE DINUCLEOTIDE PHOSPHATE]; DB02076 [6-PHOSPHOGLUCONIC ACID]; DB00789 [GADOPENTETATE DIMEGLUMINE]; DB00851 [DACARBAZINE]; DB00920 [KETOTIFEN]	6638[SNRPN]; 54806[AHI1]; 9342[SNAP29]; 3643[INSR]; 4204[MECP2]; 2737[GLI3]; 5728[PTEN]; 2263[FGFR2]; 6925[TCF4]
CALM1	801	601808	CHROMOSOME 18q DELETION SYNDROME',	7.751903e-05	DB00850[Apo-Perphenazine]; DB03900[NA]; DB01100[Halomonth]; DB01069[Allergan]; DB00527[Cinchocaine]; DB01023[AGON SR]; DB08039[NA]; DB00622[Cardene]; DB00831[Eskazine]; DB01429[Aspenon]; DB04513[NA]; DB01244[Vascor]; DB00836[Apo-Loperamide]; DB00753[Aerrane]; DB00925[Bensylyt]; DB02868[NA]; DB01373[NA]; DB08231[NA]; DB00623[Apo-Fluphenazine]; DB01115[Adalat]; DB03977[NA]; DB04841[Apo-flunarizine …	DB00850 [PERPHENAZINE]; DB03900 [2-METHYL-2-PROPANOL]; DB01100 [PIMOZIDE]; DB01069 [PROMETHAZINE]; DB00527 [DIBUCAINE]; DB01023 [FELODIPINE]; DB08039 [(3Z)-N,N-DIMETHYL-2-OXO-3-(4,5,6,7-TETRAHYDRO-1H-INDOL-2-YLMETHYLIDENE)-2,3-DIHYDRO-1H-INDOLE-5-SULFONAMIDE]; DB00622 [NICARDIPINE]; DB00831 [TRIFLUOPERAZINE]; DB01429 [APRINDINE]; DB04513 [N-(6-AMINOHEXYL)-5-CHLORO-1-NAPHTHALENESULFONAMIDE]; DB012…	5189[PEX1]; 2316[FLNA]; 2200[FBN1]; 22930[RAB3GAP1]; 6638[SNRPN]; 55109[AGGF1]; 2588[GALNS]; 80184[CEP290]; 145173[B3GALTL]; 1277[COL1A1]; 7136[TNNI2]; 7468[WHSC1]; 546[ATRX]; 79813[EHMT1]; 23529[CLCF1]; 5048[PAFAH1B1]; 79158[GNPTAB]; 7227[TRPS1]; 157570[ESCO2]; 25836[NIPBL]; 4000[LMNA]; 5194[PEX13]; 673[BRAF]; 4548[MTR]; 30[ACAA1]; 2737[GLI3]; 5728[PTEN]; 9839[ZEB2]; 10743[RAI1]; 5116[PCNT]; 128…
CALM3	808	601808	CHROMOSOME 18q DELETION SYNDROME',	9.812115e-06	DB00850[Apo-Perphenazine]; DB03900[NA]; DB01100[Halomonth]; DB01069[Allergan]; DB00527[Cinchocaine]; DB01023[AGON SR]; DB08039[NA]; DB00622[Cardene]; DB00831[Eskazine]; DB01429[Aspenon]; DB04513[NA]; DB01244[Vascor]; DB00836[Apo-Loperamide]; DB00753[Aerrane]; DB00925[Bensylyt]; DB02868[NA]; DB01373[NA]; DB08231[NA]; DB00623[Apo-Fluphenazine]; DB01115[Adalat]; DB03977[NA]; DB04841[Apo-flunarizine …	DB00850 [PERPHENAZINE]; DB03900 [2-METHYL-2-PROPANOL]; DB01100 [PIMOZIDE]; DB01069 [PROMETHAZINE]; DB00527 [DIBUCAINE]; DB01023 [FELODIPINE]; DB08039 [(3Z)-N,N-DIMETHYL-2-OXO-3-(4,5,6,7-TETRAHYDRO-1H-INDOL-2-YLMETHYLIDENE)-2,3-DIHYDRO-1H-INDOLE-5-SULFONAMIDE]; DB00622 [NICARDIPINE]; DB00831 [TRIFLUOPERAZINE]; DB01429 [APRINDINE]; DB04513 [N-(6-AMINOHEXYL)-5-CHLORO-1-NAPHTHALENESULFONAMIDE]; DB012…	6611[SMS]; 5189[PEX1]; 2316[FLNA]; 2200[FBN1]; 25836[NIPBL]; 22930[RAB3GAP1]; 54880[BCOR]; 55109[AGGF1]; 2588[GALNS]; 80184[CEP290]; 145173[B3GALTL]; 1277[COL1A1]; 6638[SNRPN]; 50814[NSDHL]; 7136[TNNI2]; 7468[WHSC1]; 546[ATRX]; 7291[TWIST1]; 5605[MAP2K2]; 30008[EFEMP2]; 23529[CLCF1]; 5048[PAFAH1B1]; 79158[GNPTAB]; 7227[TRPS1]; 157570[ESCO2]; 2317[FLNB]; 4000[LMNA]; 5194[PEX13]; 673[BRAF]; 4548[MT…
GBA	2629	607872	CHROMOSOME 1p36 DELETION SYNDROME',	6.062747e-05	DB03106[NA]; DB08283[NA]; DB03740[NA]	DB03106 [MYO-INOSITOL]; DB08283 [(2R,3R,4R,5S)-2-(HYDROXYMETHYL)-1-NONYLPIPERIDINE-3,4,5-TRIOL]; DB03740 [2-(ACETYLAMINO)-2-DEOXY-A-D-GLUCOPYRANOSE]	6638[SNRPN]; 7337[UBE3A]; 4591[TRIM37]; 2629[GBA]; 93986[FOXP2]; 4524[MTHFR]; 2260[FGFR1]; 4204[MECP2]; 3198[HOXA1]; 7468[WHSC1]; 10743[RAI1]; 27286[SRPX2]; 8626[TP63]
VDAC2	7417	612474	CHROMOSOME 1q21.1 DELETION SYNDROME, 1.35-MB	6.971801e-05	DB01375[NA]	DB01375 [DIHYDROXYALUMINIUM]	10075[HUWE1]; 5309[PITX3]; 25836[NIPBL]; 9839[ZEB2]; 65109[UPF3B]; 5116[PCNT]; 6925[TCF4]
ARAF	369	612475	CHROMOSOME 1q21.1 DUPLICATION SYNDROME	5.373765e-05	DB00171[Adephos]	DB00171 [ADENOSINE TRIPHOSPHATE]	9378[NRXN1]; 4591[TRIM37]; 2296[FOXC1]; 5727[PTCH1]; 8573[CASK]; 10479[SLC9A6]; 10564[ARFGEF2]; 4644[MYO5A]; 26047[CNTNAP2]; 5999[RGS4]; 9581[PREPL]; 5063[PAK3]; 26278[SACS]; 4338[MOCS2]; 7227[TRPS1]; 2259[FGF14]; 6812[STXBP1]
HLA-B	3106	612475	CHROMOSOME 1q21.1 DUPLICATION SYNDROME	6.04091e-06	DB04464[NA]	DB04464 [N-FORMYLMETHIONINE]	8450[CUL4B]; 6326[SCN2A]; 10564[ARFGEF2]; 8398[PLA2G6]; 36[ACADSB]; 83394[PITPNM3]; 9378[NRXN1]; 26128[KIAA1279]; 23133[PHF8]; 501[ALDH7A1]; 5728[PTEN]; 65217[PCDH15]; 2055[CLN8]; 347733[TUBB2B]; 1501[CTNND2]; 2571[GAD1]; 2316[FLNA]; 8573[CASK]; 23229[ARHGEF9]; 5063[PAK3]; 9211[LGI1]; 7436[VLDLR]; 85300[ATCAY]; 1737[DLAT]; 4591[TRIM37]; 2657[GDF1]; 9581[PREPL]; 10479[SLC9A6]; 4644[MYO5A]; 84668[F…
P4HB	5034	612475	CHROMOSOME 1q21.1 DUPLICATION SYNDROME	1.828963e-07	DB03615[NA]	DB03615 [RIBOSTAMYCIN]	5602[MAPK10]; 5354[PLP1]; 4281[MID1]; 2554[GABRA1]; 11141[IL1RAPL1]; 6323[SCN1A]; 7227[TRPS1]; 2259[FGF14]; 1501[CTNND2]; 2566[GABRG2]; 2571[GAD1]; 491[ATP2B2]; 9378[NRXN1]; 785[CACNB4]; 9211[LGI1]; 6326[SCN2A]; 85300[ATCAY]; 4591[TRIM37]; 2657[GDF1]; 144165[PRICKLE1]; 7381[UQCRB]; 8905[AP1S2]; 6925[TCF4]; 57338[JPH3]
S100A11	6282	612475	CHROMOSOME 1q21.1 DUPLICATION SYNDROME	4.980349e-05	DB02482[NA]	DB02482 [PHOSPHONOTHREONINE]	2739[GLO1]; 1501[CTNND2]; 9378[NRXN1]; 10075[HUWE1]; 3708[ITPR1]; 2566[GABRG2]; 9581[PREPL]; 491[ATP2B2]; 26047[CNTNAP2]; 6323[SCN1A]; 5063[PAK3]; 6326[SCN2A]; 85300[ATCAY]; 5053[PAH]; 2554[GABRA1]; 57338[JPH3]
TSPO	706	612475	CHROMOSOME 1q21.1 DUPLICATION SYNDROME	5.17525e-05	DB01587[NA]; DB01178[Alinam]; DB00628[Chlorazepate]; DB00186[Almazine]; DB01544[Narcozep]; DB00962[Sonata]; DB00404[Alplax]; DB00829[Alboral]; DB01068[Antelepsin]; DB00231[Apo-Temazepam]; DB01198[Amoban]; DB00402[Estorra]; DB00897[Alti-Triazolam]	DB01587 [KETAZOLAM]; DB01178 [CHLORMEZANONE]; DB00628 [CLORAZEPATE]; DB00186 [LORAZEPAM]; DB01544 [FLUNITRAZEPAM]; DB00962 [ZALEPLON]; DB00404 [ALPRAZOLAM]; DB00829 [DIAZEPAM]; DB01068 [CLONAZEPAM]; DB00231 [TEMAZEPAM]; DB01198 [ZOPICLONE]; DB00402 [ESZOPICLONE]; DB00897 [TRIAZOLAM]	54806[AHI1]; 10075[HUWE1]; 4591[TRIM37]; 2566[GABRG2]; 3052[HCCS]; 10479[SLC9A6]; 26047[CNTNAP2]; 6323[SCN1A]; 2898[GRIK2]; 5063[PAK3]; 9211[LGI1]; 6326[SCN2A]; 157680[VPS13B]; 2554[GABRA1]; 85476[GFM1]; 9581[PREPL]; 2571[GAD1]; 57338[JPH3]
COX4I1	1327	612337	CHROMOSOME 1q43-q44 DELETION SYNDROME',	1.741937e-05	DB02659[NA]; DB04464[NA]	DB02659 [CHOLIC ACID]; DB04464 [N-FORMYLMETHIONINE]	2200[FBN1]; 2969[GTF2I]; 93986[FOXP2]; 23133[PHF8]; 7046[TGFBR1]; 145173[B3GALTL]; 4204[MECP2]; 60[ACTB]; 6102[RP2]; 3480[IGF1R]; 9839[ZEB2]
FECH	2235	612337	CHROMOSOME 1q43-q44 DELETION SYNDROME',	8.261292e-09	DB02659[NA]	DB02659 [CHOLIC ACID]	157570[ESCO2]; 25836[NIPBL]; 8242[KDM5C]; 6535[SLC6A8]; 5728[PTEN]; 5727[PTCH1]; 546[ATRX]; 2260[FGFR1]; 2688[GH1]; 6949[TCOF1]; 7846[TUBA1A]; 3480[IGF1R]; 9839[ZEB2]; 259266[ASPM]; 56975[FAM20C]; 55755[CDK5RAP2]
GOT1	2805	611867	CHROMOSOME 22q11.2 DELETION SYNDROME, DISTAL',	5.462865e-05	DB00142[Aciglut]; DB00151[NA]; DB04299[NA]; DB00128[Aspatofort]; DB00114[Biosechs]	DB00142 [L-GLUTAMIC ACID]; DB00151 [L-CYSTEINE]; DB04299 [MALEIC ACID]; DB00128 [L-ASPARTIC ACID]; DB00114 [PYRIDOXAL PHOSPHATE]	64324[NSD1]; 8481[OFD1]; 8626[TP63]; 6925[TCF4]; 25836[NIPBL]
GLTP	51228	606232	CHROMOSOME 22q13.3 DELETION SYNDROME',	1.94218e-05	DB02764[NA]; DB04465[NA]; DB04224[NA]; DB03203[NA]; DB03600[NA]; DB02440[NA]	DB02764 [HEXANE]; DB04465 [LACTOSE]; DB04224 [OLEIC ACID]; DB03203 [SPHINGOSINE]; DB03600 [DECANOIC ACID]; DB02440 [N-OCTANE]	7991[TUSC3]; 5728[PTEN]; 1013[CDH15]; 2898[GRIK2]; 9581[PREPL]; 9839[ZEB2]; 259266[ASPM]; 7531[YWHAE]
CALM1	801	612513	CHROMOSOME 2p16.1-p15 DELETION SYNDROME	6.980915e-06	DB00850[Apo-Perphenazine]; DB03900[NA]; DB01100[Halomonth]; DB01069[Allergan]; DB00527[Cinchocaine]; DB01023[AGON SR]; DB08039[NA]; DB00622[Cardene]; DB00831[Eskazine]; DB01429[Aspenon]; DB04513[NA]; DB01244[Vascor]; DB00836[Apo-Loperamide]; DB00753[Aerrane]; DB00925[Bensylyt]; DB02868[NA]; DB01373[NA]; DB08231[NA]; DB00623[Apo-Fluphenazine]; DB01115[Adalat]; DB03977[NA]; DB04841[Apo-flunarizine …	DB00850 [PERPHENAZINE]; DB03900 [2-METHYL-2-PROPANOL]; DB01100 [PIMOZIDE]; DB01069 [PROMETHAZINE]; DB00527 [DIBUCAINE]; DB01023 [FELODIPINE]; DB08039 [(3Z)-N,N-DIMETHYL-2-OXO-3-(4,5,6,7-TETRAHYDRO-1H-INDOL-2-YLMETHYLIDENE)-2,3-DIHYDRO-1H-INDOLE-5-SULFONAMIDE]; DB00622 [NICARDIPINE]; DB00831 [TRIFLUOPERAZINE]; DB01429 [APRINDINE]; DB04513 [N-(6-AMINOHEXYL)-5-CHLORO-1-NAPHTHALENESULFONAMIDE]; DB012…	5189[PEX1]; 10682[EBP]; 2200[FBN1]; 2588[GALNS]; 22930[RAB3GAP1]; 80184[CEP290]; 3643[INSR]; 2073[ERCC5]; 145173[B3GALTL]; 30[ACAA1]; 254065[BRWD3]; 7136[TNNI2]; 7468[WHSC1]; 546[ATRX]; 4488[MSX2]; 79813[EHMT1]; 23529[CLCF1]; 5048[PAFAH1B1]; 7227[TRPS1]; 157570[ESCO2]; 2317[FLNB]; 5194[PEX13]; 1376[CPT2]; 673[BRAF]; 657[BMPR1A]; 4548[MTR]; 8813[DPM1]; 2737[GLI3]; 3480[IGF1R]; 9839[ZEB2]; 10743[RA…
CALM3	808	612513	CHROMOSOME 2p16.1-p15 DELETION SYNDROME	4.581642e-07	DB00850[Apo-Perphenazine]; DB03900[NA]; DB01100[Halomonth]; DB01069[Allergan]; DB00527[Cinchocaine]; DB01023[AGON SR]; DB08039[NA]; DB00622[Cardene]; DB00831[Eskazine]; DB01429[Aspenon]; DB04513[NA]; DB01244[Vascor]; DB00836[Apo-Loperamide]; DB00753[Aerrane]; DB00925[Bensylyt]; DB02868[NA]; DB01373[NA]; DB08231[NA]; DB00623[Apo-Fluphenazine]; DB01115[Adalat]; DB03977[NA]; DB04841[Apo-flunarizine …	DB00850 [PERPHENAZINE]; DB03900 [2-METHYL-2-PROPANOL]; DB01100 [PIMOZIDE]; DB01069 [PROMETHAZINE]; DB00527 [DIBUCAINE]; DB01023 [FELODIPINE]; DB08039 [(3Z)-N,N-DIMETHYL-2-OXO-3-(4,5,6,7-TETRAHYDRO-1H-INDOL-2-YLMETHYLIDENE)-2,3-DIHYDRO-1H-INDOLE-5-SULFONAMIDE]; DB00622 [NICARDIPINE]; DB00831 [TRIFLUOPERAZINE]; DB01429 [APRINDINE]; DB04513 [N-(6-AMINOHEXYL)-5-CHLORO-1-NAPHTHALENESULFONAMIDE]; DB012…	5189[PEX1]; 8242[KDM5C]; 7468[WHSC1]; 5605[MAP2K2]; 54880[BCOR]; 2737[GLI3]; 9968[MED12]; 582[BBS1]; 9126[SMC3]; 8573[CASK]; 341640[FREM2]; 11285[B4GALT7]; 60[ACTB]; 2317[FLNB]; 80144[FRAS1]; 7020[TFAP2A]; 5781[PTPN11]; 6611[SMS]; 22930[RAB3GAP1]; 50814[NSDHL]; 7136[TNNI2]; 546[ATRX]; 9569[GTF2IRD1]; 5048[PAFAH1B1]; 25836[NIPBL]; 2969[GTF2I]; 4548[MTR]; 123016[TTC8]; 55131[RBM28]; 55636[CHD7]; 22…
CKMT2	1160	612513	CHROMOSOME 2p16.1-p15 DELETION SYNDROME	2.026481e-05	DB00148[Cosmocair C 100]	DB00148 [CREATINE]	2187[FANCB]; 7050[TGIF1]; 4983[OPHN1]; 6926[TBX3]; 65109[UPF3B]; 5818[PVRL1]; 8626[TP63]
CALM1	801	609425	CHROMOSOME 3q29 DELETION SYNDROME',	3.579741e-06	DB00850[Apo-Perphenazine]; DB03900[NA]; DB01100[Halomonth]; DB01069[Allergan]; DB00527[Cinchocaine]; DB01023[AGON SR]; DB08039[NA]; DB00622[Cardene]; DB00831[Eskazine]; DB01429[Aspenon]; DB04513[NA]; DB01244[Vascor]; DB00836[Apo-Loperamide]; DB00753[Aerrane]; DB00925[Bensylyt]; DB02868[NA]; DB01373[NA]; DB08231[NA]; DB00623[Apo-Fluphenazine]; DB01115[Adalat]; DB03977[NA]; DB04841[Apo-flunarizine …	DB00850 [PERPHENAZINE]; DB03900 [2-METHYL-2-PROPANOL]; DB01100 [PIMOZIDE]; DB01069 [PROMETHAZINE]; DB00527 [DIBUCAINE]; DB01023 [FELODIPINE]; DB08039 [(3Z)-N,N-DIMETHYL-2-OXO-3-(4,5,6,7-TETRAHYDRO-1H-INDOL-2-YLMETHYLIDENE)-2,3-DIHYDRO-1H-INDOLE-5-SULFONAMIDE]; DB00622 [NICARDIPINE]; DB00831 [TRIFLUOPERAZINE]; DB01429 [APRINDINE]; DB04513 [N-(6-AMINOHEXYL)-5-CHLORO-1-NAPHTHALENESULFONAMIDE]; DB012…	2316[FLNA]; 2200[FBN1]; 93986[FOXP2]; 8573[CASK]; 10075[HUWE1]; 8242[KDM5C]; 7468[WHSC1]; 546[ATRX]; 4488[MSX2]; 54880[BCOR]; 5048[PAFAH1B1]; 7227[TRPS1]; 157570[ESCO2]; 2317[FLNB]; 545[ATR]; 145173[B3GALTL]; 657[BMPR1A]; 4548[MTR]; 2737[GLI3]; 3480[IGF1R]; 9839[ZEB2]; 259266[ASPM]; 5116[PCNT]; 3476[IGBP1]; 9968[MED12]; 7050[TGIF1]; 55636[CHD7]; 254065[BRWD3]; 7476[WNT7A]; 5728[PTEN]; 5727[PTCH1]…
CALM3	808	609425	CHROMOSOME 3q29 DELETION SYNDROME',	4.429968e-06	DB00850[Apo-Perphenazine]; DB03900[NA]; DB01100[Halomonth]; DB01069[Allergan]; DB00527[Cinchocaine]; DB01023[AGON SR]; DB08039[NA]; DB00622[Cardene]; DB00831[Eskazine]; DB01429[Aspenon]; DB04513[NA]; DB01244[Vascor]; DB00836[Apo-Loperamide]; DB00753[Aerrane]; DB00925[Bensylyt]; DB02868[NA]; DB01373[NA]; DB08231[NA]; DB00623[Apo-Fluphenazine]; DB01115[Adalat]; DB03977[NA]; DB04841[Apo-flunarizine …	DB00850 [PERPHENAZINE]; DB03900 [2-METHYL-2-PROPANOL]; DB01100 [PIMOZIDE]; DB01069 [PROMETHAZINE]; DB00527 [DIBUCAINE]; DB01023 [FELODIPINE]; DB08039 [(3Z)-N,N-DIMETHYL-2-OXO-3-(4,5,6,7-TETRAHYDRO-1H-INDOL-2-YLMETHYLIDENE)-2,3-DIHYDRO-1H-INDOLE-5-SULFONAMIDE]; DB00622 [NICARDIPINE]; DB00831 [TRIFLUOPERAZINE]; DB01429 [APRINDINE]; DB04513 [N-(6-AMINOHEXYL)-5-CHLORO-1-NAPHTHALENESULFONAMIDE]; DB012…	6611[SMS]; 2316[FLNA]; 2200[FBN1]; 93986[FOXP2]; 8573[CASK]; 10075[HUWE1]; 8242[KDM5C]; 7468[WHSC1]; 546[ATRX]; 4488[MSX2]; 54880[BCOR]; 5048[PAFAH1B1]; 7227[TRPS1]; 157570[ESCO2]; 2317[FLNB]; 545[ATR]; 145173[B3GALTL]; 657[BMPR1A]; 4548[MTR]; 2737[GLI3]; 3480[IGF1R]; 9839[ZEB2]; 259266[ASPM]; 5116[PCNT]; 3476[IGBP1]; 9968[MED12]; 7050[TGIF1]; 55636[CHD7]; 254065[BRWD3]; 7476[WNT7A]; 5728[PTEN]; …
COX4I1	1327	609425	CHROMOSOME 3q29 DELETION SYNDROME',	2.245944e-05	DB02659[NA]; DB04464[NA]	DB02659 [CHOLIC ACID]; DB04464 [N-FORMYLMETHIONINE]	2200[FBN1]; 93986[FOXP2]; 23133[PHF8]; 7046[TGFBR1]; 145173[B3GALTL]; 4204[MECP2]; 60[ACTB]; 6102[RP2]; 3480[IGF1R]; 9839[ZEB2]
FECH	2235	609425	CHROMOSOME 3q29 DELETION SYNDROME',	2.259823e-06	DB02659[NA]	DB02659 [CHOLIC ACID]	157570[ESCO2]; 25836[NIPBL]; 8242[KDM5C]; 546[ATRX]; 5728[PTEN]; 5727[PTCH1]; 2260[FGFR1]; 55755[CDK5RAP2]; 3480[IGF1R]; 9839[ZEB2]; 259266[ASPM]; 56975[FAM20C]
GABRB3	2562	153550	CHROMOSOME 5q DELETION SYNDROME',	9.702091e-05	DB00818[Diprivan]; DB01215[Cannoc]; DB00897[Alti-Triazolam]; DB00801[Pacinone]; DB00186[Almazine]; DB00690[Dalmadorm]; DB01595[Alodorm]; DB01567[Erispan]; DB01588[Centrax]; DB01589[Cetrane]; DB00842[Adumbran]; DB00404[Alplax]; DB00546[Deracyn]; DB00475[A-Poxide]; DB00231[Apo-Temazepam]; DB01558[Apo-Bromazepam]; DB00349[Chlorepin]; DB00628[Chlorazepate]; DB01559[Clozan]; DB00592[Anatensol]; DB0060…	DB00818 [PROPOFOL]; DB01215 [ESTAZOLAM]; DB00897 [TRIAZOLAM]; DB00801 [HALAZEPAM]; DB00186 [LORAZEPAM]; DB00690 [FLURAZEPAM]; DB01595 [NITRAZEPAM]; DB01567 [FLUDIAZEPAM]; DB01588 [PRAZEPAM]; DB01589 [QUAZEPAM]; DB00842 [OXAZEPAM]; DB00404 [ALPRAZOLAM]; DB00546 [ADINAZOLAM]; DB00475 [CHLORDIAZEPOXIDE]; DB00231 [TEMAZEPAM]; DB01558 [BROMAZEPAM]; DB00349 [CLOBAZAM]; DB00628 [CLORAZEPATE]; DB01559 [C…	8301[PICALM]; 4026[LPP]; 2120[ETV6]; 861[RUNX1]; 54904[WHSC1L1]; 4627[MYH9]
CALM1	801	158170	CHROMOSOME 9p DELETION SYNDROME',	2.422854e-06	DB00850[Apo-Perphenazine]; DB03900[NA]; DB01100[Halomonth]; DB01069[Allergan]; DB00527[Cinchocaine]; DB01023[AGON SR]; DB08039[NA]; DB00622[Cardene]; DB00831[Eskazine]; DB01429[Aspenon]; DB04513[NA]; DB01244[Vascor]; DB00836[Apo-Loperamide]; DB00753[Aerrane]; DB00925[Bensylyt]; DB02868[NA]; DB01373[NA]; DB08231[NA]; DB00623[Apo-Fluphenazine]; DB01115[Adalat]; DB03977[NA]; DB04841[Apo-flunarizine …	DB00850 [PERPHENAZINE]; DB03900 [2-METHYL-2-PROPANOL]; DB01100 [PIMOZIDE]; DB01069 [PROMETHAZINE]; DB00527 [DIBUCAINE]; DB01023 [FELODIPINE]; DB08039 [(3Z)-N,N-DIMETHYL-2-OXO-3-(4,5,6,7-TETRAHYDRO-1H-INDOL-2-YLMETHYLIDENE)-2,3-DIHYDRO-1H-INDOLE-5-SULFONAMIDE]; DB00622 [NICARDIPINE]; DB00831 [TRIFLUOPERAZINE]; DB01429 [APRINDINE]; DB04513 [N-(6-AMINOHEXYL)-5-CHLORO-1-NAPHTHALENESULFONAMIDE]; DB012…	5189[PEX1]; 10682[EBP]; 2200[FBN1]; 2588[GALNS]; 6638[SNRPN]; 79158[GNPTAB]; 8242[KDM5C]; 4683[NBN]; 182[JAG1]; 1277[COL1A1]; 1387[CREBBP]; 5447[POR]; 254065[BRWD3]; 7136[TNNI2]; 7468[WHSC1]; 546[ATRX]; 9469[CHST3]; 79813[EHMT1]; 23529[CLCF1]; 5048[PAFAH1B1]; 6654[SOS1]; 7227[TRPS1]; 157570[ESCO2]; 6223[RPS19]; 23414[ZFPM2]; 5194[PEX13]; 673[BRAF]; 657[BMPR1A]; 4548[MTR]; 8813[DPM1]; 2737[GLI3]; …
CALM3	808	158170	CHROMOSOME 9p DELETION SYNDROME',	1.77607e-07	DB00850[Apo-Perphenazine]; DB03900[NA]; DB01100[Halomonth]; DB01069[Allergan]; DB00527[Cinchocaine]; DB01023[AGON SR]; DB08039[NA]; DB00622[Cardene]; DB00831[Eskazine]; DB01429[Aspenon]; DB04513[NA]; DB01244[Vascor]; DB00836[Apo-Loperamide]; DB00753[Aerrane]; DB00925[Bensylyt]; DB02868[NA]; DB01373[NA]; DB08231[NA]; DB00623[Apo-Fluphenazine]; DB01115[Adalat]; DB03977[NA]; DB04841[Apo-flunarizine …	DB00850 [PERPHENAZINE]; DB03900 [2-METHYL-2-PROPANOL]; DB01100 [PIMOZIDE]; DB01069 [PROMETHAZINE]; DB00527 [DIBUCAINE]; DB01023 [FELODIPINE]; DB08039 [(3Z)-N,N-DIMETHYL-2-OXO-3-(4,5,6,7-TETRAHYDRO-1H-INDOL-2-YLMETHYLIDENE)-2,3-DIHYDRO-1H-INDOLE-5-SULFONAMIDE]; DB00622 [NICARDIPINE]; DB00831 [TRIFLUOPERAZINE]; DB01429 [APRINDINE]; DB04513 [N-(6-AMINOHEXYL)-5-CHLORO-1-NAPHTHALENESULFONAMIDE]; DB012…	6611[SMS]; 5189[PEX1]; 10682[EBP]; 2200[FBN1]; 2588[GALNS]; 54880[BCOR]; 4548[MTR]; 7136[TNNI2]; 4683[NBN]; 182[JAG1]; 1277[COL1A1]; 1387[CREBBP]; 6638[SNRPN]; 50814[NSDHL]; 254065[BRWD3]; 8242[KDM5C]; 7468[WHSC1]; 546[ATRX]; 7291[TWIST1]; 9469[CHST3]; 5605[MAP2K2]; 79813[EHMT1]; 9569[GTF2IRD1]; 5048[PAFAH1B1]; 6654[SOS1]; 79158[GNPTAB]; 7227[TRPS1]; 5447[POR]; 6223[RPS19]; 23414[ZFPM2]; 5194[PEX…
CRAT	1384	158170	CHROMOSOME 9p DELETION SYNDROME',	5.674502e-05	DB00583[Carnitor]; DB01992[NA]; DB02648[NA]	DB00583 [L-CARNITINE]; DB01992 [COENZYME A]; DB02648 [(3-CARBOXY-2-(R)-HYDROXY-PROPYL)-TRIMETHYL-AMMONIUM]	54880[BCOR]; 80067[DCAF17]; 5194[PEX13]; 9342[SNAP29]; 4683[NBN]; 25782[RAB3GAP2]; 7468[WHSC1]; 6591[SNAI2]; 25836[NIPBL]; 9839[ZEB2]; 65109[UPF3B]
NDUFV3	4731	158170	CHROMOSOME 9p DELETION SYNDROME',	6.512382e-05	DB00157[Nadide]	DB00157 [NADH]	54880[BCOR]; 3845[KRAS]; 7337[UBE3A]; 197131[UBR1]; 9839[ZEB2]; 8573[CASK]; 2332[FMR1]; 546[ATRX]; 6654[SOS1]; 157680[VPS13B]
ADRA2A	150	246700	CHYLOMICRON RETENTION DISEASE; CMRD',	1.197297e-05	DB00268[ReQuip CR]; DB00320[Agit]; DB00964[Aplonidine]; DB00246[Geodon]; DB06711[Albalon]; DB00575[Adesipress]; DB00797[Artonil]; DB01018[Estulic]; DB00368[Levophed]; DB01238[Abilify]; DB01577[Desoxyn]; DB00334[Olansek]; DB00668[ADROP]; DB01186[Permax]; DB00543[Ascendin]; DB00363[Asaleptin]; DB04948[BritLofex]; DB01363[Ephedra vulgaris]; DB01472[NA]; DB01287[NA]; DB00397[Acutrim]; DB01403[Levopro…	DB00268 [ROPINIROLE]; DB00320 [DIHYDROERGOTAMINE]; DB00964 [APRACLONIDINE]; DB00246 [ZIPRASIDONE]; DB06711 [NAPHAZOLINE]; DB00575 [CLONIDINE]; DB00797 [TOLAZOLINE]; DB01018 [GUANFACINE]; DB00368 [NOREPINEPHRINE]; DB01238 [ARIPIPRAZOLE]; DB01577 [METHAMPHETAMINE]; DB00334 [OLANZAPINE]; DB00668 [EPINEPHRINE]; DB01186 [PERGOLIDE]; DB00543 [AMOXAPINE]; DB00363 [CLOZAPINE]; DB04948 [LOFEXIDINE]; DB013…	3032[HADHB]; 34[ACADM]; 9414[TJP2]; 8029[CUBN]; 51[ACOX1]
CACNA2D3	55799	215600	CIRRHOSIS, FAMILIAL',	4.763553e-05	DB06712[Nivadil]; DB00381[Amlocard]	DB06712 [NILVADIPINE]; DB00381 [AMLODIPINE]	3875[KRT18]; 3856[KRT8]; 10165[SLC25A13]
CP	1356	215700	CITRULLINEMIA, CLASSIC',	1.322364e-07	DB00055[Xigris]	DB00055 [DROTRECOGIN ALFA]	5096[PCCB]; 1355[COX15]; 5160[PDHA1]; 23168[RTF1]; 3077[HFE]; 25974[MMACHC]; 2710[GK]; 79133[NDUFAF5]; 2653[GCSH]; 1738[DLD]; 4720[NDUFS2]; 30[ACAA1]; 2937[GSS]; 23600[AMACR]; 29078[NDUFAF4]; 326625[MMAB]; 27089[UQCRQ]; 3712[IVD]; 2110[ETFDH]; 374291[NDUFS7]
CSF2RB	1439	215700	CITRULLINEMIA, CLASSIC',	3.205643e-07	DB00020[Immunex]; DB02944[NA]; DB03965[NA]	DB00020 [SARGRAMOSTIM]; DB02944 [ALPHA-D-MANNOSE]; DB03965 [FUCOSE]	5860[QDPR]; 91942[NDUFAF2]; 445[ASS1]; 4594[MUT]; 79133[NDUFAF5]; 359[AQP2]; 3295[HSD17B4]; 4695[NDUFA2]; 10128[LRPPRC]; 3712[IVD]; 27089[UQCRQ]
CXCR4	7852	215700	CITRULLINEMIA, CLASSIC',	2.366176e-05	DB06809[Mozobil]; DB00452[Actilin]	DB06809 [PLERIXAFOR]; DB00452 [FRAMYCETIN]	4351[MPI]; 3077[HFE]; 4952[OCRL]; 501[ALDH7A1]; 2653[GCSH]; 8803[SUCLA2]; 5160[PDHA1]
NID1	4811	215700	CITRULLINEMIA, CLASSIC',	6.099561e-06	DB00013[Abbokinase]	DB00013 [UROKINASE]	5625[PRODH]; 5860[QDPR]; 5160[PDHA1]; 1355[COX15]; 2710[GK]; 7381[UQCRB]; 56922[MCCC1]; 4719[NDUFS1]; 10128[LRPPRC]; 3712[IVD]; 4722[NDUFS3]; 8659[ALDH4A1]
CP	1356	603471	CITRULLINEMIA, TYPE II, ADULT-ONSET; CTLN2',	6.391859e-05	DB00055[Xigris]	DB00055 [DROTRECOGIN ALFA]	1738[DLD]; 2653[GCSH]; 79133[NDUFAF5]; 4720[NDUFS2]; 56172[ANKH]; 2937[GSS]; 29078[NDUFAF4]; 3077[HFE]; 27089[UQCRQ]; 5160[PDHA1]; 2110[ETFDH]; 1356[CP]
CSF2RB	1439	603471	CITRULLINEMIA, TYPE II, ADULT-ONSET; CTLN2',	4.210529e-05	DB00020[Immunex]; DB02944[NA]; DB03965[NA]	DB00020 [SARGRAMOSTIM]; DB02944 [ALPHA-D-MANNOSE]; DB03965 [FUCOSE]	5860[QDPR]; 91942[NDUFAF2]; 445[ASS1]; 4594[MUT]; 79133[NDUFAF5]; 359[AQP2]; 27089[UQCRQ]
F13A1	2162	603471	CITRULLINEMIA, TYPE II, ADULT-ONSET; CTLN2',	4.392226e-06	DB01839[NA]; DB02340[NA]	DB01839 [1,2-PROPANEDIOL]; DB02340 [N-ACETYL-SERINE]	34[ACADM]; 5160[PDHA1]; 5264[PHYH]; 4720[NDUFS2]; 4723[NDUFV1]
CKMT2	1160	300602	CLARK-BARAITSER SYNDROME',	3.324457e-05	DB00148[Cosmocair C 100]	DB00148 [CREATINE]	2187[FANCB]; 6926[TBX3]; 4983[OPHN1]; 7050[TGIF1]; 65109[UPF3B]; 5818[PVRL1]; 1861[TOR1A]; 8626[TP63]
SLC16A4	9122	118980	CLAVICLE, PSEUDARTHROSIS OF, CONGENITAL	2.396733e-07	DB00119[NA]	DB00119 [PYRUVIC ACID]	9839[ZEB2]; 6949[TCOF1]; 1277[COL1A1]; 6925[TCF4]; 8626[TP63]
CKMT2	1160	216100	CLEFT LIP/PALATE WITH ABNORMAL THUMBS AND MICROCEPHALY',	8.264525e-05	DB00148[Cosmocair C 100]	DB00148 [CREATINE]	65109[UPF3B]; 5818[PVRL1]; 2187[FANCB]; 6926[TBX3]; 8626[TP63]
COMT	1312	216100	CLEFT LIP/PALATE WITH ABNORMAL THUMBS AND MICROCEPHALY',	7.674362e-05	DB00494[Comtan]; DB03907[NA]; DB00118[SAMe Rx-Mood]; DB02105[NA]; DB03336[NA]; DB08049[NA]; DB00323[Tasmar]; DB07462[NA]	DB00494 [ENTACAPONE]; DB03907 [N-{3-[5-(6-AMINO-PURIN-9-YL)-3,4-DIHYDROXY-TETRAHYDRO-FURAN-2-YL]-ALLYL}-2,3-DIHYDROXY-5-NITRO-BENZAMIDE]; DB00118 [S-ADENOSYLMETHIONINE]; DB02105 [3,5-DINITROCATECHOL]; DB03336 [BIA]; DB08049 [7,8-DIHYDROXY-4-PHENYL-2H-CHROMEN-2-ONE]; DB00323 [TOLCAPONE]; DB07462 [(3,4-DIHYDROXY-2-NITROPHENYL)(PHENYL)METHANONE]	54880[BCOR]; 6125[RPL5]; 79158[GNPTAB]; 3339[HSPG2]; 8481[OFD1]; 545[ATR]; 2260[FGFR1]; 25836[NIPBL]; 2737[GLI3]; 8573[CASK]; 7468[WHSC1]; 546[ATRX]
FNTA	2339	216100	CLEFT LIP/PALATE WITH ABNORMAL THUMBS AND MICROCEPHALY',	5.713992e-05	DB08676[NA]; DB07895[NA]; DB07780[NA]; DB07227[NA]; DB06953[NA]; DB08180[NA]; DB08674[NA]; DB07216[NA]; DB07841[NA]; DB07771[NA]; DB07752[NA]	DB08676 [(20S)-19,20,22,23-TETRAHYDRO-19-OXO-5H,21H-18,20-ETHANO-12,14-ETHENO-6,10-METHENOBENZ[D]IMIDAZO[4,3-L][1,6,9,13]OXATRIAZACYCLONOADECOSINE-9-CARBONITRILE]; DB07895 [ALPHA-HYDROXYFARNESYLPHOSPHONIC ACID]; DB07780 [FARNESYL DIPHOSPHATE]; DB07227 [4-[(5-{[4-(3-CHLOROPHENYL)-3-OXOPIPERAZIN-1-YL]METHYL}-1H-IMIDAZOL-1-YL)METHYL]BENZONITRILE]; DB06953 [2-CHLORO-5-(3-CHLORO-PHENYL)-6-[(4-CYANO-PH…	4000[LMNA]; 9968[MED12]; 23545[ATP6V0A2]; 64324[NSD1]; 2316[FLNA]; 8242[KDM5C]; 2260[FGFR1]; 2317[FLNB]; 80144[FRAS1]; 285489[DOK7]; 4281[MID1]; 8573[CASK]; 1277[COL1A1]; 65109[UPF3B]
CKMT2	1160	600460	CLEFT PALATE, CARDIAC DEFECT, GENITAL ANOMALIES, AND ECTRODACTYLY',	8.547342e-07	DB00148[Cosmocair C 100]	DB00148 [CREATINE]	2187[FANCB]; 7050[TGIF1]; 4983[OPHN1]; 6926[TBX3]; 65109[UPF3B]; 5818[PVRL1]; 8626[TP63]
FECH	2235	119540	CLEFT PALATE, ISOLATED; CPI',	5.862753e-05	DB02659[NA]	DB02659 [CHOLIC ACID]	157570[ESCO2]; 25836[NIPBL]; 546[ATRX]; 5727[PTCH1]; 2260[FGFR1]; 55755[CDK5RAP2]; 6949[TCOF1]; 5728[PTEN]; 9839[ZEB2]; 259266[ASPM]; 56975[FAM20C]
GBA	2629	119540	CLEFT PALATE, ISOLATED; CPI',	7.872605e-05	DB03106[NA]; DB08283[NA]; DB03740[NA]	DB03106 [MYO-INOSITOL]; DB08283 [(2R,3R,4R,5S)-2-(HYDROXYMETHYL)-1-NONYLPIPERIDINE-3,4,5-TRIOL]; DB03740 [2-(ACETYLAMINO)-2-DEOXY-A-D-GLUCOPYRANOSE]	10075[HUWE1]; 93986[FOXP2]; 4524[MTHFR]; 2260[FGFR1]; 4204[MECP2]; 7468[WHSC1]; 10743[RAI1]; 27286[SRPX2]; 6654[SOS1]; 8626[TP63]
COMT	1312	303400	CLEFT PALATE, X-LINKED; CPX',	4.94959e-05	DB00494[Comtan]; DB03907[NA]; DB00118[SAMe Rx-Mood]; DB02105[NA]; DB03336[NA]; DB08049[NA]; DB00323[Tasmar]; DB07462[NA]	DB00494 [ENTACAPONE]; DB03907 [N-{3-[5-(6-AMINO-PURIN-9-YL)-3,4-DIHYDROXY-TETRAHYDRO-FURAN-2-YL]-ALLYL}-2,3-DIHYDROXY-5-NITRO-BENZAMIDE]; DB00118 [S-ADENOSYLMETHIONINE]; DB02105 [3,5-DINITROCATECHOL]; DB03336 [BIA]; DB08049 [7,8-DIHYDROXY-4-PHENYL-2H-CHROMEN-2-ONE]; DB00323 [TOLCAPONE]; DB07462 [(3,4-DIHYDROXY-2-NITROPHENYL)(PHENYL)METHANONE]	54880[BCOR]; 6125[RPL5]; 10801[SEPT9]; 8481[OFD1]; 4524[MTHFR]; 2260[FGFR1]; 2737[GLI3]; 8573[CASK]; 7468[WHSC1]
TGFBR2	7048	303400	CLEFT PALATE, X-LINKED; CPX',	7.104717e-05	DB04077[NA]	DB04077 [GLYCEROL]	10084[PQBP1]; 7140[TNNT3]; 7048[TGFBR2]; 7136[TNNI2]; 7468[WHSC1]; 1836[SLC26A2]; 8626[TP63]
SOD1	6647	155145	CLEFT, MEDIAN, OF UPPER LIP WITH POLYPS OF FACIAL SKIN AND NASAL MUCOSA',	9.799255e-05	DB03382[NA]	DB03382 [S-OXY CYSTEINE]	9990[SLC12A6]; 7020[TFAP2A]; 8573[CASK]; 6925[TCF4]; 7046[TGFBR1]
CALM1	801	216340	CLEIDOCRANIAL DYSPLASIA WITH MICROGNATHIA, ABSENT THUMBS, AND DISTAL APHALANGIA',	1.001877e-06	DB00850[Apo-Perphenazine]; DB03900[NA]; DB01100[Halomonth]; DB01069[Allergan]; DB00527[Cinchocaine]; DB01023[AGON SR]; DB08039[NA]; DB00622[Cardene]; DB00831[Eskazine]; DB01429[Aspenon]; DB04513[NA]; DB01244[Vascor]; DB00836[Apo-Loperamide]; DB00753[Aerrane]; DB00925[Bensylyt]; DB02868[NA]; DB01373[NA]; DB08231[NA]; DB00623[Apo-Fluphenazine]; DB01115[Adalat]; DB03977[NA]; DB04841[Apo-flunarizine …	DB00850 [PERPHENAZINE]; DB03900 [2-METHYL-2-PROPANOL]; DB01100 [PIMOZIDE]; DB01069 [PROMETHAZINE]; DB00527 [DIBUCAINE]; DB01023 [FELODIPINE]; DB08039 [(3Z)-N,N-DIMETHYL-2-OXO-3-(4,5,6,7-TETRAHYDRO-1H-INDOL-2-YLMETHYLIDENE)-2,3-DIHYDRO-1H-INDOLE-5-SULFONAMIDE]; DB00622 [NICARDIPINE]; DB00831 [TRIFLUOPERAZINE]; DB01429 [APRINDINE]; DB04513 [N-(6-AMINOHEXYL)-5-CHLORO-1-NAPHTHALENESULFONAMIDE]; DB012…	5189[PEX1]; 2316[FLNA]; 2200[FBN1]; 22930[RAB3GAP1]; 26503[SLC17A5]; 8242[KDM5C]; 2073[ERCC5]; 30[ACAA1]; 1387[CREBBP]; 2588[GALNS]; 7468[WHSC1]; 546[ATRX]; 1001[CDH3]; 9469[CHST3]; 54880[BCOR]; 5048[PAFAH1B1]; 79158[GNPTAB]; 7227[TRPS1]; 157570[ESCO2]; 6223[RPS19]; 545[ATR]; 145173[B3GALTL]; 4548[MTR]; 8813[DPM1]; 4041[LRP5]; 5728[PTEN]; 9839[ZEB2]; 3930[LBR]; 5116[PCNT]; 4000[LMNA]; 23529[CLCF1…
CALM3	808	216340	CLEIDOCRANIAL DYSPLASIA WITH MICROGNATHIA, ABSENT THUMBS, AND DISTAL APHALANGIA',	1.613433e-07	DB00850[Apo-Perphenazine]; DB03900[NA]; DB01100[Halomonth]; DB01069[Allergan]; DB00527[Cinchocaine]; DB01023[AGON SR]; DB08039[NA]; DB00622[Cardene]; DB00831[Eskazine]; DB01429[Aspenon]; DB04513[NA]; DB01244[Vascor]; DB00836[Apo-Loperamide]; DB00753[Aerrane]; DB00925[Bensylyt]; DB02868[NA]; DB01373[NA]; DB08231[NA]; DB00623[Apo-Fluphenazine]; DB01115[Adalat]; DB03977[NA]; DB04841[Apo-flunarizine …	DB00850 [PERPHENAZINE]; DB03900 [2-METHYL-2-PROPANOL]; DB01100 [PIMOZIDE]; DB01069 [PROMETHAZINE]; DB00527 [DIBUCAINE]; DB01023 [FELODIPINE]; DB08039 [(3Z)-N,N-DIMETHYL-2-OXO-3-(4,5,6,7-TETRAHYDRO-1H-INDOL-2-YLMETHYLIDENE)-2,3-DIHYDRO-1H-INDOLE-5-SULFONAMIDE]; DB00622 [NICARDIPINE]; DB00831 [TRIFLUOPERAZINE]; DB01429 [APRINDINE]; DB04513 [N-(6-AMINOHEXYL)-5-CHLORO-1-NAPHTHALENESULFONAMIDE]; DB012…	6611[SMS]; 5189[PEX1]; 2316[FLNA]; 2200[FBN1]; 22930[RAB3GAP1]; 26503[SLC17A5]; 2588[GALNS]; 2073[ERCC5]; 25836[NIPBL]; 30[ACAA1]; 1387[CREBBP]; 50814[NSDHL]; 8242[KDM5C]; 7468[WHSC1]; 546[ATRX]; 1001[CDH3]; 7291[TWIST1]; 9469[CHST3]; 5605[MAP2K2]; 54880[BCOR]; 5048[PAFAH1B1]; 79158[GNPTAB]; 7227[TRPS1]; 157570[ESCO2]; 6223[RPS19]; 545[ATR]; 145173[B3GALTL]; 4548[MTR]; 8813[DPM1]; 4041[LRP5]; 572…
NFS1	9054	216340	CLEIDOCRANIAL DYSPLASIA WITH MICROGNATHIA, ABSENT THUMBS, AND DISTAL APHALANGIA',	8.822584e-05	DB00151[NA]; DB00160[NA]; DB00114[Biosechs]	DB00151 [L-CYSTEINE]; DB00160 [L-ALANINE]; DB00114 [PYRIDOXAL PHOSPHATE]	1387[CREBBP]; 6197[RPS6KA3]; 4703[NEB]; 5728[PTEN]; 652[BMP4]; 6309[SC5DL]; 25836[NIPBL]; 4281[MID1]; 9451[EIF2AK3]; 546[ATRX]; 6925[TCF4]
KCNJ3	3760	216360	COACH SYNDROME',	9.814279e-05	DB01159[Anestan]	DB01159 [HALOTHANE]	30[ACAA1]; 5727[PTCH1]; 3295[HSD17B4]; 2737[GLI3]
CALM1	801	216400	COCKAYNE SYNDROME, TYPE A; CSA',	9.493204e-05	DB00850[Apo-Perphenazine]; DB03900[NA]; DB01100[Halomonth]; DB01069[Allergan]; DB00527[Cinchocaine]; DB01023[AGON SR]; DB08039[NA]; DB00622[Cardene]; DB00831[Eskazine]; DB01429[Aspenon]; DB04513[NA]; DB01244[Vascor]; DB00836[Apo-Loperamide]; DB00753[Aerrane]; DB00925[Bensylyt]; DB02868[NA]; DB01373[NA]; DB08231[NA]; DB00623[Apo-Fluphenazine]; DB01115[Adalat]; DB03977[NA]; DB04841[Apo-flunarizine …	DB00850 [PERPHENAZINE]; DB03900 [2-METHYL-2-PROPANOL]; DB01100 [PIMOZIDE]; DB01069 [PROMETHAZINE]; DB00527 [DIBUCAINE]; DB01023 [FELODIPINE]; DB08039 [(3Z)-N,N-DIMETHYL-2-OXO-3-(4,5,6,7-TETRAHYDRO-1H-INDOL-2-YLMETHYLIDENE)-2,3-DIHYDRO-1H-INDOLE-5-SULFONAMIDE]; DB00622 [NICARDIPINE]; DB00831 [TRIFLUOPERAZINE]; DB01429 [APRINDINE]; DB04513 [N-(6-AMINOHEXYL)-5-CHLORO-1-NAPHTHALENESULFONAMIDE]; DB012…	5189[PEX1]; 2710[GK]; 4598[MVK]; 8518[IKBKAP]; 5428[POLG]; 8242[KDM5C]; 7468[WHSC1]; 54880[BCOR]; 9378[NRXN1]; 2071[ERCC3]; 2737[GLI3]; 79158[GNPTAB]; 4000[LMNA]; 9968[MED12]; 582[BBS1]; 4204[MECP2]; 1736[DKC1]; 1186[CLCN7]; 341640[FREM2]; 11285[B4GALT7]; 1130[LYST]; 23590[PDSS1]; 2317[FLNB]; 80144[FRAS1]; 7020[TFAP2A]; 10312[TCIRG1]; 22930[RAB3GAP1]; 4683[NBN]; 4728[NDUFS8]; 1277[COL1A1]; 546[AT…
CALM3	808	216400	COCKAYNE SYNDROME, TYPE A; CSA',	4.270373e-06	DB00850[Apo-Perphenazine]; DB03900[NA]; DB01100[Halomonth]; DB01069[Allergan]; DB00527[Cinchocaine]; DB01023[AGON SR]; DB08039[NA]; DB00622[Cardene]; DB00831[Eskazine]; DB01429[Aspenon]; DB04513[NA]; DB01244[Vascor]; DB00836[Apo-Loperamide]; DB00753[Aerrane]; DB00925[Bensylyt]; DB02868[NA]; DB01373[NA]; DB08231[NA]; DB00623[Apo-Fluphenazine]; DB01115[Adalat]; DB03977[NA]; DB04841[Apo-flunarizine …	DB00850 [PERPHENAZINE]; DB03900 [2-METHYL-2-PROPANOL]; DB01100 [PIMOZIDE]; DB01069 [PROMETHAZINE]; DB00527 [DIBUCAINE]; DB01023 [FELODIPINE]; DB08039 [(3Z)-N,N-DIMETHYL-2-OXO-3-(4,5,6,7-TETRAHYDRO-1H-INDOL-2-YLMETHYLIDENE)-2,3-DIHYDRO-1H-INDOLE-5-SULFONAMIDE]; DB00622 [NICARDIPINE]; DB00831 [TRIFLUOPERAZINE]; DB01429 [APRINDINE]; DB04513 [N-(6-AMINOHEXYL)-5-CHLORO-1-NAPHTHALENESULFONAMIDE]; DB012…	5189[PEX1]; 2710[GK]; 4598[MVK]; 8518[IKBKAP]; 5428[POLG]; 8242[KDM5C]; 7468[WHSC1]; 5605[MAP2K2]; 54880[BCOR]; 9378[NRXN1]; 2071[ERCC3]; 2737[GLI3]; 79158[GNPTAB]; 4000[LMNA]; 9968[MED12]; 4976[OPA1]; 582[BBS1]; 4204[MECP2]; 1736[DKC1]; 1186[CLCN7]; 341640[FREM2]; 11285[B4GALT7]; 1130[LYST]; 23590[PDSS1]; 2317[FLNB]; 80144[FRAS1]; 7020[TFAP2A]; 10312[TCIRG1]; 5781[PTPN11]; 22930[RAB3GAP1]; 4683[…
F13A1	2162	216400	COCKAYNE SYNDROME, TYPE A; CSA',	7.02735e-05	DB01839[NA]; DB02340[NA]	DB01839 [1,2-PROPANEDIOL]; DB02340 [N-ACETYL-SERINE]	6638[SNRPN]; 4723[NDUFV1]; 5264[PHYH]; 4720[NDUFS2]; 2317[FLNB]; 56997[ADCK3]; 5160[PDHA1]
CALM3	808	133540	COCKAYNE SYNDROME, TYPE B; CSB',	9.763703e-06	DB00850[Apo-Perphenazine]; DB03900[NA]; DB01100[Halomonth]; DB01069[Allergan]; DB00527[Cinchocaine]; DB01023[AGON SR]; DB08039[NA]; DB00622[Cardene]; DB00831[Eskazine]; DB01429[Aspenon]; DB04513[NA]; DB01244[Vascor]; DB00836[Apo-Loperamide]; DB00753[Aerrane]; DB00925[Bensylyt]; DB02868[NA]; DB01373[NA]; DB08231[NA]; DB00623[Apo-Fluphenazine]; DB01115[Adalat]; DB03977[NA]; DB04841[Apo-flunarizine …	DB00850 [PERPHENAZINE]; DB03900 [2-METHYL-2-PROPANOL]; DB01100 [PIMOZIDE]; DB01069 [PROMETHAZINE]; DB00527 [DIBUCAINE]; DB01023 [FELODIPINE]; DB08039 [(3Z)-N,N-DIMETHYL-2-OXO-3-(4,5,6,7-TETRAHYDRO-1H-INDOL-2-YLMETHYLIDENE)-2,3-DIHYDRO-1H-INDOLE-5-SULFONAMIDE]; DB00622 [NICARDIPINE]; DB00831 [TRIFLUOPERAZINE]; DB01429 [APRINDINE]; DB04513 [N-(6-AMINOHEXYL)-5-CHLORO-1-NAPHTHALENESULFONAMIDE]; DB012…	5189[PEX1]; 2067[ERCC1]; 79158[GNPTAB]; 8518[IKBKAP]; 8242[KDM5C]; 7468[WHSC1]; 5605[MAP2K2]; 54880[BCOR]; 2071[ERCC3]; 2737[GLI3]; 4000[LMNA]; 9968[MED12]; 582[BBS1]; 4204[MECP2]; 6834[SURF1]; 1736[DKC1]; 26503[SLC17A5]; 1186[CLCN7]; 341640[FREM2]; 11285[B4GALT7]; 23590[PDSS1]; 60[ACTB]; 2317[FLNB]; 80144[FRAS1]; 7020[TFAP2A]; 10312[TCIRG1]; 5781[PTPN11]; 22930[RAB3GAP1]; 4728[NDUFS8]; 50814[NSD…
CSF2RB	1439	607426	COENZYME Q10 DEFICIENCY, PRIMARY, 1; COQ10D1',	9.464767e-05	DB00020[Immunex]; DB02944[NA]; DB03965[NA]	DB00020 [SARGRAMOSTIM]; DB02944 [ALPHA-D-MANNOSE]; DB03965 [FUCOSE]	91942[NDUFAF2]; 549[AUH]; 9581[PREPL]; 4594[MUT]; 79133[NDUFAF5]; 3028[HSD17B10]; 4695[NDUFA2]; 10128[LRPPRC]; 27089[UQCRQ]
CALM1	801	303600	COFFIN-LOWRY SYNDROME; CLS	1.904905e-06	DB00850[Apo-Perphenazine]; DB03900[NA]; DB01100[Halomonth]; DB01069[Allergan]; DB00527[Cinchocaine]; DB01023[AGON SR]; DB08039[NA]; DB00622[Cardene]; DB00831[Eskazine]; DB01429[Aspenon]; DB04513[NA]; DB01244[Vascor]; DB00836[Apo-Loperamide]; DB00753[Aerrane]; DB00925[Bensylyt]; DB02868[NA]; DB01373[NA]; DB08231[NA]; DB00623[Apo-Fluphenazine]; DB01115[Adalat]; DB03977[NA]; DB04841[Apo-flunarizine …	DB00850 [PERPHENAZINE]; DB03900 [2-METHYL-2-PROPANOL]; DB01100 [PIMOZIDE]; DB01069 [PROMETHAZINE]; DB00527 [DIBUCAINE]; DB01023 [FELODIPINE]; DB08039 [(3Z)-N,N-DIMETHYL-2-OXO-3-(4,5,6,7-TETRAHYDRO-1H-INDOL-2-YLMETHYLIDENE)-2,3-DIHYDRO-1H-INDOLE-5-SULFONAMIDE]; DB00622 [NICARDIPINE]; DB00831 [TRIFLUOPERAZINE]; DB01429 [APRINDINE]; DB04513 [N-(6-AMINOHEXYL)-5-CHLORO-1-NAPHTHALENESULFONAMIDE]; DB012…	5189[PEX1]; 2200[FBN1]; 22930[RAB3GAP1]; 6638[SNRPN]; 6535[SLC6A8]; 2588[GALNS]; 3643[INSR]; 2073[ERCC5]; 145173[B3GALTL]; 1277[COL1A1]; 1387[CREBBP]; 7136[TNNI2]; 7468[WHSC1]; 546[ATRX]; 9469[CHST3]; 23529[CLCF1]; 5048[PAFAH1B1]; 9378[NRXN1]; 79158[GNPTAB]; 7227[TRPS1]; 157570[ESCO2]; 2317[FLNB]; 538[ATP7A]; 5194[PEX13]; 1376[CPT2]; 673[BRAF]; 657[BMPR1A]; 4548[MTR]; 30[ACAA1]; 2737[GLI3]; 5728[…
CALM3	808	303600	COFFIN-LOWRY SYNDROME; CLS	5.635974e-08	DB00850[Apo-Perphenazine]; DB03900[NA]; DB01100[Halomonth]; DB01069[Allergan]; DB00527[Cinchocaine]; DB01023[AGON SR]; DB08039[NA]; DB00622[Cardene]; DB00831[Eskazine]; DB01429[Aspenon]; DB04513[NA]; DB01244[Vascor]; DB00836[Apo-Loperamide]; DB00753[Aerrane]; DB00925[Bensylyt]; DB02868[NA]; DB01373[NA]; DB08231[NA]; DB00623[Apo-Fluphenazine]; DB01115[Adalat]; DB03977[NA]; DB04841[Apo-flunarizine …	DB00850 [PERPHENAZINE]; DB03900 [2-METHYL-2-PROPANOL]; DB01100 [PIMOZIDE]; DB01069 [PROMETHAZINE]; DB00527 [DIBUCAINE]; DB01023 [FELODIPINE]; DB08039 [(3Z)-N,N-DIMETHYL-2-OXO-3-(4,5,6,7-TETRAHYDRO-1H-INDOL-2-YLMETHYLIDENE)-2,3-DIHYDRO-1H-INDOLE-5-SULFONAMIDE]; DB00622 [NICARDIPINE]; DB00831 [TRIFLUOPERAZINE]; DB01429 [APRINDINE]; DB04513 [N-(6-AMINOHEXYL)-5-CHLORO-1-NAPHTHALENESULFONAMIDE]; DB012…	5189[PEX1]; 79158[GNPTAB]; 8242[KDM5C]; 7468[WHSC1]; 5605[MAP2K2]; 54880[BCOR]; 9378[NRXN1]; 2737[GLI3]; 4000[LMNA]; 9968[MED12]; 4204[MECP2]; 8573[CASK]; 341640[FREM2]; 11285[B4GALT7]; 6535[SLC6A8]; 2317[FLNB]; 80144[FRAS1]; 7020[TFAP2A]; 7170[TPM3]; 5781[PTPN11]; 6611[SMS]; 22930[RAB3GAP1]; 50814[NSDHL]; 7136[TNNI2]; 1277[COL1A1]; 546[ATRX]; 9569[GTF2IRD1]; 5048[PAFAH1B1]; 25836[NIPBL]; 4548[MT…
CALM1	801	135900	COFFIN-SIRIS SYNDROME; CSS',	1.090123e-07	DB00850[Apo-Perphenazine]; DB03900[NA]; DB01100[Halomonth]; DB01069[Allergan]; DB00527[Cinchocaine]; DB01023[AGON SR]; DB08039[NA]; DB00622[Cardene]; DB00831[Eskazine]; DB01429[Aspenon]; DB04513[NA]; DB01244[Vascor]; DB00836[Apo-Loperamide]; DB00753[Aerrane]; DB00925[Bensylyt]; DB02868[NA]; DB01373[NA]; DB08231[NA]; DB00623[Apo-Fluphenazine]; DB01115[Adalat]; DB03977[NA]; DB04841[Apo-flunarizine …	DB00850 [PERPHENAZINE]; DB03900 [2-METHYL-2-PROPANOL]; DB01100 [PIMOZIDE]; DB01069 [PROMETHAZINE]; DB00527 [DIBUCAINE]; DB01023 [FELODIPINE]; DB08039 [(3Z)-N,N-DIMETHYL-2-OXO-3-(4,5,6,7-TETRAHYDRO-1H-INDOL-2-YLMETHYLIDENE)-2,3-DIHYDRO-1H-INDOLE-5-SULFONAMIDE]; DB00622 [NICARDIPINE]; DB00831 [TRIFLUOPERAZINE]; DB01429 [APRINDINE]; DB04513 [N-(6-AMINOHEXYL)-5-CHLORO-1-NAPHTHALENESULFONAMIDE]; DB012…	6638[SNRPN]; 2316[FLNA]; 2200[FBN1]; 22930[RAB3GAP1]; 5189[PEX1]; 10479[SLC9A6]; 8242[KDM5C]; 2073[ERCC5]; 4683[NBN]; 145173[B3GALTL]; 1277[COL1A1]; 1387[CREBBP]; 30[ACAA1]; 2588[GALNS]; 7468[WHSC1]; 546[ATRX]; 4488[MSX2]; 30008[EFEMP2]; 54880[BCOR]; 5048[PAFAH1B1]; 79158[GNPTAB]; 7227[TRPS1]; 157570[ESCO2]; 2317[FLNB]; 9509[ADAMTS2]; 5194[PEX13]; 673[BRAF]; 657[BMPR1A]; 8813[DPM1]; 4041[LRP5]; 5…
CALM3	808	135900	COFFIN-SIRIS SYNDROME; CSS',	1.453513e-09	DB00850[Apo-Perphenazine]; DB03900[NA]; DB01100[Halomonth]; DB01069[Allergan]; DB00527[Cinchocaine]; DB01023[AGON SR]; DB08039[NA]; DB00622[Cardene]; DB00831[Eskazine]; DB01429[Aspenon]; DB04513[NA]; DB01244[Vascor]; DB00836[Apo-Loperamide]; DB00753[Aerrane]; DB00925[Bensylyt]; DB02868[NA]; DB01373[NA]; DB08231[NA]; DB00623[Apo-Fluphenazine]; DB01115[Adalat]; DB03977[NA]; DB04841[Apo-flunarizine …	DB00850 [PERPHENAZINE]; DB03900 [2-METHYL-2-PROPANOL]; DB01100 [PIMOZIDE]; DB01069 [PROMETHAZINE]; DB00527 [DIBUCAINE]; DB01023 [FELODIPINE]; DB08039 [(3Z)-N,N-DIMETHYL-2-OXO-3-(4,5,6,7-TETRAHYDRO-1H-INDOL-2-YLMETHYLIDENE)-2,3-DIHYDRO-1H-INDOLE-5-SULFONAMIDE]; DB00622 [NICARDIPINE]; DB00831 [TRIFLUOPERAZINE]; DB01429 [APRINDINE]; DB04513 [N-(6-AMINOHEXYL)-5-CHLORO-1-NAPHTHALENESULFONAMIDE]; DB012…	6611[SMS]; 6638[SNRPN]; 2200[FBN1]; 22930[RAB3GAP1]; 5189[PEX1]; 6535[SLC6A8]; 2588[GALNS]; 2073[ERCC5]; 4683[NBN]; 145173[B3GALTL]; 1277[COL1A1]; 1387[CREBBP]; 30[ACAA1]; 546[ATRX]; 7468[WHSC1]; 11285[B4GALT7]; 4488[MSX2]; 7291[TWIST1]; 5605[MAP2K2]; 30008[EFEMP2]; 9569[GTF2IRD1]; 5048[PAFAH1B1]; 79158[GNPTAB]; 7227[TRPS1]; 157570[ESCO2]; 2317[FLNB]; 9509[ADAMTS2]; 5194[PEX13]; 673[BRAF]; 657[BM…
CKMT2	1160	135900	COFFIN-SIRIS SYNDROME; CSS',	3.566145e-06	DB00148[Cosmocair C 100]	DB00148 [CREATINE]	2187[FANCB]; 7050[TGIF1]; 4983[OPHN1]; 6926[TBX3]; 65109[UPF3B]; 5818[PVRL1]; 8626[TP63]
GART	2618	135900	COFFIN-SIRIS SYNDROME; CSS',	5.510142e-06	DB00642[Alimta]; DB03546[NA]; DB02236[NA]	DB00642 [PEMETREXED]; DB03546 [10-CF3C(OH)2-DDACTHF]; DB02236 [GLYCINAMIDE RIBONUCLEOTIDE]	6638[SNRPN]; 10516[FBLN5]; 8242[KDM5C]; 1277[COL1A1]; 5048[PAFAH1B1]; 10084[PQBP1]; 7337[UBE3A]; 2218[FKTN]; 7050[TGIF1]; 5728[PTEN]; 9839[ZEB2]; 8504[PEX3]; 4000[LMNA]; 1387[CREBBP]; 9990[SLC12A6]; 2260[FGFR1]; 285489[DOK7]; 6654[SOS1]; 5824[PEX19]; 64324[NSD1]; 25836[NIPBL]; 2263[FGFR2]; 6925[TCF4]
CALM1	801	216550	COHEN SYNDROME; COH1',	2.58243e-06	DB00850[Apo-Perphenazine]; DB03900[NA]; DB01100[Halomonth]; DB01069[Allergan]; DB00527[Cinchocaine]; DB01023[AGON SR]; DB08039[NA]; DB00622[Cardene]; DB00831[Eskazine]; DB01429[Aspenon]; DB04513[NA]; DB01244[Vascor]; DB00836[Apo-Loperamide]; DB00753[Aerrane]; DB00925[Bensylyt]; DB02868[NA]; DB01373[NA]; DB08231[NA]; DB00623[Apo-Fluphenazine]; DB01115[Adalat]; DB03977[NA]; DB04841[Apo-flunarizine …	DB00850 [PERPHENAZINE]; DB03900 [2-METHYL-2-PROPANOL]; DB01100 [PIMOZIDE]; DB01069 [PROMETHAZINE]; DB00527 [DIBUCAINE]; DB01023 [FELODIPINE]; DB08039 [(3Z)-N,N-DIMETHYL-2-OXO-3-(4,5,6,7-TETRAHYDRO-1H-INDOL-2-YLMETHYLIDENE)-2,3-DIHYDRO-1H-INDOLE-5-SULFONAMIDE]; DB00622 [NICARDIPINE]; DB00831 [TRIFLUOPERAZINE]; DB01429 [APRINDINE]; DB04513 [N-(6-AMINOHEXYL)-5-CHLORO-1-NAPHTHALENESULFONAMIDE]; DB012…	6638[SNRPN]; 2200[FBN1]; 22930[RAB3GAP1]; 5189[PEX1]; 79158[GNPTAB]; 2588[GALNS]; 3643[INSR]; 145173[B3GALTL]; 30[ACAA1]; 7136[TNNI2]; 7468[WHSC1]; 546[ATRX]; 9469[CHST3]; 79813[EHMT1]; 23529[CLCF1]; 5048[PAFAH1B1]; 11277[TREX1]; 7227[TRPS1]; 157570[ESCO2]; 25836[NIPBL]; 5194[PEX13]; 673[BRAF]; 4548[MTR]; 8813[DPM1]; 2737[GLI3]; 5728[PTEN]; 9839[ZEB2]; 10743[RAI1]; 5116[PCNT]; 7337[UBE3A]; 4000[L…
CALM3	808	216550	COHEN SYNDROME; COH1',	2.494084e-07	DB00850[Apo-Perphenazine]; DB03900[NA]; DB01100[Halomonth]; DB01069[Allergan]; DB00527[Cinchocaine]; DB01023[AGON SR]; DB08039[NA]; DB00622[Cardene]; DB00831[Eskazine]; DB01429[Aspenon]; DB04513[NA]; DB01244[Vascor]; DB00836[Apo-Loperamide]; DB00753[Aerrane]; DB00925[Bensylyt]; DB02868[NA]; DB01373[NA]; DB08231[NA]; DB00623[Apo-Fluphenazine]; DB01115[Adalat]; DB03977[NA]; DB04841[Apo-flunarizine …	DB00850 [PERPHENAZINE]; DB03900 [2-METHYL-2-PROPANOL]; DB01100 [PIMOZIDE]; DB01069 [PROMETHAZINE]; DB00527 [DIBUCAINE]; DB01023 [FELODIPINE]; DB08039 [(3Z)-N,N-DIMETHYL-2-OXO-3-(4,5,6,7-TETRAHYDRO-1H-INDOL-2-YLMETHYLIDENE)-2,3-DIHYDRO-1H-INDOLE-5-SULFONAMIDE]; DB00622 [NICARDIPINE]; DB00831 [TRIFLUOPERAZINE]; DB01429 [APRINDINE]; DB04513 [N-(6-AMINOHEXYL)-5-CHLORO-1-NAPHTHALENESULFONAMIDE]; DB012…	6638[SNRPN]; 2200[FBN1]; 22930[RAB3GAP1]; 54880[BCOR]; 79158[GNPTAB]; 2588[GALNS]; 3643[INSR]; 25836[NIPBL]; 145173[B3GALTL]; 30[ACAA1]; 7136[TNNI2]; 7468[WHSC1]; 546[ATRX]; 7291[TWIST1]; 9469[CHST3]; 5605[MAP2K2]; 79813[EHMT1]; 9569[GTF2IRD1]; 5048[PAFAH1B1]; 11277[TREX1]; 6654[SOS1]; 7227[TRPS1]; 157570[ESCO2]; 2317[FLNB]; 5194[PEX13]; 673[BRAF]; 4548[MTR]; 8813[DPM1]; 2737[GLI3]; 5728[PTEN]; 9…
GART	2618	216550	COHEN SYNDROME; COH1',	3.814079e-06	DB00642[Alimta]; DB03546[NA]; DB02236[NA]	DB00642 [PEMETREXED]; DB03546 [10-CF3C(OH)2-DDACTHF]; DB02236 [GLYCINAMIDE RIBONUCLEOTIDE]	6638[SNRPN]; 8242[KDM5C]; 1277[COL1A1]; 5048[PAFAH1B1]; 10084[PQBP1]; 7337[UBE3A]; 7050[TGIF1]; 5728[PTEN]; 9839[ZEB2]; 8504[PEX3]; 4000[LMNA]; 6774[STAT3]; 1387[CREBBP]; 9990[SLC12A6]; 2260[FGFR1]; 3977[LIFR]; 6654[SOS1]; 5824[PEX19]; 64324[NSD1]; 1130[LYST]; 25836[NIPBL]; 2263[FGFR2]; 6925[TCF4]
GBA	2629	216550	COHEN SYNDROME; COH1',	1.476002e-05	DB03106[NA]; DB08283[NA]; DB03740[NA]	DB03106 [MYO-INOSITOL]; DB08283 [(2R,3R,4R,5S)-2-(HYDROXYMETHYL)-1-NONYLPIPERIDINE-3,4,5-TRIOL]; DB03740 [2-(ACETYLAMINO)-2-DEOXY-A-D-GLUCOPYRANOSE]	6638[SNRPN]; 4591[TRIM37]; 2629[GBA]; 7337[UBE3A]; 3643[INSR]; 2260[FGFR1]; 4204[MECP2]; 7468[WHSC1]; 1277[COL1A1]; 10743[RAI1]; 6654[SOS1]; 8626[TP63]
NDUFC1	4717	216550	COHEN SYNDROME; COH1',	4.836383e-05	DB00157[Nadide]	DB00157 [NADH]	8546[AP3B1]; 3339[HSPG2]; 79158[GNPTAB]; 8517[IKBKG]; 7337[UBE3A]; 4548[MTR]; 7048[TGFBR2]; 4613[MYCN]; 9839[ZEB2]; 2263[FGFR2]; 6925[TCF4]; 2778[GNAS]
NDUFV3	4731	216550	COHEN SYNDROME; COH1',	2.81942e-06	DB00157[Nadide]	DB00157 [NADH]	54880[BCOR]; 2629[GBA]; 1130[LYST]; 7337[UBE3A]; 197131[UBR1]; 9839[ZEB2]; 8573[CASK]; 2332[FMR1]; 546[ATRX]; 6654[SOS1]; 157680[VPS13B]
PSMB4	5692	216550	COHEN SYNDROME; COH1',	5.073621e-06	DB07475[NA]; DB08515[NA]	DB07475 [N-[(1R)-1-(DIHYDROXYBORYL)-3-METHYLBUTYL]-N-(PYRAZIN-2-YLCARBONYL)-L-PHENYLALANINAMIDE]; DB08515 [(3AR,6R,6AS)-6-((S)-((S)-CYCLOHEX-2-ENYL)(HYDROXY)METHYL)-6A-METHYL-4-OXO-HEXAHYDRO-2H-FURO[3,2-C]PYRROLE-6-CARBALDEHYDE]	7249[TSC2]; 6638[SNRPN]; 79158[GNPTAB]; 6926[TBX3]; 1130[LYST]; 2033[EP300]; 2260[FGFR1]; 4204[MECP2]; 9968[MED12]; 25836[NIPBL]; 673[BRAF]; 1302[COL11A2]; 8242[KDM5C]; 157680[VPS13B]; 65109[UPF3B]; 138050[HGSNAT]; 2778[GNAS]
RRM2B	50484	216550	COHEN SYNDROME; COH1',	8.326725e-05	DB00242[Leustatin]	DB00242 [CLADRIBINE]	4000[LMNA]; 6774[STAT3]; 64324[NSD1]; 2316[FLNA]; 7841[MOGS]; 3339[HSPG2]; 5728[PTEN]; 5605[MAP2K2]; 55343[SLC35C1]
COX6A2	1339	120150	COLLAGEN, TYPE I, ALPHA-1; COL1A1',	7.829216e-05	DB02659[NA]; DB04464[NA]	DB02659 [CHOLIC ACID]; DB04464 [N-FORMYLMETHIONINE]	1290[COL5A2]; 1291[COL6A1]; 1281[COL3A1]; 10491[CRTAP]; 1289[COL5A1]
COX7A1	1346	120150	COLLAGEN, TYPE I, ALPHA-1; COL1A1',	3.658845e-08	DB02659[NA]; DB04464[NA]	DB02659 [CHOLIC ACID]; DB04464 [N-FORMYLMETHIONINE]	1290[COL5A2]; 1278[COL1A2]; 2200[FBN1]; 10491[CRTAP]; 5352[PLOD2]; 1291[COL6A1]; 1289[COL5A1]
LYN	4067	609363	COLLOID CYSTS OF THIRD VENTRICLE',	4.508805e-05	DB03023[NA]	DB03023 [1-TERT-BUTYL-3-(4-CHLORO-PHENYL)-1H-PYRAZOLO[3,4-D]PYRIMIDIN-4-YLAMINE]	2653[GCSH]; 7276[TTR]; 3158[HMGCS2]
CALM1	801	280000	COLOBOMA, CONGENITAL HEART DISEASE, ICHTHYOSIFORM DERMATOSIS, MENTAL RETARDATION, AND EAR ANOMALIES SYNDROME; CHIME',	6.285092e-07	DB00850[Apo-Perphenazine]; DB03900[NA]; DB01100[Halomonth]; DB01069[Allergan]; DB00527[Cinchocaine]; DB01023[AGON SR]; DB08039[NA]; DB00622[Cardene]; DB00831[Eskazine]; DB01429[Aspenon]; DB04513[NA]; DB01244[Vascor]; DB00836[Apo-Loperamide]; DB00753[Aerrane]; DB00925[Bensylyt]; DB02868[NA]; DB01373[NA]; DB08231[NA]; DB00623[Apo-Fluphenazine]; DB01115[Adalat]; DB03977[NA]; DB04841[Apo-flunarizine …	DB00850 [PERPHENAZINE]; DB03900 [2-METHYL-2-PROPANOL]; DB01100 [PIMOZIDE]; DB01069 [PROMETHAZINE]; DB00527 [DIBUCAINE]; DB01023 [FELODIPINE]; DB08039 [(3Z)-N,N-DIMETHYL-2-OXO-3-(4,5,6,7-TETRAHYDRO-1H-INDOL-2-YLMETHYLIDENE)-2,3-DIHYDRO-1H-INDOLE-5-SULFONAMIDE]; DB00622 [NICARDIPINE]; DB00831 [TRIFLUOPERAZINE]; DB01429 [APRINDINE]; DB04513 [N-(6-AMINOHEXYL)-5-CHLORO-1-NAPHTHALENESULFONAMIDE]; DB012…	5189[PEX1]; 3930[LBR]; 6125[RPL5]; 22930[RAB3GAP1]; 26503[SLC17A5]; 1387[CREBBP]; 2588[GALNS]; 2073[ERCC5]; 30[ACAA1]; 2200[FBN1]; 7136[TNNI2]; 7468[WHSC1]; 546[ATRX]; 9469[CHST3]; 79813[EHMT1]; 23529[CLCF1]; 5048[PAFAH1B1]; 673[BRAF]; 6654[SOS1]; 79158[GNPTAB]; 7227[TRPS1]; 157570[ESCO2]; 6223[RPS19]; 4763[NF1]; 5194[PEX13]; 1376[CPT2]; 145173[B3GALTL]; 4488[MSX2]; 2071[ERCC3]; 8813[DPM1]; 2737[…
CALM3	808	280000	COLOBOMA, CONGENITAL HEART DISEASE, ICHTHYOSIFORM DERMATOSIS, MENTAL RETARDATION, AND EAR ANOMALIES SYNDROME; CHIME',	2.133613e-08	DB00850[Apo-Perphenazine]; DB03900[NA]; DB01100[Halomonth]; DB01069[Allergan]; DB00527[Cinchocaine]; DB01023[AGON SR]; DB08039[NA]; DB00622[Cardene]; DB00831[Eskazine]; DB01429[Aspenon]; DB04513[NA]; DB01244[Vascor]; DB00836[Apo-Loperamide]; DB00753[Aerrane]; DB00925[Bensylyt]; DB02868[NA]; DB01373[NA]; DB08231[NA]; DB00623[Apo-Fluphenazine]; DB01115[Adalat]; DB03977[NA]; DB04841[Apo-flunarizine …	DB00850 [PERPHENAZINE]; DB03900 [2-METHYL-2-PROPANOL]; DB01100 [PIMOZIDE]; DB01069 [PROMETHAZINE]; DB00527 [DIBUCAINE]; DB01023 [FELODIPINE]; DB08039 [(3Z)-N,N-DIMETHYL-2-OXO-3-(4,5,6,7-TETRAHYDRO-1H-INDOL-2-YLMETHYLIDENE)-2,3-DIHYDRO-1H-INDOLE-5-SULFONAMIDE]; DB00622 [NICARDIPINE]; DB00831 [TRIFLUOPERAZINE]; DB01429 [APRINDINE]; DB04513 [N-(6-AMINOHEXYL)-5-CHLORO-1-NAPHTHALENESULFONAMIDE]; DB012…	6611[SMS]; 5189[PEX1]; 3930[LBR]; 6125[RPL5]; 22930[RAB3GAP1]; 54880[BCOR]; 26503[SLC17A5]; 1387[CREBBP]; 2588[GALNS]; 2073[ERCC5]; 5631[PRPS1]; 30[ACAA1]; 2200[FBN1]; 50814[NSDHL]; 7136[TNNI2]; 7468[WHSC1]; 546[ATRX]; 7291[TWIST1]; 9469[CHST3]; 5605[MAP2K2]; 79813[EHMT1]; 9569[GTF2IRD1]; 5048[PAFAH1B1]; 673[BRAF]; 6654[SOS1]; 79158[GNPTAB]; 7227[TRPS1]; 157570[ESCO2]; 6223[RPS19]; 4763[NF1]; 519…
CRAT	1384	280000	COLOBOMA, CONGENITAL HEART DISEASE, ICHTHYOSIFORM DERMATOSIS, MENTAL RETARDATION, AND EAR ANOMALIES SYNDROME; CHIME',	7.919115e-05	DB00583[Carnitor]; DB01992[NA]; DB02648[NA]	DB00583 [L-CARNITINE]; DB01992 [COENZYME A]; DB02648 [(3-CARBOXY-2-(R)-HYDROXY-PROPYL)-TRIMETHYL-AMMONIUM]	54880[BCOR]; 80067[DCAF17]; 5194[PEX13]; 9342[SNAP29]; 25782[RAB3GAP2]; 6309[SC5DL]; 7468[WHSC1]; 6591[SNAI2]; 25836[NIPBL]; 9839[ZEB2]; 65109[UPF3B]
NDUFV3	4731	280000	COLOBOMA, CONGENITAL HEART DISEASE, ICHTHYOSIFORM DERMATOSIS, MENTAL RETARDATION, AND EAR ANOMALIES SYNDROME; CHIME',	8.867448e-05	DB00157[Nadide]	DB00157 [NADH]	54880[BCOR]; 3845[KRAS]; 2629[GBA]; 7337[UBE3A]; 197131[UBR1]; 157680[VPS13B]; 8573[CASK]; 9839[ZEB2]; 546[ATRX]; 6654[SOS1]
GRB2	2885	612229	COLORECTAL CANCER, SUSCEPTIBILITY TO, 3; CRCS3',	2.231013e-05	DB03276[NA]; DB00061[Adagen (Enzon Inc.)]	DB03276 [4-[(10S,14S,18S)-18-(2-AMINO-2-OXOETHYL)-14-(1-NAPHTHYLMETHYL)-8,17,20-TRIOXO-7,16,19-TRIAZASPIRO[5.14]ICOS-11-EN-10-YL]BENZYLPHOSPHONIC ACID]; DB00061 [PEGADEMASE BOVINE]	657[BMPR1A]; 2956[MSH6]; 1499[CTNNB1]; 5290[PIK3CA]
GRB2	2885	612231	COLORECTAL CANCER, SUSCEPTIBILITY TO, 6; CRCS6',	2.231013e-05	DB03276[NA]; DB00061[Adagen (Enzon Inc.)]	DB03276 [4-[(10S,14S,18S)-18-(2-AMINO-2-OXOETHYL)-14-(1-NAPHTHYLMETHYL)-8,17,20-TRIOXO-7,16,19-TRIAZASPIRO[5.14]ICOS-11-EN-10-YL]BENZYLPHOSPHONIC ACID]; DB00061 [PEGADEMASE BOVINE]	657[BMPR1A]; 2956[MSH6]; 1499[CTNNB1]; 5290[PIK3CA]
ACSL3	2181	233650	COMBINED CELLULAR AND HUMORAL IMMUNE DEFECTS WITH GRANULOMAS; CCHIDG	3.304074e-07	DB00159[NA]	DB00159 [ICOSAPENT]	7454[WAS]; 204[AK2]; 3431[SP110]; 3575[IL7R]; 3561[IL2RG]; 1535[CYBA]; 5788[PTPRC]; 974[CD79B]; 915[CD3D]
GSTM3	2947	233650	COMBINED CELLULAR AND HUMORAL IMMUNE DEFECTS WITH GRANULOMAS; CCHIDG	3.218408e-07	DB00143[Copren]	DB00143 [GLUTATHIONE]	7454[WAS]; 3575[IL7R]; 3431[SP110]; 3561[IL2RG]; 5788[PTPRC]; 974[CD79B]; 29851[ICOS]
PFN2	5217	233650	COMBINED CELLULAR AND HUMORAL IMMUNE DEFECTS WITH GRANULOMAS; CCHIDG	9.222809e-08	DB02580[NA]; DB02078[NA]	DB02580 [1-(2-METHOXY-ETHOXY)-2-{2-[2-(2-METHOXY-ETHOXY]-ETHOXY}-ETHANE]; DB02078 [1-METHOXY-2-[2-(2-METHOXY-ETHOXY]-ETHANE]	7454[WAS]; 3575[IL7R]; 3431[SP110]; 5788[PTPRC]; 3561[IL2RG]; 841[CASP8]; 974[CD79B]; 3123[HLA-DRB1]
PTK2	5747	233650	COMBINED CELLULAR AND HUMORAL IMMUNE DEFECTS WITH GRANULOMAS; CCHIDG	2.423581e-07	DB03431[NA]; DB07248[NA]; DB07523[NA]; DB07460[NA]	DB03431 [ADENOSINE-5'-DIPHOSPHATE]; DB07248 [7-PYRIDIN-2-YL-N-(3,4,5-TRIMETHOXYPHENYL)-7H-PYRROLO[2,3-D]PYRIMIDIN-2-AMINE]; DB07523 [N-(4-CHLOROBENZYL)-N',N'-DIMETHYL-N-PYRIDIN-2-YLETHANE-1,2-DIAMINE]; DB07460 [2-({5-CHLORO-2-[(2-METHOXY-4-MORPHOLIN-4-YLPHENYL)AMINO]PYRIMIDIN-4-YL}AMINO)-N-METHYLBENZAMIDE]	7454[WAS]; 3575[IL7R]; 3431[SP110]; 5788[PTPRC]; 3561[IL2RG]; 916[CD3E]; 974[CD79B]; 29851[ICOS]; 915[CD3D]; 4068[SH2D1A]
ACSL3	2181	312863	COMBINED IMMUNODEFICIENCY, X-LINKED; CIDX',	4.607722e-08	DB00159[NA]	DB00159 [ICOSAPENT]	7454[WAS]; 204[AK2]; 3575[IL7R]; 3561[IL2RG]; 5788[PTPRC]; 974[CD79B]; 915[CD3D]; 6777[STAT5B]
DDAH1	23576	312863	COMBINED IMMUNODEFICIENCY, X-LINKED; CIDX',	2.67012e-05	DB00155[NA]	DB00155 [L-CITRULLINE]	7454[WAS]; 695[BTK]; 3561[IL2RG]; 5788[PTPRC]; 974[CD79B]; 915[CD3D]
GSTM3	2947	312863	COMBINED IMMUNODEFICIENCY, X-LINKED; CIDX',	2.235743e-07	DB00143[Copren]	DB00143 [GLUTATHIONE]	7454[WAS]; 3575[IL7R]; 3561[IL2RG]; 5788[PTPRC]; 974[CD79B]; 29851[ICOS]
ME1	4199	312863	COMBINED IMMUNODEFICIENCY, X-LINKED; CIDX',	1.842332e-05	DB00157[Nadide]; DB03461[NA]; DB02737[NA]	DB00157 [NADH]; DB03461 [2'-MONOPHOSPHOADENOSINE 5'-DIPHOSPHORIBOSE]; DB02737 [OXALATE ION]	7454[WAS]; 3575[IL7R]; 974[CD79B]; 5788[PTPRC]; 3561[IL2RG]
PFN2	5217	312863	COMBINED IMMUNODEFICIENCY, X-LINKED; CIDX',	8.986505e-07	DB02580[NA]; DB02078[NA]	DB02580 [1-(2-METHOXY-ETHOXY)-2-{2-[2-(2-METHOXY-ETHOXY]-ETHOXY}-ETHANE]; DB02078 [1-METHOXY-2-[2-(2-METHOXY-ETHOXY]-ETHANE]	7454[WAS]; 3575[IL7R]; 5788[PTPRC]; 3561[IL2RG]; 841[CASP8]; 974[CD79B]
PTK2	5747	312863	COMBINED IMMUNODEFICIENCY, X-LINKED; CIDX',	3.075863e-07	DB03431[NA]; DB07248[NA]; DB07523[NA]; DB07460[NA]	DB03431 [ADENOSINE-5'-DIPHOSPHATE]; DB07248 [7-PYRIDIN-2-YL-N-(3,4,5-TRIMETHOXYPHENYL)-7H-PYRROLO[2,3-D]PYRIMIDIN-2-AMINE]; DB07523 [N-(4-CHLOROBENZYL)-N',N'-DIMETHYL-N-PYRIDIN-2-YLETHANE-1,2-DIAMINE]; DB07460 [2-({5-CHLORO-2-[(2-METHOXY-4-MORPHOLIN-4-YLPHENYL)AMINO]PYRIMIDIN-4-YL}AMINO)-N-METHYLBENZAMIDE]	7454[WAS]; 3575[IL7R]; 5788[PTPRC]; 3561[IL2RG]; 916[CD3E]; 974[CD79B]; 29851[ICOS]; 915[CD3D]
CP	1356	609060	COMBINED OXIDATIVE PHOSPHORYLATION DEFICIENCY 1; COXPD1',	6.661125e-05	DB00055[Xigris]	DB00055 [DROTRECOGIN ALFA]	6638[SNRPN]; 51021[MRPS16]; 28976[ACAD9]; 7284[TUFM]; 79133[NDUFAF5]; 1355[COX15]; 1738[DLD]; 4720[NDUFS2]; 4548[MTR]; 30[ACAA1]; 9215[LARGE]; 29078[NDUFAF4]; 374291[NDUFS7]; 27089[UQCRQ]; 5160[PDHA1]; 2110[ETFDH]; 2010[EMD]
CSF2RB	1439	609060	COMBINED OXIDATIVE PHOSPHORYLATION DEFICIENCY 1; COXPD1',	5.963437e-05	DB00020[Immunex]; DB02944[NA]; DB03965[NA]	DB00020 [SARGRAMOSTIM]; DB02944 [ALPHA-D-MANNOSE]; DB03965 [FUCOSE]	5860[QDPR]; 91942[NDUFAF2]; 9581[PREPL]; 4594[MUT]; 79133[NDUFAF5]; 3295[HSD17B4]; 4695[NDUFA2]; 10128[LRPPRC]; 27089[UQCRQ]
CTNS	1497	609060	COMBINED OXIDATIVE PHOSPHORYLATION DEFICIENCY 1; COXPD1',	4.714867e-05	DB00138[NA]	DB00138 [L-CYSTINE]	93986[FOXP2]; 1272[CNTN1]; 1291[COL6A1]; 7381[UQCRB]; 57038[RARS2]
F13A1	2162	609060	COMBINED OXIDATIVE PHOSPHORYLATION DEFICIENCY 1; COXPD1',	8.407965e-05	DB01839[NA]; DB02340[NA]	DB01839 [1,2-PROPANEDIOL]; DB02340 [N-ACETYL-SERINE]	34[ACADM]; 6638[SNRPN]; 5160[PDHA1]; 4720[NDUFS2]; 4723[NDUFV1]
ROCK1	6093	609060	COMBINED OXIDATIVE PHOSPHORYLATION DEFICIENCY 1; COXPD1',	6.297199e-05	DB08162[NA]; DB08756[NA]; DB04707[NA]; DB07876[NA]	DB08162 [5-(1,4-DIAZEPAN-1-SULFONYL)ISOQUINOLINE]; DB08756 [(R)-TRANS-4-(1-AMINOETHYL)-N-(4-PYRIDYL) CYCLOHEXANECARBOXAMIDE]; DB04707 [HYDROXYFASUDIL]; DB07876 [(S)-2-METHYL-1-[(4-METHYL-5-ISOQUINOLINE)SULFONYL]-HOMOPIPERAZINE]	5860[QDPR]; 1340[COX6B1]; 28976[ACAD9]; 6442[SGCA]; 1355[COX15]; 6638[SNRPN]; 27089[UQCRQ]; 22868[FASTKD2]; 3480[IGF1R]; 85476[GFM1]; 10102[TSFM]; 4723[NDUFV1]; 3030[HADHA]; 4695[NDUFA2]; 126328[NDUFA11]; 1737[DLAT]; 7284[TUFM]; 5195[PEX14]; 7381[UQCRB]; 6535[SLC6A8]; 7169[TPM2]; 9581[PREPL]
SLCO2B1	11309	610498	COMBINED OXIDATIVE PHOSPHORYLATION DEFICIENCY 2; COXPD2',	1.668865e-05	DB01049[Alkergot]	DB01049 [ERGOLOID MESYLATE]	51021[MRPS16]; 56945[MRPS22]; 8802[SUCLG1]; 2108[ETFA]; 27089[UQCRQ]; 5160[PDHA1]; 2778[GNAS]
F13A1	2162	610505	COMBINED OXIDATIVE PHOSPHORYLATION DEFICIENCY 3; COXPD3',	2.914396e-06	DB01839[NA]; DB02340[NA]	DB01839 [1,2-PROPANEDIOL]; DB02340 [N-ACETYL-SERINE]	34[ACADM]; 56997[ADCK3]; 5160[PDHA1]; 4720[NDUFS2]; 4723[NDUFV1]
ROCK1	6093	610505	COMBINED OXIDATIVE PHOSPHORYLATION DEFICIENCY 3; COXPD3',	4.452425e-08	DB08162[NA]; DB08756[NA]; DB04707[NA]; DB07876[NA]	DB08162 [5-(1,4-DIAZEPAN-1-SULFONYL)ISOQUINOLINE]; DB08756 [(R)-TRANS-4-(1-AMINOETHYL)-N-(4-PYRIDYL) CYCLOHEXANECARBOXAMIDE]; DB04707 [HYDROXYFASUDIL]; DB07876 [(S)-2-METHYL-1-[(4-METHYL-5-ISOQUINOLINE)SULFONYL]-HOMOPIPERAZINE]	1340[COX6B1]; 28976[ACAD9]; 7381[UQCRB]; 23479[ISCU]; 2273[FHL1]; 4723[NDUFV1]; 7284[TUFM]; 9581[PREPL]; 7273[TTN]; 22868[FASTKD2]; 11155[LDB3]; 54840[APTX]; 10102[TSFM]; 3030[HADHA]; 2593[GAMT]; 126328[NDUFA11]; 27089[UQCRQ]; 85476[GFM1]; 1756[DMD]
ROCK1	6093	611719	COMBINED OXIDATIVE PHOSPHORYLATION DEFICIENCY 5; COXPD5	9.978757e-07	DB08162[NA]; DB08756[NA]; DB04707[NA]; DB07876[NA]	DB08162 [5-(1,4-DIAZEPAN-1-SULFONYL)ISOQUINOLINE]; DB08756 [(R)-TRANS-4-(1-AMINOETHYL)-N-(4-PYRIDYL) CYCLOHEXANECARBOXAMIDE]; DB04707 [HYDROXYFASUDIL]; DB07876 [(S)-2-METHYL-1-[(4-METHYL-5-ISOQUINOLINE)SULFONYL]-HOMOPIPERAZINE]	10102[TSFM]; 23479[ISCU]; 2273[FHL1]; 7284[TUFM]; 4625[MYH7]; 7273[TTN]; 7381[UQCRB]; 11155[LDB3]; 1674[DES]; 27089[UQCRQ]; 85476[GFM1]
CAMK1D	57118	604168	CONGENITAL CATARACTS, FACIAL DYSMORPHISM, AND NEUROPATHY',	3.58594e-06	DB08454[NA]	DB08454 [N-(5-METHYL-1H-PYRAZOL-3-YL)-2-PHENYLQUINAZOLIN-4-AMINE]	4000[LMNA]; 158[ADSL]; 7555[CNBP]; 3708[ITPR1]; 64374[SIL1]; 3748[KCNC3]; 7337[UBE3A]; 60675[PROK2]; 5830[PEX5]; 6949[TCOF1]; 8291[DYSF]; 2651[GCNT2]; 2332[FMR1]; 25814[ATXN10]
CALM1	801	212065	CONGENITAL DISORDER OF GLYCOSYLATION, TYPE Ia; CDG1A',	3.34789e-05	DB00850[Apo-Perphenazine]; DB03900[NA]; DB01100[Halomonth]; DB01069[Allergan]; DB00527[Cinchocaine]; DB01023[AGON SR]; DB08039[NA]; DB00622[Cardene]; DB00831[Eskazine]; DB01429[Aspenon]; DB04513[NA]; DB01244[Vascor]; DB00836[Apo-Loperamide]; DB00753[Aerrane]; DB00925[Bensylyt]; DB02868[NA]; DB01373[NA]; DB08231[NA]; DB00623[Apo-Fluphenazine]; DB01115[Adalat]; DB03977[NA]; DB04841[Apo-flunarizine …	DB00850 [PERPHENAZINE]; DB03900 [2-METHYL-2-PROPANOL]; DB01100 [PIMOZIDE]; DB01069 [PROMETHAZINE]; DB00527 [DIBUCAINE]; DB01023 [FELODIPINE]; DB08039 [(3Z)-N,N-DIMETHYL-2-OXO-3-(4,5,6,7-TETRAHYDRO-1H-INDOL-2-YLMETHYLIDENE)-2,3-DIHYDRO-1H-INDOLE-5-SULFONAMIDE]; DB00622 [NICARDIPINE]; DB00831 [TRIFLUOPERAZINE]; DB01429 [APRINDINE]; DB04513 [N-(6-AMINOHEXYL)-5-CHLORO-1-NAPHTHALENESULFONAMIDE]; DB012…	6638[SNRPN]; 5189[PEX1]; 10682[EBP]; 2200[FBN1]; 26503[SLC17A5]; 22930[RAB3GAP1]; 1355[COX15]; 2710[GK]; 23590[PDSS1]; 3643[INSR]; 2073[ERCC5]; 3032[HADHB]; 30[ACAA1]; 4728[NDUFS8]; 2588[GALNS]; 7468[WHSC1]; 546[ATRX]; 4724[NDUFS4]; 79133[NDUFAF5]; 5048[PAFAH1B1]; 5194[PEX13]; 79158[GNPTAB]; 7227[TRPS1]; 157570[ESCO2]; 2071[ERCC3]; 3119[HLA-DQB1]; 538[ATP7A]; 545[ATR]; 1376[CPT2]; 145173[B3GALTL]…
CALM3	808	212065	CONGENITAL DISORDER OF GLYCOSYLATION, TYPE Ia; CDG1A',	6.216118e-07	DB00850[Apo-Perphenazine]; DB03900[NA]; DB01100[Halomonth]; DB01069[Allergan]; DB00527[Cinchocaine]; DB01023[AGON SR]; DB08039[NA]; DB00622[Cardene]; DB00831[Eskazine]; DB01429[Aspenon]; DB04513[NA]; DB01244[Vascor]; DB00836[Apo-Loperamide]; DB00753[Aerrane]; DB00925[Bensylyt]; DB02868[NA]; DB01373[NA]; DB08231[NA]; DB00623[Apo-Fluphenazine]; DB01115[Adalat]; DB03977[NA]; DB04841[Apo-flunarizine …	DB00850 [PERPHENAZINE]; DB03900 [2-METHYL-2-PROPANOL]; DB01100 [PIMOZIDE]; DB01069 [PROMETHAZINE]; DB00527 [DIBUCAINE]; DB01023 [FELODIPINE]; DB08039 [(3Z)-N,N-DIMETHYL-2-OXO-3-(4,5,6,7-TETRAHYDRO-1H-INDOL-2-YLMETHYLIDENE)-2,3-DIHYDRO-1H-INDOLE-5-SULFONAMIDE]; DB00622 [NICARDIPINE]; DB00831 [TRIFLUOPERAZINE]; DB01429 [APRINDINE]; DB04513 [N-(6-AMINOHEXYL)-5-CHLORO-1-NAPHTHALENESULFONAMIDE]; DB012…	5189[PEX1]; 2710[GK]; 79158[GNPTAB]; 5428[POLG]; 7468[WHSC1]; 5605[MAP2K2]; 2071[ERCC3]; 4598[MVK]; 4000[LMNA]; 9968[MED12]; 137682[NDUFAF6]; 4204[MECP2]; 6834[SURF1]; 8518[IKBKAP]; 11285[B4GALT7]; 1130[LYST]; 23590[PDSS1]; 25836[NIPBL]; 3930[LBR]; 7170[TPM3]; 2733[GLE1]; 5781[PTPN11]; 22930[RAB3GAP1]; 3032[HADHB]; 4728[NDUFS8]; 50814[NSDHL]; 546[ATRX]; 57192[MCOLN1]; 9569[GTF2IRD1]; 5048[PAFAH1B…
CAMK1D	57118	212065	CONGENITAL DISORDER OF GLYCOSYLATION, TYPE Ia; CDG1A',	7.222497e-05	DB08454[NA]	DB08454 [N-(5-METHYL-1H-PYRAZOL-3-YL)-2-PHENYLQUINAZOLIN-4-AMINE]	4000[LMNA]; 5048[PAFAH1B1]; 3329[HSPD1]; 5828[PEX2]; 6638[SNRPN]; 64374[SIL1]; 7337[UBE3A]; 5830[PEX5]; 51128[SAR1B]; 158[ADSL]; 2332[FMR1]; 4722[NDUFS3]
F13A1	2162	212065	CONGENITAL DISORDER OF GLYCOSYLATION, TYPE Ia; CDG1A',	5.293284e-05	DB01839[NA]; DB02340[NA]	DB01839 [1,2-PROPANEDIOL]; DB02340 [N-ACETYL-SERINE]	6638[SNRPN]; 4723[NDUFV1]; 5264[PHYH]; 4720[NDUFS2]; 56997[ADCK3]; 5160[PDHA1]
COL1A1	1277	603147	CONGENITAL DISORDER OF GLYCOSYLATION, TYPE Ic; CDG1C',	8.245495e-05	DB00048[Cordase]	DB00048 [COLLAGENASE]	1355[COX15]; 1737[DLAT]; 2629[GBA]; 5194[PEX13]; 36[ACADSB]; 5230[PGK1]; 51[ACOX1]; 2512[FTL]; 4728[NDUFS8]; 686[BTD]; 9215[LARGE]
MMP2	4313	603147	CONGENITAL DISORDER OF GLYCOSYLATION, TYPE Ic; CDG1C',	8.801361e-05	DB01630[NA]; DB00786[Marimastat [Usan]]; DB01197[Acepress]	DB01630 [SC-74020]; DB00786 [MARIMASTAT]]; DB01197 [CAPTOPRIL]	6323[SCN1A]; 5230[PGK1]; 23590[PDSS1]; 5631[PRPS1]; 57107[PDSS2]; 2731[GLDC]; 8813[DPM1]; 84342[COG8]
IGF1R	3480	266265	CONGENITAL DISORDER OF GLYCOSYLATION, TYPE IIc; CDG2C',	8.95508e-05	DB00071[Iletin II]; DB02944[NA]; DB04395[NA]; DB00046[Humalog]; DB03965[NA]; DB00030[Novolin R (Novo Nordisk)]; DB07156[NA]; DB07474[NA]; DB01277[Increlex]; DB00047[Lantus]	DB00071 [INSULIN, PORCINE]; DB02944 [ALPHA-D-MANNOSE]; DB04395 [PHOSPHOAMINOPHOSPHONIC ACID-ADENYLATE ESTER]; DB00046 [INSULIN LISPRO]; DB03965 [FUCOSE]; DB00030 [INSULIN RECOMBINANT]; DB07156 [(4Z)-6-BROMO-4-({[4-(PYRROLIDIN-1-YLMETHYL)PHENYL]AMINO}METHYLIDENE)ISOQUINOLINE-1,3(2H,4H)-DIONE]; DB07474 [3-[5-(1H-IMIDAZOL-1-YL)-7-METHYL-1H-BENZIMIDAZOL-2-YL]-4-[(PYRIDIN-2-YLMETHYL)AMINO]PYRIDIN-2(1H…	6469[SHH]; 23545[ATP6V0A2]; 411[ARSB]; 10020[GNE]; 8573[CASK]; 5631[PRPS1]; 1535[CYBA]; 2717[GLA]; 5191[PEX7]; 51099[ABHD5]; 3480[IGF1R]; 4598[MVK]; 8803[SUCLA2]; 2799[GNS]; 1536[CYBB]
CTSS	1520	607091	CONGENITAL DISORDER OF GLYCOSYLATION, TYPE IId; CDG2D',	3.218497e-05	DB03767[NA]; DB03984[NA]; DB07589[NA]; DB07520[NA]; DB03965[NA]; DB07839[NA]; DB08195[NA]; DB08755[NA]; DB07878[NA]; DB03837[NA]; DB08611[NA]; DB08752[NA]; DB07587[NA]	DB03767 [MORPHOLINE-4-CARBOXYLIC ACID [1S-(2-BENZYLOXY-1R-CYANO-ETHYLCARBAMOYL)-3-METHYL-BUTYL]AMIDE]; DB03984 [MORPHOLINE-4-CARBOXYLIC ACID [1-(2-BENZYLSULFANYL-1-FORMYL-ETHYLCARBAMOYL)-2-PHENYL-ETHYL]-AMIDE]; DB07589 [N-[1-(AMINOMETHYL)CYCLOPROPYL]-3-(BENZYLSULFONYL)-N~2~-[(1S)-2,2,2-TRIFLUORO-1-(4-HYDROXYPHENYL)ETHYL]-L-ALANINAMIDE]; DB07520 [N-[1-(AMINOMETHYL)CYCLOPROPYL]-3-(MORPHOLIN-4-YLSUL…	34[ACADM]; 28976[ACAD9]; 7273[TTN]; 7436[VLDLR]; 5160[PDHA1]; 8905[AP1S2]
CALM3	808	308050	CONGENITAL HEMIDYSPLASIA WITH ICHTHYOSIFORM ERYTHRODERMA AND LIMB DEFECTS',	1.452393e-05	DB00850[Apo-Perphenazine]; DB03900[NA]; DB01100[Halomonth]; DB01069[Allergan]; DB00527[Cinchocaine]; DB01023[AGON SR]; DB08039[NA]; DB00622[Cardene]; DB00831[Eskazine]; DB01429[Aspenon]; DB04513[NA]; DB01244[Vascor]; DB00836[Apo-Loperamide]; DB00753[Aerrane]; DB00925[Bensylyt]; DB02868[NA]; DB01373[NA]; DB08231[NA]; DB00623[Apo-Fluphenazine]; DB01115[Adalat]; DB03977[NA]; DB04841[Apo-flunarizine …	DB00850 [PERPHENAZINE]; DB03900 [2-METHYL-2-PROPANOL]; DB01100 [PIMOZIDE]; DB01069 [PROMETHAZINE]; DB00527 [DIBUCAINE]; DB01023 [FELODIPINE]; DB08039 [(3Z)-N,N-DIMETHYL-2-OXO-3-(4,5,6,7-TETRAHYDRO-1H-INDOL-2-YLMETHYLIDENE)-2,3-DIHYDRO-1H-INDOLE-5-SULFONAMIDE]; DB00622 [NICARDIPINE]; DB00831 [TRIFLUOPERAZINE]; DB01429 [APRINDINE]; DB04513 [N-(6-AMINOHEXYL)-5-CHLORO-1-NAPHTHALENESULFONAMIDE]; DB012…	5189[PEX1]; 2316[FLNA]; 2200[FBN1]; 79158[GNPTAB]; 2588[GALNS]; 2073[ERCC5]; 145173[B3GALTL]; 5631[PRPS1]; 30[ACAA1]; 50814[NSDHL]; 7136[TNNI2]; 1277[COL1A1]; 546[ATRX]; 9469[CHST3]; 5605[MAP2K2]; 9569[GTF2IRD1]; 5048[PAFAH1B1]; 7227[TRPS1]; 157570[ESCO2]; 2317[FLNB]; 2969[GTF2I]; 1376[CPT2]; 673[BRAF]; 657[BMPR1A]; 2737[GLI3]; 3480[IGF1R]; 3930[LBR]; 538[ATP7A]; 3476[IGBP1]; 7020[TFAP2A]; 4000[L…
ANXA2	302	602066	CONVULSIONS, FAMILIAL INFANTILE, WITH PAROXYSMAL CHOREOATHETOSIS; ICCA',	6.360912e-05	DB00031[TNKase (Genentech Inc)]	DB00031 [TENECTEPLASE]	54413[NLGN3]; 3785[KCNQ2]; 2562[GABRB3]; 2566[GABRG2]; 773[CACNA1A]; 79813[EHMT1]; 785[CACNB4]; 1200[TPP1]; 10075[HUWE1]; 4644[MYO5A]; 9211[LGI1]; 6326[SCN2A]; 85300[ATCAY]; 2571[GAD1]; 6513[SLC2A1]
HDAC1	3065	602066	CONVULSIONS, FAMILIAL INFANTILE, WITH PAROXYSMAL CHOREOATHETOSIS; ICCA',	3.624156e-05	DB02546[SAHA]	DB02546 [VORINOSTAT]	3785[KCNQ2]; 6326[SCN2A]; 5354[PLP1]; 477[ATP1A2]; 6323[SCN1A]; 3736[KCNA1]; 785[CACNB4]; 7436[VLDLR]; 2554[GABRA1]
HLA-B	3106	602066	CONVULSIONS, FAMILIAL INFANTILE, WITH PAROXYSMAL CHOREOATHETOSIS; ICCA',	1.829374e-05	DB04464[NA]	DB04464 [N-FORMYLMETHIONINE]	2743[GLRB]; 11315[PARK7]; 8573[CASK]; 291[SLC25A4]; 85300[ATCAY]; 83394[PITPNM3]; 3785[KCNQ2]; 7436[VLDLR]; 501[ALDH7A1]; 65217[PCDH15]; 2055[CLN8]; 347733[TUBB2B]; 2562[GABRB3]; 2316[FLNA]; 23229[ARHGEF9]; 5063[PAK3]; 9211[LGI1]; 6326[SCN2A]; 2571[GAD1]; 3778[KCNMA1]; 4644[MYO5A]; 2263[FGFR2]; 26047[CNTNAP2]
MYL12A	10627	602066	CONVULSIONS, FAMILIAL INFANTILE, WITH PAROXYSMAL CHOREOATHETOSIS; ICCA',	2.202828e-05	DB08378[NA]	DB08378 [4-[4-(2,5-DIOXO-PYRROLIDIN-1-YL)-PHENYLAMINO]-4-HYDROXY-BUTYRIC ACID]	54806[AHI1]; 2562[GABRB3]; 2566[GABRG2]; 2571[GAD1]; 6323[SCN1A]; 144165[PRICKLE1]; 785[CACNB4]; 6853[SYN1]; 1123[CHN1]; 5354[PLP1]; 291[SLC25A4]; 6326[SCN2A]; 3785[KCNQ2]; 85300[ATCAY]; 5160[PDHA1]; 2554[GABRA1]; 3778[KCNMA1]
P4HB	5034	602066	CONVULSIONS, FAMILIAL INFANTILE, WITH PAROXYSMAL CHOREOATHETOSIS; ICCA',	6.737579e-05	DB03615[NA]	DB03615 [RIBOSTAMYCIN]	1123[CHN1]; 2566[GABRG2]; 2571[GAD1]; 144165[PRICKLE1]; 5354[PLP1]; 6323[SCN1A]; 3736[KCNA1]; 785[CACNB4]; 9211[LGI1]; 6326[SCN2A]; 3785[KCNQ2]; 85300[ATCAY]; 2554[GABRA1]; 3778[KCNMA1]
TSPO	706	602066	CONVULSIONS, FAMILIAL INFANTILE, WITH PAROXYSMAL CHOREOATHETOSIS; ICCA',	6.839776e-05	DB01587[NA]; DB01178[Alinam]; DB00628[Chlorazepate]; DB00186[Almazine]; DB01544[Narcozep]; DB00962[Sonata]; DB00404[Alplax]; DB00829[Alboral]; DB01068[Antelepsin]; DB00231[Apo-Temazepam]; DB01198[Amoban]; DB00402[Estorra]; DB00897[Alti-Triazolam]	DB01587 [KETAZOLAM]; DB01178 [CHLORMEZANONE]; DB00628 [CLORAZEPATE]; DB00186 [LORAZEPAM]; DB01544 [FLUNITRAZEPAM]; DB00962 [ZALEPLON]; DB00404 [ALPRAZOLAM]; DB00829 [DIAZEPAM]; DB01068 [CLONAZEPAM]; DB00231 [TEMAZEPAM]; DB01198 [ZOPICLONE]; DB00402 [ESZOPICLONE]; DB00897 [TRIAZOLAM]	10075[HUWE1]; 3785[KCNQ2]; 2562[GABRB3]; 2566[GABRG2]; 6323[SCN1A]; 1123[CHN1]; 26047[CNTNAP2]; 54806[AHI1]; 5063[PAK3]; 9211[LGI1]; 6326[SCN2A]; 2554[GABRA1]; 2571[GAD1]
GABRB3	2562	121360	CORE-BINDING FACTOR, BETA SUBUNIT; CBFB',	7.581091e-05	DB00818[Diprivan]; DB01215[Cannoc]; DB00897[Alti-Triazolam]; DB00801[Pacinone]; DB00186[Almazine]; DB00690[Dalmadorm]; DB01595[Alodorm]; DB01567[Erispan]; DB01588[Centrax]; DB01589[Cetrane]; DB00842[Adumbran]; DB00404[Alplax]; DB00546[Deracyn]; DB00475[A-Poxide]; DB00231[Apo-Temazepam]; DB01558[Apo-Bromazepam]; DB00349[Chlorepin]; DB00628[Chlorazepate]; DB01559[Clozan]; DB00592[Anatensol]; DB0060…	DB00818 [PROPOFOL]; DB01215 [ESTAZOLAM]; DB00897 [TRIAZOLAM]; DB00801 [HALAZEPAM]; DB00186 [LORAZEPAM]; DB00690 [FLURAZEPAM]; DB01595 [NITRAZEPAM]; DB01567 [FLUDIAZEPAM]; DB01588 [PRAZEPAM]; DB01589 [QUAZEPAM]; DB00842 [OXAZEPAM]; DB00404 [ALPRAZOLAM]; DB00546 [ADINAZOLAM]; DB00475 [CHLORDIAZEPOXIDE]; DB00231 [TEMAZEPAM]; DB01558 [BROMAZEPAM]; DB00349 [CLOBAZAM]; DB00628 [CLORAZEPATE]; DB01559 [C…	54904[WHSC1L1]; 2120[ETV6]; 861[RUNX1]; 8301[PICALM]; 4026[LPP]
PPARA	5465	121360	CORE-BINDING FACTOR, BETA SUBUNIT; CBFB',	3.610104e-06	DB01039[Ankebin]; DB08483[NA]; DB07215[NA]; DB00636[Amotril]; DB07724[NA]; DB07399[NA]; DB01393[Befizal]; DB01890[NA]; DB01241[Apo-Gemfibrozil]	DB01039 [FENOFIBRATE]; DB08483 [(2S)-2-METHOXY-3-{4-[2-(5-METHYL-2-PHENYL-1,3-OXAZOL-4-YL)ETHOXY]-1-BENZOTHIOPHEN-7-YL}PROPANOIC ACID]; DB07215 [2-METHYL-2-(4-{[({4-METHYL-2-[4-(TRIFLUOROMETHYL)PHENYL]-1,3-THIAZOL-5-YL}CARBONYL)AMINO]METHYL}PHENOXY)PROPANOIC ACID]; DB00636 [CLOFIBRATE]; DB07724 [3-{5-METHOXY-1-[(4-METHOXYPHENYL)SULFONYL]-1H-INDOL-3-YL}PROPANOIC ACID]; DB07399 [(2S)-2-ETHOXY-3-[4-…	23365[ARHGEF12]; 4869[NPM1]; 8028[MLLT10]; 54904[WHSC1L1]; 3659[IRF1]; 2120[ETV6]; 861[RUNX1]; 3930[LBR]; 4026[LPP]
ST14	6768	609141	CORNEAL DYSTROPHY, POSTERIOR POLYMORPHOUS, 3; PPCD3	5.335446e-05	DB00013[Abbokinase]; DB03127[NA]	DB00013 [UROKINASE]; DB03127 [BENZAMIDINE]	1286[COL4A4]; 6935[ZEB1]; 1285[COL4A3]
NDUFV3	4731	122430	CORNEAL HYPESTHESIA WITH RETINAL ABNORMALITIES, SENSORINEURAL DEAFNESS, UNUSUAL FACIES, PERSISTENT DUCTUS ARTERIOSUS, AND MENTAL RETARDATION',	3.962404e-05	DB00157[Nadide]	DB00157 [NADH]	54880[BCOR]; 197131[UBR1]; 8573[CASK]; 9839[ZEB2]; 546[ATRX]; 6654[SOS1]
CALM1	801	122470	CORNELIA DE LANGE SYNDROME 1; CDLS1',	1.159608e-05	DB00850[Apo-Perphenazine]; DB03900[NA]; DB01100[Halomonth]; DB01069[Allergan]; DB00527[Cinchocaine]; DB01023[AGON SR]; DB08039[NA]; DB00622[Cardene]; DB00831[Eskazine]; DB01429[Aspenon]; DB04513[NA]; DB01244[Vascor]; DB00836[Apo-Loperamide]; DB00753[Aerrane]; DB00925[Bensylyt]; DB02868[NA]; DB01373[NA]; DB08231[NA]; DB00623[Apo-Fluphenazine]; DB01115[Adalat]; DB03977[NA]; DB04841[Apo-flunarizine …	DB00850 [PERPHENAZINE]; DB03900 [2-METHYL-2-PROPANOL]; DB01100 [PIMOZIDE]; DB01069 [PROMETHAZINE]; DB00527 [DIBUCAINE]; DB01023 [FELODIPINE]; DB08039 [(3Z)-N,N-DIMETHYL-2-OXO-3-(4,5,6,7-TETRAHYDRO-1H-INDOL-2-YLMETHYLIDENE)-2,3-DIHYDRO-1H-INDOLE-5-SULFONAMIDE]; DB00622 [NICARDIPINE]; DB00831 [TRIFLUOPERAZINE]; DB01429 [APRINDINE]; DB04513 [N-(6-AMINOHEXYL)-5-CHLORO-1-NAPHTHALENESULFONAMIDE]; DB012…	6638[SNRPN]; 3930[LBR]; 2200[FBN1]; 22930[RAB3GAP1]; 5189[PEX1]; 26503[SLC17A5]; 2588[GALNS]; 2073[ERCC5]; 4683[NBN]; 145173[B3GALTL]; 30[ACAA1]; 1387[CREBBP]; 5447[POR]; 7136[TNNI2]; 7468[WHSC1]; 546[ATRX]; 9469[CHST3]; 79813[EHMT1]; 54880[BCOR]; 5048[PAFAH1B1]; 79158[GNPTAB]; 7227[TRPS1]; 157570[ESCO2]; 2317[FLNB]; 5194[PEX13]; 673[BRAF]; 4488[MSX2]; 4548[MTR]; 8813[DPM1]; 2737[GLI3]; 5728[PTEN…
CALM3	808	122470	CORNELIA DE LANGE SYNDROME 1; CDLS1',	1.662595e-06	DB00850[Apo-Perphenazine]; DB03900[NA]; DB01100[Halomonth]; DB01069[Allergan]; DB00527[Cinchocaine]; DB01023[AGON SR]; DB08039[NA]; DB00622[Cardene]; DB00831[Eskazine]; DB01429[Aspenon]; DB04513[NA]; DB01244[Vascor]; DB00836[Apo-Loperamide]; DB00753[Aerrane]; DB00925[Bensylyt]; DB02868[NA]; DB01373[NA]; DB08231[NA]; DB00623[Apo-Fluphenazine]; DB01115[Adalat]; DB03977[NA]; DB04841[Apo-flunarizine …	DB00850 [PERPHENAZINE]; DB03900 [2-METHYL-2-PROPANOL]; DB01100 [PIMOZIDE]; DB01069 [PROMETHAZINE]; DB00527 [DIBUCAINE]; DB01023 [FELODIPINE]; DB08039 [(3Z)-N,N-DIMETHYL-2-OXO-3-(4,5,6,7-TETRAHYDRO-1H-INDOL-2-YLMETHYLIDENE)-2,3-DIHYDRO-1H-INDOLE-5-SULFONAMIDE]; DB00622 [NICARDIPINE]; DB00831 [TRIFLUOPERAZINE]; DB01429 [APRINDINE]; DB04513 [N-(6-AMINOHEXYL)-5-CHLORO-1-NAPHTHALENESULFONAMIDE]; DB012…	5189[PEX1]; 79158[GNPTAB]; 8242[KDM5C]; 7468[WHSC1]; 5605[MAP2K2]; 54880[BCOR]; 7050[TGIF1]; 4000[LMNA]; 9968[MED12]; 582[BBS1]; 9126[SMC3]; 341640[FREM2]; 11285[B4GALT7]; 60[ACTB]; 2317[FLNB]; 80144[FRAS1]; 3930[LBR]; 7020[TFAP2A]; 5781[PTPN11]; 6611[SMS]; 22930[RAB3GAP1]; 4683[NBN]; 7136[TNNI2]; 1277[COL1A1]; 546[ATRX]; 9569[GTF2IRD1]; 5048[PAFAH1B1]; 25836[NIPBL]; 4548[MTR]; 123016[TTC8]; 3845…
TPSB2	64499	300004	CORPUS CALLOSUM, AGENESIS OF, WITH ABNORMAL GENITALIA',	3.53778e-05	DB02018[NA]; DB06962[NA]; DB04654[NA]; DB04764[NA]	DB02018 [AMIDO PHENYL PYRUVIC ACID]; DB06962 [(5-(AMINOMETHYL)-2H-SPIRO[BENZOFURAN-3,4'-PIPERIDINE]-1'-YL)(5-(PHENYLETHYNYL)FURAN-2-YL)METHANONE]; DB04654 [4-PIPERIDIN-4-YLBUTANAL]; DB04764 [[4-(3-AMINOMETHYL-PHENYL)-PIPERIDIN-1-YL]-(5-PHENETHYL- PYRIDIN-3-YL)-METHANONE]	4204[MECP2]; 7317[UBA1]; 65109[UPF3B]; 546[ATRX]; 84295[PHF6]; 79648[MCPH1]
PYCR1	5831	217980	CORPUS CALLOSUM, AGENESIS OF, WITH FACIAL ANOMALIES AND ROBIN SEQUENCE',	3.452075e-05	DB00172[NA]; DB00157[Nadide]	DB00172 [L-PROLINE]; DB00157 [NADH]	9839[ZEB2]; 25836[NIPBL]; 2200[FBN1]; 6654[SOS1]
HLA-B	3106	610042	CORTICAL DYSPLASIA-FOCAL EPILEPSY SYNDROME',	4.075876e-05	DB04464[NA]	DB04464 [N-FORMYLMETHIONINE]	347733[TUBB2B]; 36[ACADSB]; 501[ALDH7A1]; 10564[ARFGEF2]; 23229[ARHGEF9]; 10142[AKAP9]; 5063[PAK3]; 9211[LGI1]; 6326[SCN2A]; 2571[GAD1]; 26047[CNTNAP2]; 57338[JPH3]; 2055[CLN8]
P4HB	5034	610042	CORTICAL DYSPLASIA-FOCAL EPILEPSY SYNDROME',	4.13942e-05	DB03615[NA]	DB03615 [RIBOSTAMYCIN]	6323[SCN1A]; 2566[GABRG2]; 23209[MLC1]; 785[CACNB4]; 9211[LGI1]; 6326[SCN2A]; 2554[GABRA1]; 2571[GAD1]; 57338[JPH3]
TSPO	706	610042	CORTICAL DYSPLASIA-FOCAL EPILEPSY SYNDROME',	1.457049e-05	DB01587[NA]; DB01178[Alinam]; DB00628[Chlorazepate]; DB00186[Almazine]; DB01544[Narcozep]; DB00962[Sonata]; DB00404[Alplax]; DB00829[Alboral]; DB01068[Antelepsin]; DB00231[Apo-Temazepam]; DB01198[Amoban]; DB00402[Estorra]; DB00897[Alti-Triazolam]	DB01587 [KETAZOLAM]; DB01178 [CHLORMEZANONE]; DB00628 [CLORAZEPATE]; DB00186 [LORAZEPAM]; DB01544 [FLUNITRAZEPAM]; DB00962 [ZALEPLON]; DB00404 [ALPRAZOLAM]; DB00829 [DIAZEPAM]; DB01068 [CLONAZEPAM]; DB00231 [TEMAZEPAM]; DB01198 [ZOPICLONE]; DB00402 [ESZOPICLONE]; DB00897 [TRIAZOLAM]	6323[SCN1A]; 2566[GABRG2]; 26047[CNTNAP2]; 5063[PAK3]; 9211[LGI1]; 6326[SCN2A]; 2554[GABRA1]; 2571[GAD1]; 57338[JPH3]
CALM3	808	218040	COSTELLO SYNDROME',	3.110375e-05	DB00850[Apo-Perphenazine]; DB03900[NA]; DB01100[Halomonth]; DB01069[Allergan]; DB00527[Cinchocaine]; DB01023[AGON SR]; DB08039[NA]; DB00622[Cardene]; DB00831[Eskazine]; DB01429[Aspenon]; DB04513[NA]; DB01244[Vascor]; DB00836[Apo-Loperamide]; DB00753[Aerrane]; DB00925[Bensylyt]; DB02868[NA]; DB01373[NA]; DB08231[NA]; DB00623[Apo-Fluphenazine]; DB01115[Adalat]; DB03977[NA]; DB04841[Apo-flunarizine …	DB00850 [PERPHENAZINE]; DB03900 [2-METHYL-2-PROPANOL]; DB01100 [PIMOZIDE]; DB01069 [PROMETHAZINE]; DB00527 [DIBUCAINE]; DB01023 [FELODIPINE]; DB08039 [(3Z)-N,N-DIMETHYL-2-OXO-3-(4,5,6,7-TETRAHYDRO-1H-INDOL-2-YLMETHYLIDENE)-2,3-DIHYDRO-1H-INDOLE-5-SULFONAMIDE]; DB00622 [NICARDIPINE]; DB00831 [TRIFLUOPERAZINE]; DB01429 [APRINDINE]; DB04513 [N-(6-AMINOHEXYL)-5-CHLORO-1-NAPHTHALENESULFONAMIDE]; DB012…	6638[SNRPN]; 2200[FBN1]; 23095[KIF1B]; 55109[AGGF1]; 3643[INSR]; 30[ACAA1]; 1387[CREBBP]; 2588[GALNS]; 546[ATRX]; 5605[MAP2K2]; 9569[GTF2IRD1]; 5048[PAFAH1B1]; 79158[GNPTAB]; 157570[ESCO2]; 1376[CPT2]; 145173[B3GALTL]; 657[BMPR1A]; 5728[PTEN]; 538[ATP7A]; 3845[KRAS]; 9968[MED12]; 2517[FUCA1]; 2969[GTF2I]; 5727[PTCH1]; 4436[MSH2]; 6654[SOS1]; 1789[DNMT3B]; 4591[TRIM37]; 1294[COL7A1]; 11285[B4GALT7…
PTGER3	5733	218040	COSTELLO SYNDROME',	7.857487e-05	DB00905[Lumigan]; DB00929[Arthrotec]; DB00917[Cervidil]	DB00905 [BIMATOPROST]; DB00929 [MISOPROSTOL]; DB00917 [DINOPROSTONE]	6197[RPS6KA3]; 2033[EP300]; 25836[NIPBL]; 673[BRAF]; 5728[PTEN]; 546[ATRX]; 538[ATP7A]; 5781[PTPN11]
CALM3	808	260660	COUSIN SYNDROME',	5.393345e-05	DB00850[Apo-Perphenazine]; DB03900[NA]; DB01100[Halomonth]; DB01069[Allergan]; DB00527[Cinchocaine]; DB01023[AGON SR]; DB08039[NA]; DB00622[Cardene]; DB00831[Eskazine]; DB01429[Aspenon]; DB04513[NA]; DB01244[Vascor]; DB00836[Apo-Loperamide]; DB00753[Aerrane]; DB00925[Bensylyt]; DB02868[NA]; DB01373[NA]; DB08231[NA]; DB00623[Apo-Fluphenazine]; DB01115[Adalat]; DB03977[NA]; DB04841[Apo-flunarizine …	DB00850 [PERPHENAZINE]; DB03900 [2-METHYL-2-PROPANOL]; DB01100 [PIMOZIDE]; DB01069 [PROMETHAZINE]; DB00527 [DIBUCAINE]; DB01023 [FELODIPINE]; DB08039 [(3Z)-N,N-DIMETHYL-2-OXO-3-(4,5,6,7-TETRAHYDRO-1H-INDOL-2-YLMETHYLIDENE)-2,3-DIHYDRO-1H-INDOLE-5-SULFONAMIDE]; DB00622 [NICARDIPINE]; DB00831 [TRIFLUOPERAZINE]; DB01429 [APRINDINE]; DB04513 [N-(6-AMINOHEXYL)-5-CHLORO-1-NAPHTHALENESULFONAMIDE]; DB012…	6611[SMS]; 2316[FLNA]; 2200[FBN1]; 2588[GALNS]; 79158[GNPTAB]; 8242[KDM5C]; 1277[COL1A1]; 23169[SLC35D1]; 7136[TNNI2]; 7468[WHSC1]; 546[ATRX]; 5605[MAP2K2]; 54880[BCOR]; 7227[TRPS1]; 157570[ESCO2]; 25836[NIPBL]; 545[ATR]; 145173[B3GALTL]; 4041[LRP5]; 5352[PLOD2]; 9839[ZEB2]; 9469[CHST3]; 5116[PCNT]; 4000[LMNA]; 1387[CREBBP]; 9968[MED12]; 2737[GLI3]; 55636[CHD7]; 7476[WNT7A]; 5727[PTCH1]; 2260[FGF…
COX7A1	1346	260660	COUSIN SYNDROME',	9.333316e-05	DB02659[NA]; DB04464[NA]	DB02659 [CHOLIC ACID]; DB04464 [N-FORMYLMETHIONINE]	1278[COL1A2]; 2200[FBN1]; 5352[PLOD2]; 25782[RAB3GAP2]; 10491[CRTAP]; 546[ATRX]
FGA	2243	218090	CRANE-HEISE SYNDROME',	7.228313e-05	DB00015[Retavase (Centocor)]; DB00031[TNKase (Genentech Inc)]; DB00364[Antepsin]; DB00009[Activase (Genentech Inc)]; DB00029[Eminase (Wulfing Pharma GmbH)]; DB02944[NA]	DB00015 [RETEPLASE]; DB00031 [TENECTEPLASE]; DB00364 [SUCRALFATE]; DB00009 [ALTEPLASE]; DB00029 [ANISTREPLASE]; DB02944 [ALPHA-D-MANNOSE]	4000[LMNA]; 2316[FLNA]; 6125[RPL5]; 7169[TPM2]
CALM3	808	218330	CRANIOECTODERMAL DYSPLASIA 1; CED1',	8.583318e-07	DB00850[Apo-Perphenazine]; DB03900[NA]; DB01100[Halomonth]; DB01069[Allergan]; DB00527[Cinchocaine]; DB01023[AGON SR]; DB08039[NA]; DB00622[Cardene]; DB00831[Eskazine]; DB01429[Aspenon]; DB04513[NA]; DB01244[Vascor]; DB00836[Apo-Loperamide]; DB00753[Aerrane]; DB00925[Bensylyt]; DB02868[NA]; DB01373[NA]; DB08231[NA]; DB00623[Apo-Fluphenazine]; DB01115[Adalat]; DB03977[NA]; DB04841[Apo-flunarizine …	DB00850 [PERPHENAZINE]; DB03900 [2-METHYL-2-PROPANOL]; DB01100 [PIMOZIDE]; DB01069 [PROMETHAZINE]; DB00527 [DIBUCAINE]; DB01023 [FELODIPINE]; DB08039 [(3Z)-N,N-DIMETHYL-2-OXO-3-(4,5,6,7-TETRAHYDRO-1H-INDOL-2-YLMETHYLIDENE)-2,3-DIHYDRO-1H-INDOLE-5-SULFONAMIDE]; DB00622 [NICARDIPINE]; DB00831 [TRIFLUOPERAZINE]; DB01429 [APRINDINE]; DB04513 [N-(6-AMINOHEXYL)-5-CHLORO-1-NAPHTHALENESULFONAMIDE]; DB012…	6611[SMS]; 6638[SNRPN]; 2200[FBN1]; 3909[LAMA3]; 22930[RAB3GAP1]; 5189[PEX1]; 26503[SLC17A5]; 80184[CEP290]; 1290[COL5A2]; 182[JAG1]; 1277[COL1A1]; 50814[NSDHL]; 2588[GALNS]; 7468[WHSC1]; 11285[B4GALT7]; 1001[CDH3]; 5605[MAP2K2]; 54880[BCOR]; 5048[PAFAH1B1]; 79158[GNPTAB]; 7227[TRPS1]; 157570[ESCO2]; 2317[FLNB]; 538[ATP7A]; 5194[PEX13]; 1376[CPT2]; 145173[B3GALTL]; 4488[MSX2]; 1294[COL7A1]; 30[AC…
TGM2	7052	218330	CRANIOECTODERMAL DYSPLASIA 1; CED1',	9.463969e-05	DB04315[NA]	DB04315 [GUANOSINE-5'-DIPHOSPHATE]	9569[GTF2IRD1]; 5048[PAFAH1B1]; 178[AGL]; 157570[ESCO2]; 5824[PEX19]; 8481[OFD1]; 545[ATR]; 25836[NIPBL]; 182[JAG1]; 1277[COL1A1]; 2263[FGFR2]; 8813[DPM1]; 6926[TBX3]; 3480[IGF1R]; 7468[WHSC1]; 860[RUNX2]; 5818[PVRL1]; 55212[BBS7]; 6925[TCF4]; 368[ABCC6]
CKMT2	1160	608227	CRANIOFACIAL ABNORMALITIES, CATARACTS, CONGENITAL HEART DISEASE, SACRAL NEURAL TUBE DEFECTS, AND GROWTH AND DEVELOPMENTAL RETARDATION	2.862342e-05	DB00148[Cosmocair C 100]	DB00148 [CREATINE]	65109[UPF3B]; 7050[TGIF1]; 6926[TBX3]; 8626[TP63]
FECH	2235	218350	CRANIOFACIAL DYSSYNOSTOSIS WITH SHORT STATURE',	4.206287e-06	DB02659[NA]	DB02659 [CHOLIC ACID]	2688[GH1]; 5727[PTCH1]; 2260[FGFR1]; 7846[TUBA1A]; 5728[PTEN]; 55755[CDK5RAP2]; 259266[ASPM]
SLC16A4	9122	601707	CRANIOFACIAL MALFORMATIONS, ASYMMETRIC, WITH POLYSYNDACTYLY AND ABNORMAL SKIN AND GUT DEVELOPMENT',	8.516269e-05	DB00119[NA]	DB00119 [PYRUVIC ACID]	6949[TCOF1]; 9839[ZEB2]; 6925[TCF4]; 8626[TP63]
SLC1A1	6505	122880	CRANIOFACIAL-DEAFNESS-HAND SYNDROME; CDHS	2.24439e-05	DB00142[Aciglut]; DB00128[Aspatofort]	DB00142 [L-GLUTAMIC ACID]; DB00128 [L-ASPARTIC ACID]	2316[FLNA]; 491[ATP2B2]; 1301[COL11A1]; 182[JAG1]; 2737[GLI3]; 8573[CASK]; 6925[TCF4]
CALM1	801	304110	CRANIOFRONTONASAL SYNDROME; CFNS',	1.847755e-05	DB00850[Apo-Perphenazine]; DB03900[NA]; DB01100[Halomonth]; DB01069[Allergan]; DB00527[Cinchocaine]; DB01023[AGON SR]; DB08039[NA]; DB00622[Cardene]; DB00831[Eskazine]; DB01429[Aspenon]; DB04513[NA]; DB01244[Vascor]; DB00836[Apo-Loperamide]; DB00753[Aerrane]; DB00925[Bensylyt]; DB02868[NA]; DB01373[NA]; DB08231[NA]; DB00623[Apo-Fluphenazine]; DB01115[Adalat]; DB03977[NA]; DB04841[Apo-flunarizine …	DB00850 [PERPHENAZINE]; DB03900 [2-METHYL-2-PROPANOL]; DB01100 [PIMOZIDE]; DB01069 [PROMETHAZINE]; DB00527 [DIBUCAINE]; DB01023 [FELODIPINE]; DB08039 [(3Z)-N,N-DIMETHYL-2-OXO-3-(4,5,6,7-TETRAHYDRO-1H-INDOL-2-YLMETHYLIDENE)-2,3-DIHYDRO-1H-INDOLE-5-SULFONAMIDE]; DB00622 [NICARDIPINE]; DB00831 [TRIFLUOPERAZINE]; DB01429 [APRINDINE]; DB04513 [N-(6-AMINOHEXYL)-5-CHLORO-1-NAPHTHALENESULFONAMIDE]; DB012…	5189[PEX1]; 2316[FLNA]; 2200[FBN1]; 64327[LMBR1]; 22930[RAB3GAP1]; 93986[FOXP2]; 79158[GNPTAB]; 2588[GALNS]; 145173[B3GALTL]; 1277[COL1A1]; 23169[SLC35D1]; 254065[BRWD3]; 7136[TNNI2]; 7468[WHSC1]; 546[ATRX]; 4488[MSX2]; 9469[CHST3]; 30008[EFEMP2]; 54880[BCOR]; 5048[PAFAH1B1]; 7227[TRPS1]; 157570[ESCO2]; 2317[FLNB]; 2969[GTF2I]; 545[ATR]; 673[BRAF]; 657[BMPR1A]; 4548[MTR]; 30[ACAA1]; 2737[GLI3]; 5…
CALM3	808	304110	CRANIOFRONTONASAL SYNDROME; CFNS',	2.695191e-06	DB00850[Apo-Perphenazine]; DB03900[NA]; DB01100[Halomonth]; DB01069[Allergan]; DB00527[Cinchocaine]; DB01023[AGON SR]; DB08039[NA]; DB00622[Cardene]; DB00831[Eskazine]; DB01429[Aspenon]; DB04513[NA]; DB01244[Vascor]; DB00836[Apo-Loperamide]; DB00753[Aerrane]; DB00925[Bensylyt]; DB02868[NA]; DB01373[NA]; DB08231[NA]; DB00623[Apo-Fluphenazine]; DB01115[Adalat]; DB03977[NA]; DB04841[Apo-flunarizine …	DB00850 [PERPHENAZINE]; DB03900 [2-METHYL-2-PROPANOL]; DB01100 [PIMOZIDE]; DB01069 [PROMETHAZINE]; DB00527 [DIBUCAINE]; DB01023 [FELODIPINE]; DB08039 [(3Z)-N,N-DIMETHYL-2-OXO-3-(4,5,6,7-TETRAHYDRO-1H-INDOL-2-YLMETHYLIDENE)-2,3-DIHYDRO-1H-INDOLE-5-SULFONAMIDE]; DB00622 [NICARDIPINE]; DB00831 [TRIFLUOPERAZINE]; DB01429 [APRINDINE]; DB04513 [N-(6-AMINOHEXYL)-5-CHLORO-1-NAPHTHALENESULFONAMIDE]; DB012…	5189[PEX1]; 79158[GNPTAB]; 8242[KDM5C]; 7468[WHSC1]; 5605[MAP2K2]; 54880[BCOR]; 2737[GLI3]; 701[BUB1B]; 4000[LMNA]; 9968[MED12]; 30008[EFEMP2]; 4204[MECP2]; 8573[CASK]; 341640[FREM2]; 11285[B4GALT7]; 60[ACTB]; 25836[NIPBL]; 80144[FRAS1]; 7020[TFAP2A]; 5781[PTPN11]; 6611[SMS]; 22930[RAB3GAP1]; 50814[NSDHL]; 7136[TNNI2]; 1277[COL1A1]; 546[ATRX]; 9569[GTF2IRD1]; 5048[PAFAH1B1]; 2317[FLNB]; 2969[GTF2…
NDUFV3	4731	304110	CRANIOFRONTONASAL SYNDROME; CFNS',	4.555707e-05	DB00157[Nadide]	DB00157 [NADH]	54880[BCOR]; 10491[CRTAP]; 93986[FOXP2]; 7337[UBE3A]; 197131[UBR1]; 9839[ZEB2]; 8573[CASK]; 2332[FMR1]; 546[ATRX]; 6654[SOS1]; 157680[VPS13B]
FNTA	2339	607812	CRANIOLENTICULOSUTURAL DYSPLASIA; CLSD',	3.649516e-06	DB08676[NA]; DB07895[NA]; DB07780[NA]; DB07227[NA]; DB06953[NA]; DB08180[NA]; DB08674[NA]; DB07216[NA]; DB07841[NA]; DB07771[NA]; DB07752[NA]	DB08676 [(20S)-19,20,22,23-TETRAHYDRO-19-OXO-5H,21H-18,20-ETHANO-12,14-ETHENO-6,10-METHENOBENZ[D]IMIDAZO[4,3-L][1,6,9,13]OXATRIAZACYCLONOADECOSINE-9-CARBONITRILE]; DB07895 [ALPHA-HYDROXYFARNESYLPHOSPHONIC ACID]; DB07780 [FARNESYL DIPHOSPHATE]; DB07227 [4-[(5-{[4-(3-CHLOROPHENYL)-3-OXOPIPERAZIN-1-YL]METHYL}-1H-IMIDAZOL-1-YL)METHYL]BENZONITRILE]; DB06953 [2-CHLORO-5-(3-CHLORO-PHENYL)-6-[(4-CYANO-PH…	4000[LMNA]; 6774[STAT3]; 9968[MED12]; 23545[ATP6V0A2]; 64324[NSD1]; 2316[FLNA]; 8242[KDM5C]; 2260[FGFR1]; 2317[FLNB]; 80144[FRAS1]; 4281[MID1]; 8573[CASK]; 1277[COL1A1]
AFG3L2	10939	218400	CRANIOMETAPHYSEAL DYSPLASIA, AUTOSOMAL RECESSIVE; CMDR	3.924856e-05	DB00171[Adephos]	DB00171 [ADENOSINE TRIPHOSPHATE]	1278[COL1A2]; 2200[FBN1]; 2517[FUCA1]; 2316[FLNA]; 1301[COL11A1]; 9723[SEMA3E]; 8573[CASK]; 6654[SOS1]; 56975[FAM20C]
HINT1	3094	218400	CRANIOMETAPHYSEAL DYSPLASIA, AUTOSOMAL RECESSIVE; CMDR	6.377314e-05	DB02183[NA]; DB03349[NA]; DB00131[Adenovite]; DB01972[NA]; DB02162[NA]	DB02183 [ADENOSINE-5'-DITUNGSTATE]; DB03349 [8-BROMO-ADENOSINE-5'-MONOPHOSPHATE]; DB00131 [ADENOSINE MONOPHOSPHATE]; DB01972 [GUANOSINE-5'-MONOPHOSPHATE]; DB02162 [5'-O-(N-ETHYL-SULFAMOYL)ADENOSINE]	1278[COL1A2]; 6949[TCOF1]; 2260[FGFR1]; 6925[TCF4]; 1277[COL1A1]; 9839[ZEB2]; 546[ATRX]; 6654[SOS1]; 4921[DDR2]; 5781[PTPN11]
CKMT2	1160	602558	CRANIOMICROMELIC SYNDROME	6.64459e-05	DB00148[Cosmocair C 100]	DB00148 [CREATINE]	2187[FANCB]; 5818[PVRL1]; 8626[TP63]
SLC1A1	6505	218450	CRANIOSTENOSIS, SAGITTAL, WITH CONGENITAL HEART DISEASE, MENTAL DEFICIENCY, AND MANDIBULAR ANKYLOSIS',	3.637139e-05	DB00142[Aciglut]; DB00128[Aspatofort]	DB00142 [L-GLUTAMIC ACID]; DB00128 [L-ASPARTIC ACID]	5573[PRKAR1A]; 2688[GH1]; 8573[CASK]; 182[JAG1]; 2737[GLI3]; 2316[FLNA]
GLRX2	51022	606529	CRANIOSYNOSTOSIS SYNDROME, AUTOSOMAL RECESSIVE	8.201596e-05	DB00143[Copren]	DB00143 [GLUTATHIONE]	2263[FGFR2]; 3239[HOXD13]; 6925[TCF4]; 9126[SMC3]; 2260[FGFR1]
CALM1	801	218649	CRANIOSYNOSTOSIS-MENTAL RETARDATION SYNDROME OF LIN AND GETTIG	6.00538e-05	DB00850[Apo-Perphenazine]; DB03900[NA]; DB01100[Halomonth]; DB01069[Allergan]; DB00527[Cinchocaine]; DB01023[AGON SR]; DB08039[NA]; DB00622[Cardene]; DB00831[Eskazine]; DB01429[Aspenon]; DB04513[NA]; DB01244[Vascor]; DB00836[Apo-Loperamide]; DB00753[Aerrane]; DB00925[Bensylyt]; DB02868[NA]; DB01373[NA]; DB08231[NA]; DB00623[Apo-Fluphenazine]; DB01115[Adalat]; DB03977[NA]; DB04841[Apo-flunarizine …	DB00850 [PERPHENAZINE]; DB03900 [2-METHYL-2-PROPANOL]; DB01100 [PIMOZIDE]; DB01069 [PROMETHAZINE]; DB00527 [DIBUCAINE]; DB01023 [FELODIPINE]; DB08039 [(3Z)-N,N-DIMETHYL-2-OXO-3-(4,5,6,7-TETRAHYDRO-1H-INDOL-2-YLMETHYLIDENE)-2,3-DIHYDRO-1H-INDOLE-5-SULFONAMIDE]; DB00622 [NICARDIPINE]; DB00831 [TRIFLUOPERAZINE]; DB01429 [APRINDINE]; DB04513 [N-(6-AMINOHEXYL)-5-CHLORO-1-NAPHTHALENESULFONAMIDE]; DB012…	5189[PEX1]; 2316[FLNA]; 2200[FBN1]; 2588[GALNS]; 79158[GNPTAB]; 8242[KDM5C]; 2073[ERCC5]; 30[ACAA1]; 7136[TNNI2]; 7468[WHSC1]; 546[ATRX]; 9469[CHST3]; 54880[BCOR]; 5048[PAFAH1B1]; 7227[TRPS1]; 157570[ESCO2]; 25836[NIPBL]; 2969[GTF2I]; 145173[B3GALTL]; 4488[MSX2]; 8813[DPM1]; 2737[GLI3]; 3480[IGF1R]; 9839[ZEB2]; 10743[RAI1]; 3476[IGBP1]; 4000[LMNA]; 1387[CREBBP]; 9968[MED12]; 30008[EFEMP2]; 55636[…
CALM3	808	218649	CRANIOSYNOSTOSIS-MENTAL RETARDATION SYNDROME OF LIN AND GETTIG	2.895446e-06	DB00850[Apo-Perphenazine]; DB03900[NA]; DB01100[Halomonth]; DB01069[Allergan]; DB00527[Cinchocaine]; DB01023[AGON SR]; DB08039[NA]; DB00622[Cardene]; DB00831[Eskazine]; DB01429[Aspenon]; DB04513[NA]; DB01244[Vascor]; DB00836[Apo-Loperamide]; DB00753[Aerrane]; DB00925[Bensylyt]; DB02868[NA]; DB01373[NA]; DB08231[NA]; DB00623[Apo-Fluphenazine]; DB01115[Adalat]; DB03977[NA]; DB04841[Apo-flunarizine …	DB00850 [PERPHENAZINE]; DB03900 [2-METHYL-2-PROPANOL]; DB01100 [PIMOZIDE]; DB01069 [PROMETHAZINE]; DB00527 [DIBUCAINE]; DB01023 [FELODIPINE]; DB08039 [(3Z)-N,N-DIMETHYL-2-OXO-3-(4,5,6,7-TETRAHYDRO-1H-INDOL-2-YLMETHYLIDENE)-2,3-DIHYDRO-1H-INDOLE-5-SULFONAMIDE]; DB00622 [NICARDIPINE]; DB00831 [TRIFLUOPERAZINE]; DB01429 [APRINDINE]; DB04513 [N-(6-AMINOHEXYL)-5-CHLORO-1-NAPHTHALENESULFONAMIDE]; DB012…	6611[SMS]; 5189[PEX1]; 2316[FLNA]; 2200[FBN1]; 2588[GALNS]; 79158[GNPTAB]; 8242[KDM5C]; 2073[ERCC5]; 30[ACAA1]; 50814[NSDHL]; 7136[TNNI2]; 7468[WHSC1]; 546[ATRX]; 7291[TWIST1]; 9469[CHST3]; 5605[MAP2K2]; 9569[GTF2IRD1]; 5048[PAFAH1B1]; 7227[TRPS1]; 157570[ESCO2]; 2317[FLNB]; 5194[PEX13]; 145173[B3GALTL]; 4488[MSX2]; 8813[DPM1]; 2737[GLI3]; 3480[IGF1R]; 9839[ZEB2]; 10743[RAI1]; 3476[IGBP1]; 4000[L…
FASN	2194	218649	CRANIOSYNOSTOSIS-MENTAL RETARDATION SYNDROME OF LIN AND GETTIG	9.464427e-05	DB01034[Helicocerin]; DB01083[Alli]	DB01034 [CERULENIN]; DB01083 [ORLISTAT]	25836[NIPBL]; 23133[PHF8]; 30[ACAA1]; 6926[TBX3]; 10743[RAI1]; 6925[TCF4]
COMT	1312	218650	CRANIOSYNOSTOSIS-MENTAL RETARDATION-CLEFTING SYNDROME	9.532101e-05	DB00494[Comtan]; DB03907[NA]; DB00118[SAMe Rx-Mood]; DB02105[NA]; DB03336[NA]; DB08049[NA]; DB00323[Tasmar]; DB07462[NA]	DB00494 [ENTACAPONE]; DB03907 [N-{3-[5-(6-AMINO-PURIN-9-YL)-3,4-DIHYDROXY-TETRAHYDRO-FURAN-2-YL]-ALLYL}-2,3-DIHYDROXY-5-NITRO-BENZAMIDE]; DB00118 [S-ADENOSYLMETHIONINE]; DB02105 [3,5-DINITROCATECHOL]; DB03336 [BIA]; DB08049 [7,8-DIHYDROXY-4-PHENYL-2H-CHROMEN-2-ONE]; DB00323 [TOLCAPONE]; DB07462 [(3,4-DIHYDROXY-2-NITROPHENYL)(PHENYL)METHANONE]	8481[OFD1]; 545[ATR]; 2260[FGFR1]; 6309[SC5DL]; 25836[NIPBL]; 2737[GLI3]; 8573[CASK]; 7468[WHSC1]; 546[ATRX]
FECH	2235	218650	CRANIOSYNOSTOSIS-MENTAL RETARDATION-CLEFTING SYNDROME	4.178554e-05	DB02659[NA]	DB02659 [CHOLIC ACID]	157570[ESCO2]; 25836[NIPBL]; 5727[PTCH1]; 2260[FGFR1]; 6949[TCOF1]; 9839[ZEB2]; 546[ATRX]; 56975[FAM20C]
CDK6	1021	300352	CREATINE DEFICIENCY SYNDROME, X-LINKED',	5.763873e-05	DB07795[NA]; DB03496[NA]; DB07379[NA]	DB07795 [3,7,3',4'-TETRAHYDROXYFLAVONE]; DB03496 [FLAVOPIRIDOL]; DB07379 [(2S)-2-({6-[(3-AMINO-5-CHLOROPHENYL)AMINO]-9-ISOPROPYL-9H-PURIN-2-YL}AMINO)-3-METHYLBUTAN-1-OL]	5189[PEX1]; 1737[DLAT]; 5824[PEX19]; 8242[KDM5C]; 1013[CDH15]; 4613[MYCN]; 3329[HSPD1]; 3480[IGF1R]; 546[ATRX]; 8050[PDHX]; 5048[PAFAH1B1]; 4126[MANBA]
CALM1	801	123450	CRI-DU-CHAT SYNDROME',	1.105688e-05	DB00850[Apo-Perphenazine]; DB03900[NA]; DB01100[Halomonth]; DB01069[Allergan]; DB00527[Cinchocaine]; DB01023[AGON SR]; DB08039[NA]; DB00622[Cardene]; DB00831[Eskazine]; DB01429[Aspenon]; DB04513[NA]; DB01244[Vascor]; DB00836[Apo-Loperamide]; DB00753[Aerrane]; DB00925[Bensylyt]; DB02868[NA]; DB01373[NA]; DB08231[NA]; DB00623[Apo-Fluphenazine]; DB01115[Adalat]; DB03977[NA]; DB04841[Apo-flunarizine …	DB00850 [PERPHENAZINE]; DB03900 [2-METHYL-2-PROPANOL]; DB01100 [PIMOZIDE]; DB01069 [PROMETHAZINE]; DB00527 [DIBUCAINE]; DB01023 [FELODIPINE]; DB08039 [(3Z)-N,N-DIMETHYL-2-OXO-3-(4,5,6,7-TETRAHYDRO-1H-INDOL-2-YLMETHYLIDENE)-2,3-DIHYDRO-1H-INDOLE-5-SULFONAMIDE]; DB00622 [NICARDIPINE]; DB00831 [TRIFLUOPERAZINE]; DB01429 [APRINDINE]; DB04513 [N-(6-AMINOHEXYL)-5-CHLORO-1-NAPHTHALENESULFONAMIDE]; DB012…	10075[HUWE1]; 64327[LMBR1]; 22930[RAB3GAP1]; 93986[FOXP2]; 26503[SLC17A5]; 2588[GALNS]; 6949[TCOF1]; 2200[FBN1]; 7136[TNNI2]; 7468[WHSC1]; 546[ATRX]; 5048[PAFAH1B1]; 9378[NRXN1]; 7227[TRPS1]; 2317[FLNB]; 7337[UBE3A]; 4548[MTR]; 30[ACAA1]; 2737[GLI3]; 3480[IGF1R]; 259266[ASPM]; 5160[PDHA1]; 3476[IGBP1]; 9968[MED12]; 7050[TGIF1]; 55636[CHD7]; 2969[GTF2I]; 8573[CASK]; 2260[FGFR1]; 5538[PPT1]; 5080[P…
CALM3	808	123450	CRI-DU-CHAT SYNDROME',	1.236905e-05	DB00850[Apo-Perphenazine]; DB03900[NA]; DB01100[Halomonth]; DB01069[Allergan]; DB00527[Cinchocaine]; DB01023[AGON SR]; DB08039[NA]; DB00622[Cardene]; DB00831[Eskazine]; DB01429[Aspenon]; DB04513[NA]; DB01244[Vascor]; DB00836[Apo-Loperamide]; DB00753[Aerrane]; DB00925[Bensylyt]; DB02868[NA]; DB01373[NA]; DB08231[NA]; DB00623[Apo-Fluphenazine]; DB01115[Adalat]; DB03977[NA]; DB04841[Apo-flunarizine …	DB00850 [PERPHENAZINE]; DB03900 [2-METHYL-2-PROPANOL]; DB01100 [PIMOZIDE]; DB01069 [PROMETHAZINE]; DB00527 [DIBUCAINE]; DB01023 [FELODIPINE]; DB08039 [(3Z)-N,N-DIMETHYL-2-OXO-3-(4,5,6,7-TETRAHYDRO-1H-INDOL-2-YLMETHYLIDENE)-2,3-DIHYDRO-1H-INDOLE-5-SULFONAMIDE]; DB00622 [NICARDIPINE]; DB00831 [TRIFLUOPERAZINE]; DB01429 [APRINDINE]; DB04513 [N-(6-AMINOHEXYL)-5-CHLORO-1-NAPHTHALENESULFONAMIDE]; DB012…	10075[HUWE1]; 64327[LMBR1]; 22930[RAB3GAP1]; 93986[FOXP2]; 26503[SLC17A5]; 2588[GALNS]; 6949[TCOF1]; 2200[FBN1]; 50814[NSDHL]; 7136[TNNI2]; 7468[WHSC1]; 546[ATRX]; 9569[GTF2IRD1]; 5048[PAFAH1B1]; 9378[NRXN1]; 7227[TRPS1]; 2317[FLNB]; 7337[UBE3A]; 4548[MTR]; 30[ACAA1]; 2737[GLI3]; 3480[IGF1R]; 259266[ASPM]; 5160[PDHA1]; 3476[IGBP1]; 9968[MED12]; 7050[TGIF1]; 55636[CHD7]; 2969[GTF2I]; 8573[CASK]; 2…
CACNA2D3	55799	606785	CRIGLER-NAJJAR SYNDROME, TYPE II',	1.94469e-05	DB06712[Nivadil]; DB00381[Amlocard]	DB06712 [NILVADIPINE]; DB00381 [AMLODIPINE]	3875[KRT18]; 3856[KRT8]; 10165[SLC25A13]
FYN	2534	606785	CRIGLER-NAJJAR SYNDROME, TYPE II',	2.775585e-05	DB01254[Sprycel]; DB02078[NA]	DB01254 [DASATINIB]; DB02078 [1-METHOXY-2-[2-(2-METHOXY-ETHOXY]-ETHANE]	3875[KRT18]; 2235[FECH]; 9414[TJP2]; 3856[KRT8]; 5244[ABCB4]
HLA-B	3106	218900	CROME SYNDROME	1.443929e-05	DB04464[NA]	DB04464 [N-FORMYLMETHIONINE]	347733[TUBB2B]; 2562[GABRB3]; 2651[GCNT2]; 23229[ARHGEF9]; 5830[PEX5]; 1545[CYP1B1]; 7436[VLDLR]; 2055[CLN8]
CKMT2	1160	605945	CRUMPLED HELICES AND SMALL MOUTH	9.454369e-05	DB00148[Cosmocair C 100]	DB00148 [CREATINE]	65109[UPF3B]; 5818[PVRL1]; 7050[TGIF1]; 8626[TP63]
NDUFS1	4719	123570	CRYPTOPHTHALMOS, UNILATERAL OR BILATERAL, ISOLATED',	8.789094e-05	DB00157[Nadide]	DB00157 [NADH]	7045[TGFBI]; 2200[FBN1]; 1462[VCAN]; 4094[MAF]
AFG3L2	10939	123590	CRYSTALLIN, ALPHA-B; CRYAB',	4.930299e-05	DB00171[Adephos]	DB00171 [ADENOSINE TRIPHOSPHATE]	3119[HLA-DQB1]; 5788[PTPRC]; 100133941[CD24]; 3123[HLA-DRB1]
PFN2	5217	123590	CRYSTALLIN, ALPHA-B; CRYAB',	1.198293e-05	DB02580[NA]; DB02078[NA]	DB02580 [1-(2-METHOXY-ETHOXY)-2-{2-[2-(2-METHOXY-ETHOXY]-ETHOXY}-ETHANE]; DB02078 [1-METHOXY-2-[2-(2-METHOXY-ETHOXY]-ETHANE]	3119[HLA-DQB1]; 3575[IL7R]; 5788[PTPRC]; 3123[HLA-DRB1]
FECH	2235	300471	CUBITUS VALGUS WITH MENTAL RETARDATION AND UNUSUAL FACIES	6.664797e-06	DB02659[NA]	DB02659 [CHOLIC ACID]	157570[ESCO2]; 8242[KDM5C]; 7337[UBE3A]; 6535[SLC6A8]; 2260[FGFR1]; 55755[CDK5RAP2]; 5728[PTEN]; 3480[IGF1R]; 546[ATRX]; 259266[ASPM]
TPSB2	64499	300471	CUBITUS VALGUS WITH MENTAL RETARDATION AND UNUSUAL FACIES	7.817723e-05	DB02018[NA]; DB06962[NA]; DB04654[NA]; DB04764[NA]	DB02018 [AMIDO PHENYL PYRUVIC ACID]; DB06962 [(5-(AMINOMETHYL)-2H-SPIRO[BENZOFURAN-3,4'-PIPERIDINE]-1'-YL)(5-(PHENYLETHYNYL)FURAN-2-YL)METHANONE]; DB04654 [4-PIPERIDIN-4-YLBUTANAL]; DB04764 [[4-(3-AMINOMETHYL-PHENYL)-PIPERIDIN-1-YL]-(5-PHENETHYL- PYRIDIN-3-YL)-METHANONE]	8481[OFD1]; 4204[MECP2]; 65109[UPF3B]; 546[ATRX]; 84295[PHF6]; 79648[MCPH1]
ACSS1	84532	123700	CUTIS LAXA, AUTOSOMAL DOMINANT 1; ADCL1	2.200436e-05	DB00171[Adephos]; DB00131[Adenovite]	DB00171 [ADENOSINE TRIPHOSPHATE]; DB00131 [ADENOSINE MONOPHOSPHATE]	1281[COL3A1]; 1278[COL1A2]; 2200[FBN1]; 2006[ELN]; 9509[ADAMTS2]
AFG3L2	10939	123700	CUTIS LAXA, AUTOSOMAL DOMINANT 1; ADCL1	8.698014e-07	DB00171[Adephos]	DB00171 [ADENOSINE TRIPHOSPHATE]	1290[COL5A2]; 1278[COL1A2]; 2200[FBN1]; 1281[COL3A1]; 4015[LOX]; 2006[ELN]
COX7A1	1346	123700	CUTIS LAXA, AUTOSOMAL DOMINANT 1; ADCL1	1.295525e-06	DB02659[NA]; DB04464[NA]	DB02659 [CHOLIC ACID]; DB04464 [N-FORMYLMETHIONINE]	1290[COL5A2]; 1278[COL1A2]; 2200[FBN1]; 1289[COL5A1]
GAPDH	2597	123700	CUTIS LAXA, AUTOSOMAL DOMINANT 1; ADCL1	8.824055e-07	DB00157[Nadide]; DB07347[NA]; DB01907[NA]; DB02059[NA]; DB03893[NA]; DB02476[NA]	DB00157 [NADH]; DB07347 [4-(2-AMINOETHYL)BENZENESULFONYL FLUORIDE]; DB01907 [NICOTINAMIDE-ADENINE-DINUCLEOTIDE]; DB02059 [ADENOSINE-5-DIPHOSPHORIBOSE]; DB03893 [THIONICOTINAMIDE-ADENINE-DINUCLEOTIDE]; DB02476 [CARBOXYMETHYLATED CYSTEINE]	1281[COL3A1]; 1278[COL1A2]; 2200[FBN1]; 201163[FLCN]; 1289[COL5A1]
SRD5A1	6715	123700	CUTIS LAXA, AUTOSOMAL DOMINANT 1; ADCL1	8.001797e-06	DB00367[72-HOURS]; DB01216[Chibro-Proscar]; DB01126[Avodart]	DB00367 [LEVONORGESTREL]; DB01216 [FINASTERIDE]; DB01126 [DUTASTERIDE]	1290[COL5A2]; 10516[FBLN5]; 1278[COL1A2]; 2200[FBN1]; 1277[COL1A1]
AFG3L2	10939	219100	CUTIS LAXA, AUTOSOMAL RECESSIVE, TYPE IA; ARCL1A',	9.791586e-08	DB00171[Adephos]	DB00171 [ADENOSINE TRIPHOSPHATE]	1290[COL5A2]; 1278[COL1A2]; 2200[FBN1]; 2316[FLNA]; 4015[LOX]; 7148[TNXB]; 1291[COL6A1]; 1281[COL3A1]; 6654[SOS1]; 2006[ELN]
COX6A2	1339	219100	CUTIS LAXA, AUTOSOMAL RECESSIVE, TYPE IA; ARCL1A',	2.242461e-05	DB02659[NA]; DB04464[NA]	DB02659 [CHOLIC ACID]; DB04464 [N-FORMYLMETHIONINE]	1290[COL5A2]; 1291[COL6A1]; 1289[COL5A1]; 1281[COL3A1]; 25782[RAB3GAP2]
COX7A1	1346	219100	CUTIS LAXA, AUTOSOMAL RECESSIVE, TYPE IA; ARCL1A',	1.952248e-07	DB02659[NA]; DB04464[NA]	DB02659 [CHOLIC ACID]; DB04464 [N-FORMYLMETHIONINE]	1290[COL5A2]; 1278[COL1A2]; 2200[FBN1]; 25782[RAB3GAP2]; 1291[COL6A1]; 1289[COL5A1]
GAPDH	2597	219100	CUTIS LAXA, AUTOSOMAL RECESSIVE, TYPE IA; ARCL1A',	2.107333e-05	DB00157[Nadide]; DB07347[NA]; DB01907[NA]; DB02059[NA]; DB03893[NA]; DB02476[NA]	DB00157 [NADH]; DB07347 [4-(2-AMINOETHYL)BENZENESULFONYL FLUORIDE]; DB01907 [NICOTINAMIDE-ADENINE-DINUCLEOTIDE]; DB02059 [ADENOSINE-5-DIPHOSPHORIBOSE]; DB03893 [THIONICOTINAMIDE-ADENINE-DINUCLEOTIDE]; DB02476 [CARBOXYMETHYLATED CYSTEINE]	1278[COL1A2]; 2200[FBN1]; 1281[COL3A1]; 197131[UBR1]; 6654[SOS1]; 1289[COL5A1]
CALM1	801	219200	CUTIS LAXA, AUTOSOMAL RECESSIVE, TYPE IIA; ARCL2A',	8.961385e-05	DB00850[Apo-Perphenazine]; DB03900[NA]; DB01100[Halomonth]; DB01069[Allergan]; DB00527[Cinchocaine]; DB01023[AGON SR]; DB08039[NA]; DB00622[Cardene]; DB00831[Eskazine]; DB01429[Aspenon]; DB04513[NA]; DB01244[Vascor]; DB00836[Apo-Loperamide]; DB00753[Aerrane]; DB00925[Bensylyt]; DB02868[NA]; DB01373[NA]; DB08231[NA]; DB00623[Apo-Fluphenazine]; DB01115[Adalat]; DB03977[NA]; DB04841[Apo-flunarizine …	DB00850 [PERPHENAZINE]; DB03900 [2-METHYL-2-PROPANOL]; DB01100 [PIMOZIDE]; DB01069 [PROMETHAZINE]; DB00527 [DIBUCAINE]; DB01023 [FELODIPINE]; DB08039 [(3Z)-N,N-DIMETHYL-2-OXO-3-(4,5,6,7-TETRAHYDRO-1H-INDOL-2-YLMETHYLIDENE)-2,3-DIHYDRO-1H-INDOLE-5-SULFONAMIDE]; DB00622 [NICARDIPINE]; DB00831 [TRIFLUOPERAZINE]; DB01429 [APRINDINE]; DB04513 [N-(6-AMINOHEXYL)-5-CHLORO-1-NAPHTHALENESULFONAMIDE]; DB012…	5189[PEX1]; 79158[GNPTAB]; 8242[KDM5C]; 7468[WHSC1]; 9378[NRXN1]; 2737[GLI3]; 4000[LMNA]; 9968[MED12]; 4204[MECP2]; 8573[CASK]; 1736[DKC1]; 341640[FREM2]; 11285[B4GALT7]; 6535[SLC6A8]; 25836[NIPBL]; 80144[FRAS1]; 29914[UBIAD1]; 7170[TPM3]; 22930[RAB3GAP1]; 4683[NBN]; 7136[TNNI2]; 1277[COL1A1]; 546[ATRX]; 23529[CLCF1]; 5048[PAFAH1B1]; 2317[FLNB]; 3930[LBR]; 55131[RBM28]; 2260[FGFR1]; 23229[ARHGEF9…
CALM3	808	219200	CUTIS LAXA, AUTOSOMAL RECESSIVE, TYPE IIA; ARCL2A',	4.022866e-05	DB00850[Apo-Perphenazine]; DB03900[NA]; DB01100[Halomonth]; DB01069[Allergan]; DB00527[Cinchocaine]; DB01023[AGON SR]; DB08039[NA]; DB00622[Cardene]; DB00831[Eskazine]; DB01429[Aspenon]; DB04513[NA]; DB01244[Vascor]; DB00836[Apo-Loperamide]; DB00753[Aerrane]; DB00925[Bensylyt]; DB02868[NA]; DB01373[NA]; DB08231[NA]; DB00623[Apo-Fluphenazine]; DB01115[Adalat]; DB03977[NA]; DB04841[Apo-flunarizine …	DB00850 [PERPHENAZINE]; DB03900 [2-METHYL-2-PROPANOL]; DB01100 [PIMOZIDE]; DB01069 [PROMETHAZINE]; DB00527 [DIBUCAINE]; DB01023 [FELODIPINE]; DB08039 [(3Z)-N,N-DIMETHYL-2-OXO-3-(4,5,6,7-TETRAHYDRO-1H-INDOL-2-YLMETHYLIDENE)-2,3-DIHYDRO-1H-INDOLE-5-SULFONAMIDE]; DB00622 [NICARDIPINE]; DB00831 [TRIFLUOPERAZINE]; DB01429 [APRINDINE]; DB04513 [N-(6-AMINOHEXYL)-5-CHLORO-1-NAPHTHALENESULFONAMIDE]; DB012…	5189[PEX1]; 79158[GNPTAB]; 8242[KDM5C]; 7468[WHSC1]; 5605[MAP2K2]; 9378[NRXN1]; 2737[GLI3]; 4000[LMNA]; 9968[MED12]; 4204[MECP2]; 8573[CASK]; 1736[DKC1]; 341640[FREM2]; 11285[B4GALT7]; 6535[SLC6A8]; 2317[FLNB]; 80144[FRAS1]; 29914[UBIAD1]; 7170[TPM3]; 22930[RAB3GAP1]; 4683[NBN]; 50814[NSDHL]; 7136[TNNI2]; 1277[COL1A1]; 546[ATRX]; 9569[GTF2IRD1]; 5048[PAFAH1B1]; 25836[NIPBL]; 3930[LBR]; 55131[RBM2…
CHM	1121	162800	CYCLIC NEUTROPENIA',	3.577059e-05	DB07752[NA]	DB07752 [FARNESYL]	5873[RAB27A]; 212[ALAS2]; 6786[STIM1]; 3717[JAK2]; 10559[SLC35A1]; 4026[LPP]; 958[CD40]; 3566[IL4R]
CP	1356	500007	CYCLIC VOMITING SYNDROME; CVS',	1.116742e-05	DB00055[Xigris]	DB00055 [DROTRECOGIN ALFA]	1355[COX15]; 51021[MRPS16]; 29078[NDUFAF4]; 5230[PGK1]; 1738[DLD]; 8573[CASK]; 7284[TUFM]; 79133[NDUFAF5]; 4720[NDUFS2]; 79751[SLC25A22]; 23590[PDSS1]; 27089[UQCRQ]; 9215[LARGE]; 2110[ETFDH]; 374291[NDUFS7]
SLC1A3	6507	500007	CYCLIC VOMITING SYNDROME; CVS',	8.947147e-05	DB00142[Aciglut]	DB00142 [L-GLUTAMIC ACID]	10195[ALG3]; 5230[PGK1]; 7381[UQCRB]; 11232[POLG2]; 51099[ABHD5]; 6507[SLC1A3]; 546[ATRX]; 2099[ESR1]
UQCRB	7381	219750	CYSTINOSIS, ADULT NONNEPHROPATHIC',	1.89932e-05	DB07636[NA]; DB07763[NA]; DB08453[NA]; DB04141[NA]; DB08330[NA]; DB08690[NA]; DB04799[NA]; DB07401[NA]; DB07778[NA]	DB07636 [5-HEPTYL-6-HYDROXY-1,3-BENZOTHIAZOLE-4,7-DIONE]; DB07763 [(5S)-3-ANILINO-5-(2,4-DIFLUOROPHENYL)-5-METHYL-1,3-OXAZOLIDINE-2,4-DIONE]; DB08453 [2-NONYL-4-HYDROXYQUINOLINE N-OXIDE]; DB04141 [2-HEXYLOXY-6-HYDROXYMETHYL-TETRAHYDRO-PYRAN-3,4,5-TRIOL]; DB08330 [METHYL (2Z)-3-METHOXY-2-{2-[(E)-2-PHENYLVINYL]PHENYL}ACRYLATE]; DB08690 [UBIQUINONE-2]; DB04799 [5-N-UNDECYL-6-HYDROXY-4,7-DIOXOBENZOTH…	23365[ARHGEF12]; 1636[ACE]; 8028[MLLT10]; 8021[NUP214]; 861[RUNX1]; 54904[WHSC1L1]; 114548[NLRP3]; 4627[MYH9]; 1497[CTNS]; 79648[MCPH1]
CP	1356	600721	D-2-HYDROXYGLUTARIC ACIDURIA 1',	1.658783e-05	DB00055[Xigris]	DB00055 [DROTRECOGIN ALFA]	4524[MTHFR]; 29078[NDUFAF4]; 26227[PHGDH]; 1355[COX15]; 1738[DLD]; 2653[GCSH]; 79133[NDUFAF5]; 4720[NDUFS2]; 30[ACAA1]; 79751[SLC25A22]; 374291[NDUFS7]; 27089[UQCRQ]; 5160[PDHA1]; 2110[ETFDH]
LRP1	4035	600721	D-2-HYDROXYGLUTARIC ACIDURIA 1',	8.6784e-05	DB00025[Advate]; DB00031[TNKase (Genentech Inc)]; DB00100[Benefix (Genetics Institute)]	DB00025 [ANTIHEMOPHILIC FACTOR]; DB00031 [TENECTEPLASE]; DB00100 [COAGULATION FACTOR IX]	1340[COX6B1]; 4726[NDUFS6]; 1355[COX15]; 1639[DCTN1]; 36[ACADSB]; 4694[NDUFA1]; 22868[FASTKD2]; 10243[GPHN]; 6389[SDHA]; 27249[MMADHC]
SYK	6850	600721	D-2-HYDROXYGLUTARIC ACIDURIA 1',	2.142991e-05	DB03261[NA]; DB08361[NA]; DB07159[NA]; DB06834[NA]; DB02010[NA]; DB07194[NA]	DB03261 [STI-571]; DB08361 [2-{[(1R,2S)-2-AMINOCYCLOHEXYL]AMINO}-4-[(3-METHYLPHENYL)AMINO]PYRIMIDINE-5-CARBOXAMIDE]; DB07159 [6-({5-FLUORO-2-[(3,4,5-TRIMETHOXYPHENYL)AMINO]PYRIMIDIN-4-YL}AMINO)-2,2-DIMETHYL-2H-PYRIDO[3,2-B][1,4]OXAZIN-3(4H)-ONE]; DB06834 [N-(2-HYDROXY-1,1-DIMETHYLETHYL)-1-METHYL-3-(1H-PYRROLO[2,3-B]PYRIDIN-2-YL)-1H-INDOLE-5-CARBOXAMIDE]; DB02010 [STAUROSPORINE]; DB07194 [2-{2-[(3…	10102[TSFM]; 91942[NDUFAF2]; 1737[DLAT]; 8905[AP1S2]; 2653[GCSH]; 26503[SLC17A5]; 2720[GLB1]; 686[BTD]; 4338[MOCS2]; 4724[NDUFS4]; 29968[PSAT1]
HLA-B	3106	304340	DANDY-WALKER MALFORMATION WITH MENTAL RETARDATION, BASAL GANGLIA DISEASE, AND SEIZURES',	4.353967e-05	DB04464[NA]	DB04464 [N-FORMYLMETHIONINE]	347733[TUBB2B]; 51324[SPG21]; 8573[CASK]; 5063[PAK3]; 7436[VLDLR]; 8398[PLA2G6]; 79944[L2HGDH]; 26047[CNTNAP2]; 57338[JPH3]
CALM1	801	220210	DANDY-WALKER-LIKE MALFORMATION WITH ATRIOVENTRICULAR SEPTAL DEFECT',	6.886024e-05	DB00850[Apo-Perphenazine]; DB03900[NA]; DB01100[Halomonth]; DB01069[Allergan]; DB00527[Cinchocaine]; DB01023[AGON SR]; DB08039[NA]; DB00622[Cardene]; DB00831[Eskazine]; DB01429[Aspenon]; DB04513[NA]; DB01244[Vascor]; DB00836[Apo-Loperamide]; DB00753[Aerrane]; DB00925[Bensylyt]; DB02868[NA]; DB01373[NA]; DB08231[NA]; DB00623[Apo-Fluphenazine]; DB01115[Adalat]; DB03977[NA]; DB04841[Apo-flunarizine …	DB00850 [PERPHENAZINE]; DB03900 [2-METHYL-2-PROPANOL]; DB01100 [PIMOZIDE]; DB01069 [PROMETHAZINE]; DB00527 [DIBUCAINE]; DB01023 [FELODIPINE]; DB08039 [(3Z)-N,N-DIMETHYL-2-OXO-3-(4,5,6,7-TETRAHYDRO-1H-INDOL-2-YLMETHYLIDENE)-2,3-DIHYDRO-1H-INDOLE-5-SULFONAMIDE]; DB00622 [NICARDIPINE]; DB00831 [TRIFLUOPERAZINE]; DB01429 [APRINDINE]; DB04513 [N-(6-AMINOHEXYL)-5-CHLORO-1-NAPHTHALENESULFONAMIDE]; DB012…	5189[PEX1]; 2316[FLNA]; 2200[FBN1]; 2588[GALNS]; 22930[RAB3GAP1]; 26503[SLC17A5]; 80184[CEP290]; 182[JAG1]; 30[ACAA1]; 1387[CREBBP]; 23169[SLC35D1]; 254065[BRWD3]; 7136[TNNI2]; 7468[WHSC1]; 546[ATRX]; 4488[MSX2]; 54880[BCOR]; 5048[PAFAH1B1]; 79158[GNPTAB]; 7227[TRPS1]; 157570[ESCO2]; 25836[NIPBL]; 23414[ZFPM2]; 5194[PEX13]; 673[BRAF]; 657[BMPR1A]; 4548[MTR]; 27031[NPHP3]; 4041[LRP5]; 5728[PTEN]; …
CALM3	808	220210	DANDY-WALKER-LIKE MALFORMATION WITH ATRIOVENTRICULAR SEPTAL DEFECT',	9.520073e-06	DB00850[Apo-Perphenazine]; DB03900[NA]; DB01100[Halomonth]; DB01069[Allergan]; DB00527[Cinchocaine]; DB01023[AGON SR]; DB08039[NA]; DB00622[Cardene]; DB00831[Eskazine]; DB01429[Aspenon]; DB04513[NA]; DB01244[Vascor]; DB00836[Apo-Loperamide]; DB00753[Aerrane]; DB00925[Bensylyt]; DB02868[NA]; DB01373[NA]; DB08231[NA]; DB00623[Apo-Fluphenazine]; DB01115[Adalat]; DB03977[NA]; DB04841[Apo-flunarizine …	DB00850 [PERPHENAZINE]; DB03900 [2-METHYL-2-PROPANOL]; DB01100 [PIMOZIDE]; DB01069 [PROMETHAZINE]; DB00527 [DIBUCAINE]; DB01023 [FELODIPINE]; DB08039 [(3Z)-N,N-DIMETHYL-2-OXO-3-(4,5,6,7-TETRAHYDRO-1H-INDOL-2-YLMETHYLIDENE)-2,3-DIHYDRO-1H-INDOLE-5-SULFONAMIDE]; DB00622 [NICARDIPINE]; DB00831 [TRIFLUOPERAZINE]; DB01429 [APRINDINE]; DB04513 [N-(6-AMINOHEXYL)-5-CHLORO-1-NAPHTHALENESULFONAMIDE]; DB012…	4041[LRP5]; 6611[SMS]; 2316[FLNA]; 2200[FBN1]; 2588[GALNS]; 22930[RAB3GAP1]; 5189[PEX1]; 26503[SLC17A5]; 80184[CEP290]; 55636[CHD7]; 182[JAG1]; 30[ACAA1]; 1387[CREBBP]; 50814[NSDHL]; 254065[BRWD3]; 7136[TNNI2]; 7468[WHSC1]; 546[ATRX]; 4488[MSX2]; 5605[MAP2K2]; 79813[EHMT1]; 9569[GTF2IRD1]; 5048[PAFAH1B1]; 79158[GNPTAB]; 7227[TRPS1]; 157570[ESCO2]; 25836[NIPBL]; 23414[ZFPM2]; 5194[PEX13]; 673[BRAF…
CKMT2	1160	220210	DANDY-WALKER-LIKE MALFORMATION WITH ATRIOVENTRICULAR SEPTAL DEFECT',	1.590164e-05	DB00148[Cosmocair C 100]	DB00148 [CREATINE]	2187[FANCB]; 7050[TGIF1]; 4983[OPHN1]; 6926[TBX3]; 65109[UPF3B]; 5818[PVRL1]; 8626[TP63]
ATP1A1	476	300257	DANON DISEASE',	7.499772e-05	DB00511[Acigoxin]; DB00903[Crinuryl]; DB01396[Crystodigin]; DB00774[Diuredemina]; DB00390[Cardoxin]; DB01378[NA]; DB01370[NA]; DB01244[Vascor]; DB01430[Doxil]; DB01345[NA]; DB01078[Cedilanid-d]; DB01021[Achletin]; DB01119[Dizoxide]; DB01158[Bretylan]; DB01092[Acocantherin]	DB00511 [ACETYLDIGITOXIN]; DB00903 [ETHACRYNIC ACID]; DB01396 [DIGITOXIN]; DB00774 [HYDROFLUMETHIAZIDE]; DB00390 [DIGOXIN]; DB01378 [MAGNESIUM]; DB01370 [ALUMINIUM]; DB01244 [BEPRIDIL]; DB01430 [ALMITRINE]; DB01345 [POTASSIUM]; DB01078 [DESLANOSIDE]; DB01021 [TRICHLORMETHIAZIDE]; DB01119 [DIAZOXIDE]; DB01158 [BRETYLIUM]; DB01092 [OUABAIN]	291[SLC25A4]; 2273[FHL1]; 5250[SLC25A3]; 7273[TTN]; 7381[UQCRB]; 79133[NDUFAF5]; 7169[TPM2]; 56997[ADCK3]; 2799[GNS]; 26353[HSPB8]
F13A1	2162	300257	DANON DISEASE',	8.165284e-05	DB01839[NA]; DB02340[NA]	DB01839 [1,2-PROPANEDIOL]; DB02340 [N-ACETYL-SERINE]	56997[ADCK3]; 5160[PDHA1]; 5264[PHYH]; 4720[NDUFS2]; 4723[NDUFV1]
PAPSS1	9061	300257	DANON DISEASE',	4.389252e-06	DB03431[NA]; DB03708[NA]; DB04077[NA]; DB02661[NA]	DB03431 [ADENOSINE-5'-DIPHOSPHATE]; DB03708 [ADENOSINE-5'-PHOSPHOSULFATE]; DB04077 [GLYCEROL]; DB02661 [ADENOSINE-5'-DIPHOSPHATE-2',3'-VANADATE]	8048[CSRP3]; 7273[TTN]; 6445[SGCG]; 8557[TCAP]; 4719[NDUFS1]; 56997[ADCK3]; 6329[SCN4A]; 3033[HADH]
ROCK1	6093	300257	DANON DISEASE',	6.028815e-06	DB08162[NA]; DB08756[NA]; DB04707[NA]; DB07876[NA]	DB08162 [5-(1,4-DIAZEPAN-1-SULFONYL)ISOQUINOLINE]; DB08756 [(R)-TRANS-4-(1-AMINOETHYL)-N-(4-PYRIDYL) CYCLOHEXANECARBOXAMIDE]; DB04707 [HYDROXYFASUDIL]; DB07876 [(S)-2-METHYL-1-[(4-METHYL-5-ISOQUINOLINE)SULFONYL]-HOMOPIPERAZINE]	1340[COX6B1]; 26580[BSCL2]; 23479[ISCU]; 291[SLC25A4]; 1355[COX15]; 6442[SGCA]; 27089[UQCRQ]; 2273[FHL1]; 22868[FASTKD2]; 11155[LDB3]; 54840[APTX]; 4624[MYH6]; 3030[HADHA]; 10102[TSFM]; 4723[NDUFV1]; 1674[DES]; 4695[NDUFA2]; 126328[NDUFA11]; 5195[PEX14]; 7273[TTN]; 7381[UQCRB]; 7169[TPM2]; 4625[MYH7]; 1756[DMD]
SQLE	6713	300257	DANON DISEASE',	7.882742e-05	DB01091[Lotrimin Ultra]; DB00735[Naftifine HCl]; DB00857[Bramazil]	DB01091 [BUTENAFINE]; DB00735 [NAFTIFINE]; DB00857 [TERBINAFINE]	6442[SGCA]; 2273[FHL1]; 6329[SCN4A]; 7273[TTN]; 22868[FASTKD2]; 7169[TPM2]; 85366[MYLK2]; 8557[TCAP]; 4624[MYH6]; 56997[ADCK3]; 4625[MYH7]
TUBA1B	10376	300257	DANON DISEASE',	4.106183e-06	DB01873[NA]; DB03010[NA]; DB07574[NA]	DB01873 [EPOTHILONE D]; DB03010 [EPOTHILONE B]; DB07574 [2-MERCAPTO-N-[1,2,3,10-TETRAMETHOXY-9-OXO-5,6,7,9-TETRAHYDRO-BENZO[A]HEPTALEN-7-YL]ACETAMIDE]	178[AGL]; 825[CAPN3]; 5255[PHKA1]; 11155[LDB3]; 1785[DNM2]; 6445[SGCG]; 9499[MYOT]; 6389[SDHA]; 291[SLC25A4]; 5160[PDHA1]; 2110[ETFDH]
UGCG	7357	300257	DANON DISEASE',	7.739904e-06	DB00419[Miglustat, Hydrochloride]	DB00419 [MIGLUSTAT]	178[AGL]; 7381[UQCRB]; 291[SLC25A4]; 825[CAPN3]; 1355[COX15]; 5250[SLC25A3]; 3033[HADH]; 22868[FASTKD2]; 11155[LDB3]; 4720[NDUFS2]; 5830[PEX5]; 58[ACTA1]; 9499[MYOT]; 4728[NDUFS8]; 7169[TPM2]; 5160[PDHA1]
CALM3	808	261515	D-BIFUNCTIONAL PROTEIN DEFICIENCY',	1.15171e-05	DB00850[Apo-Perphenazine]; DB03900[NA]; DB01100[Halomonth]; DB01069[Allergan]; DB00527[Cinchocaine]; DB01023[AGON SR]; DB08039[NA]; DB00622[Cardene]; DB00831[Eskazine]; DB01429[Aspenon]; DB04513[NA]; DB01244[Vascor]; DB00836[Apo-Loperamide]; DB00753[Aerrane]; DB00925[Bensylyt]; DB02868[NA]; DB01373[NA]; DB08231[NA]; DB00623[Apo-Fluphenazine]; DB01115[Adalat]; DB03977[NA]; DB04841[Apo-flunarizine …	DB00850 [PERPHENAZINE]; DB03900 [2-METHYL-2-PROPANOL]; DB01100 [PIMOZIDE]; DB01069 [PROMETHAZINE]; DB00527 [DIBUCAINE]; DB01023 [FELODIPINE]; DB08039 [(3Z)-N,N-DIMETHYL-2-OXO-3-(4,5,6,7-TETRAHYDRO-1H-INDOL-2-YLMETHYLIDENE)-2,3-DIHYDRO-1H-INDOLE-5-SULFONAMIDE]; DB00622 [NICARDIPINE]; DB00831 [TRIFLUOPERAZINE]; DB01429 [APRINDINE]; DB04513 [N-(6-AMINOHEXYL)-5-CHLORO-1-NAPHTHALENESULFONAMIDE]; DB012…	5189[PEX1]; 2710[GK]; 79158[GNPTAB]; 5428[POLG]; 7468[WHSC1]; 5605[MAP2K2]; 9378[NRXN1]; 2737[GLI3]; 4598[MVK]; 8813[DPM1]; 4000[LMNA]; 9968[MED12]; 582[BBS1]; 4204[MECP2]; 8573[CASK]; 26503[SLC17A5]; 341640[FREM2]; 11285[B4GALT7]; 2677[GGCX]; 6535[SLC6A8]; 2317[FLNB]; 80144[FRAS1]; 7170[TPM3]; 5781[PTPN11]; 6611[SMS]; 22930[RAB3GAP1]; 4728[NDUFS8]; 50814[NSDHL]; 546[ATRX]; 57192[MCOLN1]; 9569[GT…
CP	1356	261515	D-BIFUNCTIONAL PROTEIN DEFICIENCY',	6.689845e-05	DB00055[Xigris]	DB00055 [DROTRECOGIN ALFA]	6638[SNRPN]; 1355[COX15]; 2710[GK]; 2653[GCSH]; 1738[DLD]; 30[ACAA1]; 50814[NSDHL]; 29078[NDUFAF4]; 374291[NDUFS7]; 27089[UQCRQ]; 2110[ETFDH]; 157570[ESCO2]; 25974[MMACHC]; 4548[MTR]; 5160[PDHA1]; 57167[SALL4]; 3845[KRAS]; 8573[CASK]; 2778[GNAS]; 1947[EFNB1]; 79133[NDUFAF5]; 4720[NDUFS2]; 23600[AMACR]; 2263[FGFR2]; 9215[LARGE]
HINT1	3094	610706	DEAFNESS, CONGENITAL, WITH INNER EAR AGENESIS, MICROTIA, AND MICRODONTIA',	3.677858e-05	DB02183[NA]; DB03349[NA]; DB00131[Adenovite]; DB01972[NA]; DB02162[NA]	DB02183 [ADENOSINE-5'-DITUNGSTATE]; DB03349 [8-BROMO-ADENOSINE-5'-MONOPHOSPHATE]; DB00131 [ADENOSINE MONOPHOSPHATE]; DB01972 [GUANOSINE-5'-MONOPHOSPHATE]; DB02162 [5'-O-(N-ETHYL-SULFAMOYL)ADENOSINE]	5962[RDX]; 11078[TRIOBP]; 1729[DIAPH1]; 79977[GRHL2]; 65217[PCDH15]; 7046[TGFBR1]; 1277[COL1A1]; 4763[NF1]
HINT1	3094	124500	DEAFNESS, CONGENITAL, WITH KERATOPACHYDERMIA AND CONSTRICTIONS OF FINGERS AND TOES',	2.429278e-05	DB02183[NA]; DB03349[NA]; DB00131[Adenovite]; DB01972[NA]; DB02162[NA]	DB02183 [ADENOSINE-5'-DITUNGSTATE]; DB03349 [8-BROMO-ADENOSINE-5'-MONOPHOSPHATE]; DB00131 [ADENOSINE MONOPHOSPHATE]; DB01972 [GUANOSINE-5'-MONOPHOSPHATE]; DB02162 [5'-O-(N-ETHYL-SULFAMOYL)ADENOSINE]	54880[BCOR]; 1278[COL1A2]; 5962[RDX]; 11078[TRIOBP]; 4763[NF1]; 2260[FGFR1]; 65217[PCDH15]; 6949[TCOF1]; 5728[PTEN]; 1277[COL1A1]; 5818[PVRL1]; 6654[SOS1]; 79977[GRHL2]; 5781[PTPN11]
CALM3	808	220500	DEAFNESS, ONYCHODYSTROPHY, OSTEODYSTROPHY, AND MENTAL RETARDATION SYNDROME',	5.179978e-05	DB00850[Apo-Perphenazine]; DB03900[NA]; DB01100[Halomonth]; DB01069[Allergan]; DB00527[Cinchocaine]; DB01023[AGON SR]; DB08039[NA]; DB00622[Cardene]; DB00831[Eskazine]; DB01429[Aspenon]; DB04513[NA]; DB01244[Vascor]; DB00836[Apo-Loperamide]; DB00753[Aerrane]; DB00925[Bensylyt]; DB02868[NA]; DB01373[NA]; DB08231[NA]; DB00623[Apo-Fluphenazine]; DB01115[Adalat]; DB03977[NA]; DB04841[Apo-flunarizine …	DB00850 [PERPHENAZINE]; DB03900 [2-METHYL-2-PROPANOL]; DB01100 [PIMOZIDE]; DB01069 [PROMETHAZINE]; DB00527 [DIBUCAINE]; DB01023 [FELODIPINE]; DB08039 [(3Z)-N,N-DIMETHYL-2-OXO-3-(4,5,6,7-TETRAHYDRO-1H-INDOL-2-YLMETHYLIDENE)-2,3-DIHYDRO-1H-INDOLE-5-SULFONAMIDE]; DB00622 [NICARDIPINE]; DB00831 [TRIFLUOPERAZINE]; DB01429 [APRINDINE]; DB04513 [N-(6-AMINOHEXYL)-5-CHLORO-1-NAPHTHALENESULFONAMIDE]; DB012…	2582[GALE]; 5189[PEX1]; 545[ATR]; 22930[RAB3GAP1]; 6638[SNRPN]; 6535[SLC6A8]; 8242[KDM5C]; 2073[ERCC5]; 5631[PRPS1]; 10743[RAI1]; 2200[FBN1]; 54880[BCOR]; 7136[TNNI2]; 7468[WHSC1]; 546[ATRX]; 5605[MAP2K2]; 79813[EHMT1]; 9569[GTF2IRD1]; 5048[PAFAH1B1]; 11277[TREX1]; 9378[NRXN1]; 79158[GNPTAB]; 7227[TRPS1]; 157570[ESCO2]; 2071[ERCC3]; 8869[ST3GAL5]; 5194[PEX13]; 1376[CPT2]; 145173[B3GALTL]; 4548[MT…
CTPS	1503	603528	DEHYDRATED HEREDITARY STOMATOCYTOSIS, PSEUDOHYPERKALEMIA, AND PERINATAL EDEMA	7.904089e-06	DB00130[Cebrogen]	DB00130 [L-GLUTAMINE]	3039[HBA1]; 3043[HBB]; 3040[HBA2]
CTSL2	1515	603528	DEHYDRATED HEREDITARY STOMATOCYTOSIS, PSEUDOHYPERKALEMIA, AND PERINATAL EDEMA	1.82372e-05	DB02869[NA]; DB04451[NA]	DB02869 [3-AMINO-5-PHENYLPENTANE]; DB04451 [4-METHYLPIPERAZIN-1-YL CARBONYL GROUP]	3039[HBA1]; 3043[HBB]; 3040[HBA2]
GARS	2617	603528	DEHYDRATED HEREDITARY STOMATOCYTOSIS, PSEUDOHYPERKALEMIA, AND PERINATAL EDEMA	2.367809e-05	DB00145[Aciport]	DB00145 [GLYCINE]	3039[HBA1]; 3043[HBB]; 3040[HBA2]
IARS	3376	603528	DEHYDRATED HEREDITARY STOMATOCYTOSIS, PSEUDOHYPERKALEMIA, AND PERINATAL EDEMA	6.194691e-05	DB00167[NA]	DB00167 [L-ISOLEUCINE]	3039[HBA1]; 3043[HBB]; 3040[HBA2]
NDUFS5	4725	603528	DEHYDRATED HEREDITARY STOMATOCYTOSIS, PSEUDOHYPERKALEMIA, AND PERINATAL EDEMA	4.123874e-05	DB00157[Nadide]	DB00157 [NADH]	3039[HBA1]; 3043[HBB]; 3040[HBA2]
PAICS	10606	603528	DEHYDRATED HEREDITARY STOMATOCYTOSIS, PSEUDOHYPERKALEMIA, AND PERINATAL EDEMA	5.108759e-05	DB00128[Aspatofort]	DB00128 [L-ASPARTIC ACID]	4891[SLC11A2]; 3039[HBA1]; 3043[HBB]; 3040[HBA2]
KCNN2	3781	603165	DERMATITIS, ATOPIC',	2.682027e-05	DB01110[Daktarin]	DB01110 [MICONAZOLE]	51131[PHF11]; 3106[HLA-B]; 3135[HLA-G]; 3107[HLA-C]
EPOR	2057	135290	DESMOID DISEASE, HEREDITARY',	3.339287e-05	DB00012[Aranesp]; DB00016[Epogen]; DB07637[NA]	DB00012 [DARBEPOETIN ALFA]; DB00016 [EPOETIN ALFA]; DB07637 [3,5 DIBROMOTYROSINE]	4436[MSH2]; 4089[SMAD4]; 51741[WWOX]; 1499[CTNNB1]
COMT	1312	602398	DESMOSTEROLOSIS	4.594138e-05	DB00494[Comtan]; DB03907[NA]; DB00118[SAMe Rx-Mood]; DB02105[NA]; DB03336[NA]; DB08049[NA]; DB00323[Tasmar]; DB07462[NA]	DB00494 [ENTACAPONE]; DB03907 [N-{3-[5-(6-AMINO-PURIN-9-YL)-3,4-DIHYDROXY-TETRAHYDRO-FURAN-2-YL]-ALLYL}-2,3-DIHYDROXY-5-NITRO-BENZAMIDE]; DB00118 [S-ADENOSYLMETHIONINE]; DB02105 [3,5-DINITROCATECHOL]; DB03336 [BIA]; DB08049 [7,8-DIHYDROXY-4-PHENYL-2H-CHROMEN-2-ONE]; DB00323 [TOLCAPONE]; DB07462 [(3,4-DIHYDROXY-2-NITROPHENYL)(PHENYL)METHANONE]	54880[BCOR]; 6125[RPL5]; 79158[GNPTAB]; 10801[SEPT9]; 8481[OFD1]; 4524[MTHFR]; 2260[FGFR1]; 6309[SC5DL]; 2737[GLI3]; 8573[CASK]; 7468[WHSC1]; 546[ATRX]; 545[ATR]
CSF2RB	1439	304800	DIABETES INSIPIDUS, NEPHROGENIC, X-LINKED',	2.782834e-05	DB00020[Immunex]; DB02944[NA]; DB03965[NA]	DB00020 [SARGRAMOSTIM]; DB02944 [ALPHA-D-MANNOSE]; DB03965 [FUCOSE]	445[ASS1]; 7991[TUSC3]; 4594[MUT]; 359[AQP2]; 9581[PREPL]; 27089[UQCRQ]
KCNN2	3781	222100	DIABETES MELLITUS, INSULIN-DEPENDENT; IDDM',	7.967951e-05	DB01110[Daktarin]	DB01110 [MICONAZOLE]	100133941[CD24]; 51131[PHF11]; 861[RUNX1]; 3135[HLA-G]; 3107[HLA-C]
PMS2	5395	610199	DIABETES MELLITUS, NEONATAL, WITH CONGENITAL HYPOTHYROIDISM',	2.411734e-05	DB03431[NA]; DB02930[NA]	DB03431 [ADENOSINE-5'-DIPHOSPHATE]; DB02930 [PHOSPHOTHIOPHOSPHORIC ACID-ADENYLATE ESTER]	4853[NOTCH2]; 27031[NPHP3]; 2067[ERCC1]
CPT1A	1374	606129	DIAMOND-BLACKFAN ANEMIA 2; DBA2	8.692024e-05	DB00583[Carnitor]; DB01074[NA]	DB00583 [L-CARNITINE]; DB01074 [PERHEXILINE]	6125[RPL5]; 6201[RPS7]; 6165[RPL35A]
CPT1A	1374	612562	DIAMOND-BLACKFAN ANEMIA 7; DBA7	4.40005e-05	DB00583[Carnitor]; DB01074[NA]	DB00583 [L-CARNITINE]; DB01074 [PERHEXILINE]	6092[ROBO2]; 6125[RPL5]; 6201[RPS7]
CPT1A	1374	612563	DIAMOND-BLACKFAN ANEMIA 8; DBA8	8.692024e-05	DB00583[Carnitor]; DB01074[NA]	DB00583 [L-CARNITINE]; DB01074 [PERHEXILINE]	6125[RPL5]; 6201[RPS7]; 6165[RPL35A]
CALM1	801	608022	DIAPHANOSPONDYLODYSOSTOSIS',	3.653263e-06	DB00850[Apo-Perphenazine]; DB03900[NA]; DB01100[Halomonth]; DB01069[Allergan]; DB00527[Cinchocaine]; DB01023[AGON SR]; DB08039[NA]; DB00622[Cardene]; DB00831[Eskazine]; DB01429[Aspenon]; DB04513[NA]; DB01244[Vascor]; DB00836[Apo-Loperamide]; DB00753[Aerrane]; DB00925[Bensylyt]; DB02868[NA]; DB01373[NA]; DB08231[NA]; DB00623[Apo-Fluphenazine]; DB01115[Adalat]; DB03977[NA]; DB04841[Apo-flunarizine …	DB00850 [PERPHENAZINE]; DB03900 [2-METHYL-2-PROPANOL]; DB01100 [PIMOZIDE]; DB01069 [PROMETHAZINE]; DB00527 [DIBUCAINE]; DB01023 [FELODIPINE]; DB08039 [(3Z)-N,N-DIMETHYL-2-OXO-3-(4,5,6,7-TETRAHYDRO-1H-INDOL-2-YLMETHYLIDENE)-2,3-DIHYDRO-1H-INDOLE-5-SULFONAMIDE]; DB00622 [NICARDIPINE]; DB00831 [TRIFLUOPERAZINE]; DB01429 [APRINDINE]; DB04513 [N-(6-AMINOHEXYL)-5-CHLORO-1-NAPHTHALENESULFONAMIDE]; DB012…	2316[FLNA]; 2200[FBN1]; 2588[GALNS]; 26503[SLC17A5]; 8242[KDM5C]; 145173[B3GALTL]; 30[ACAA1]; 23169[SLC35D1]; 7136[TNNI2]; 7468[WHSC1]; 546[ATRX]; 4488[MSX2]; 30008[EFEMP2]; 23529[CLCF1]; 5048[PAFAH1B1]; 79158[GNPTAB]; 7227[TRPS1]; 157570[ESCO2]; 2317[FLNB]; 9509[ADAMTS2]; 545[ATR]; 1376[CPT2]; 673[BRAF]; 2067[ERCC1]; 657[BMPR1A]; 8813[DPM1]; 4041[LRP5]; 5728[PTEN]; 9839[ZEB2]; 3930[LBR]; 538[ATP…
CALM3	808	608022	DIAPHANOSPONDYLODYSOSTOSIS',	2.349461e-07	DB00850[Apo-Perphenazine]; DB03900[NA]; DB01100[Halomonth]; DB01069[Allergan]; DB00527[Cinchocaine]; DB01023[AGON SR]; DB08039[NA]; DB00622[Cardene]; DB00831[Eskazine]; DB01429[Aspenon]; DB04513[NA]; DB01244[Vascor]; DB00836[Apo-Loperamide]; DB00753[Aerrane]; DB00925[Bensylyt]; DB02868[NA]; DB01373[NA]; DB08231[NA]; DB00623[Apo-Fluphenazine]; DB01115[Adalat]; DB03977[NA]; DB04841[Apo-flunarizine …	DB00850 [PERPHENAZINE]; DB03900 [2-METHYL-2-PROPANOL]; DB01100 [PIMOZIDE]; DB01069 [PROMETHAZINE]; DB00527 [DIBUCAINE]; DB01023 [FELODIPINE]; DB08039 [(3Z)-N,N-DIMETHYL-2-OXO-3-(4,5,6,7-TETRAHYDRO-1H-INDOL-2-YLMETHYLIDENE)-2,3-DIHYDRO-1H-INDOLE-5-SULFONAMIDE]; DB00622 [NICARDIPINE]; DB00831 [TRIFLUOPERAZINE]; DB01429 [APRINDINE]; DB04513 [N-(6-AMINOHEXYL)-5-CHLORO-1-NAPHTHALENESULFONAMIDE]; DB012…	6611[SMS]; 2316[FLNA]; 2200[FBN1]; 2588[GALNS]; 54880[BCOR]; 26503[SLC17A5]; 8242[KDM5C]; 145173[B3GALTL]; 30[ACAA1]; 23169[SLC35D1]; 7136[TNNI2]; 7468[WHSC1]; 546[ATRX]; 50814[NSDHL]; 7291[TWIST1]; 5605[MAP2K2]; 30008[EFEMP2]; 9569[GTF2IRD1]; 5048[PAFAH1B1]; 79158[GNPTAB]; 7227[TRPS1]; 157570[ESCO2]; 2317[FLNB]; 9509[ADAMTS2]; 545[ATR]; 1376[CPT2]; 673[BRAF]; 2067[ERCC1]; 657[BMPR1A]; 4488[MSX2]…
COMT	1312	608022	DIAPHANOSPONDYLODYSOSTOSIS',	4.043581e-05	DB00494[Comtan]; DB03907[NA]; DB00118[SAMe Rx-Mood]; DB02105[NA]; DB03336[NA]; DB08049[NA]; DB00323[Tasmar]; DB07462[NA]	DB00494 [ENTACAPONE]; DB03907 [N-{3-[5-(6-AMINO-PURIN-9-YL)-3,4-DIHYDROXY-TETRAHYDRO-FURAN-2-YL]-ALLYL}-2,3-DIHYDROXY-5-NITRO-BENZAMIDE]; DB00118 [S-ADENOSYLMETHIONINE]; DB02105 [3,5-DINITROCATECHOL]; DB03336 [BIA]; DB08049 [7,8-DIHYDROXY-4-PHENYL-2H-CHROMEN-2-ONE]; DB00323 [TOLCAPONE]; DB07462 [(3,4-DIHYDROXY-2-NITROPHENYL)(PHENYL)METHANONE]	54880[BCOR]; 79158[GNPTAB]; 10801[SEPT9]; 3339[HSPG2]; 5352[PLOD2]; 545[ATR]; 2260[FGFR1]; 3977[LIFR]; 6309[SC5DL]; 25836[NIPBL]; 23592[LEMD3]; 2737[GLI3]; 8481[OFD1]; 7468[WHSC1]; 546[ATRX]; 138050[HGSNAT]
RRM2B	50484	608022	DIAPHANOSPONDYLODYSOSTOSIS',	3.295459e-05	DB00242[Leustatin]	DB00242 [CLADRIBINE]	4000[LMNA]; 2067[ERCC1]; 64324[NSD1]; 2316[FLNA]; 5728[PTEN]; 7841[MOGS]; 3339[HSPG2]; 3480[IGF1R]; 6949[TCOF1]; 5605[MAP2K2]
SLC16A4	9122	608022	DIAPHANOSPONDYLODYSOSTOSIS',	7.766819e-05	DB00119[NA]	DB00119 [PYRUVIC ACID]	6949[TCOF1]; 1277[COL1A1]; 9839[ZEB2]; 85476[GFM1]; 6925[TCF4]; 8626[TP63]
ALAS1	211	222600	DIASTROPHIC DYSPLASIA',	7.672423e-05	DB00145[Aciport]; DB00114[Biosechs]	DB00145 [GLYCINE]; DB00114 [PYRIDOXAL PHOSPHATE]	1387[CREBBP]; 6197[RPS6KA3]; 25836[NIPBL]; 23169[SLC35D1]; 2260[FGFR1]; 1291[COL6A1]; 2737[GLI3]
PTGER3	5733	222600	DIASTROPHIC DYSPLASIA',	5.781259e-05	DB00905[Lumigan]; DB00929[Arthrotec]; DB00917[Cervidil]	DB00905 [BIMATOPROST]; DB00929 [MISOPROSTOL]; DB00917 [DINOPROSTONE]	1278[COL1A2]; 79628[SH3TC2]; 6197[RPS6KA3]; 25836[NIPBL]; 23169[SLC35D1]; 2033[EP300]; 5728[PTEN]; 7170[TPM3]; 7468[WHSC1]; 5781[PTPN11]
ANXA1	301	222730	DICARBOXYLIC AMINOACIDURIA',	2.483733e-05	DB00288[Cyclocort]; DB01234[Adexone]; DB00741[Acticort]	DB00288 [AMCINONIDE]; DB01234 [DEXAMETHASONE]; DB00741 [HYDROCORTISONE]	3033[HADH]; 2898[GRIK2]; 3643[INSR]; 10841[FTCD]; 8659[ALDH4A1]
NDUFV3	4731	188400	DIGEORGE SYNDROME; DGS',	4.91091e-05	DB00157[Nadide]	DB00157 [NADH]	54880[BCOR]; 3845[KRAS]; 2629[GBA]; 7337[UBE3A]; 197131[UBR1]; 9839[ZEB2]; 2332[FMR1]; 546[ATRX]; 6654[SOS1]; 157680[VPS13B]
GLRX2	51022	126050	DIGITOTALAR DYSMORPHISM',	5.459739e-05	DB00143[Copren]	DB00143 [GLUTATHIONE]	4000[LMNA]; 2263[FGFR2]; 3239[HOXD13]; 2260[FGFR1]; 9126[SMC3]
FNTA	2339	603133	DISLOCATED ELBOWS, BOWED TIBIAS, SCOLIOSIS, DEAFNESS, CATARACT, MICROCEPHALY, AND MENTAL RETARDATION	9.899904e-05	DB08676[NA]; DB07895[NA]; DB07780[NA]; DB07227[NA]; DB06953[NA]; DB08180[NA]; DB08674[NA]; DB07216[NA]; DB07841[NA]; DB07771[NA]; DB07752[NA]	DB08676 [(20S)-19,20,22,23-TETRAHYDRO-19-OXO-5H,21H-18,20-ETHANO-12,14-ETHENO-6,10-METHENOBENZ[D]IMIDAZO[4,3-L][1,6,9,13]OXATRIAZACYCLONOADECOSINE-9-CARBONITRILE]; DB07895 [ALPHA-HYDROXYFARNESYLPHOSPHONIC ACID]; DB07780 [FARNESYL DIPHOSPHATE]; DB07227 [4-[(5-{[4-(3-CHLOROPHENYL)-3-OXOPIPERAZIN-1-YL]METHYL}-1H-IMIDAZOL-1-YL)METHYL]BENZONITRILE]; DB06953 [2-CHLORO-5-(3-CHLORO-PHENYL)-6-[(4-CYANO-PH…	4000[LMNA]; 23545[ATP6V0A2]; 2316[FLNA]; 2260[FGFR1]; 2317[FLNB]; 8573[CASK]; 65109[UPF3B]; 2571[GAD1]
GLRX2	51022	603133	DISLOCATED ELBOWS, BOWED TIBIAS, SCOLIOSIS, DEAFNESS, CATARACT, MICROCEPHALY, AND MENTAL RETARDATION	1.862171e-05	DB00143[Copren]	DB00143 [GLUTATHIONE]	4000[LMNA]; 54808[DYM]; 3239[HOXD13]; 2260[FGFR1]; 9126[SMC3]; 2263[FGFR2]
ACAT1	38	601450	DISLOCATION OF HIP, CONGENITAL, WITH HYPEREXTENSIBILITY OF FINGERS AND FACIAL DYSMORPHISM',	6.187082e-05	DB00795[Accucol]	DB00795 [SULFASALAZINE]	1290[COL5A2]; 1277[COL1A1]; 1278[COL1A2]; 1289[COL5A1]
ACSS1	84532	601450	DISLOCATION OF HIP, CONGENITAL, WITH HYPEREXTENSIBILITY OF FINGERS AND FACIAL DYSMORPHISM',	7.936396e-05	DB00171[Adephos]; DB00131[Adenovite]	DB00171 [ADENOSINE TRIPHOSPHATE]; DB00131 [ADENOSINE MONOPHOSPHATE]	1281[COL3A1]; 1278[COL1A2]; 2200[FBN1]; 6654[SOS1]
ACSS2	55902	601450	DISLOCATION OF HIP, CONGENITAL, WITH HYPEREXTENSIBILITY OF FINGERS AND FACIAL DYSMORPHISM',	2.499199e-05	DB00171[Adephos]; DB00131[Adenovite]	DB00171 [ADENOSINE TRIPHOSPHATE]; DB00131 [ADENOSINE MONOPHOSPHATE]	1278[COL1A2]; 2200[FBN1]; 6654[SOS1]; 1289[COL5A1]
AFG3L2	10939	601450	DISLOCATION OF HIP, CONGENITAL, WITH HYPEREXTENSIBILITY OF FINGERS AND FACIAL DYSMORPHISM',	5.526206e-08	DB00171[Adephos]	DB00171 [ADENOSINE TRIPHOSPHATE]	1290[COL5A2]; 1278[COL1A2]; 2200[FBN1]; 1281[COL3A1]; 7148[TNXB]; 6654[SOS1]
COX6A2	1339	601450	DISLOCATION OF HIP, CONGENITAL, WITH HYPEREXTENSIBILITY OF FINGERS AND FACIAL DYSMORPHISM',	5.555856e-05	DB02659[NA]; DB04464[NA]	DB02659 [CHOLIC ACID]; DB04464 [N-FORMYLMETHIONINE]	1290[COL5A2]; 1281[COL3A1]; 1289[COL5A1]
COX7A1	1346	601450	DISLOCATION OF HIP, CONGENITAL, WITH HYPEREXTENSIBILITY OF FINGERS AND FACIAL DYSMORPHISM',	2.397249e-07	DB02659[NA]; DB04464[NA]	DB02659 [CHOLIC ACID]; DB04464 [N-FORMYLMETHIONINE]	1290[COL5A2]; 1278[COL1A2]; 2200[FBN1]; 1289[COL5A1]
FTCD	10841	601450	DISLOCATION OF HIP, CONGENITAL, WITH HYPEREXTENSIBILITY OF FINGERS AND FACIAL DYSMORPHISM',	6.626192e-05	DB00142[Aciglut]; DB03256[NA]; DB00116[NA]; DB00114[Biosechs]	DB00142 [L-GLUTAMIC ACID]; DB03256 [5-FORMYL-5,6,7,8-TETRAHYDROFOLATE]; DB00116 [TETRAHYDROFOLIC ACID]; DB00114 [PYRIDOXAL PHOSPHATE]	1290[COL5A2]; 1281[COL3A1]; 1278[COL1A2]
GAPDH	2597	601450	DISLOCATION OF HIP, CONGENITAL, WITH HYPEREXTENSIBILITY OF FINGERS AND FACIAL DYSMORPHISM',	9.795706e-08	DB00157[Nadide]; DB07347[NA]; DB01907[NA]; DB02059[NA]; DB03893[NA]; DB02476[NA]	DB00157 [NADH]; DB07347 [4-(2-AMINOETHYL)BENZENESULFONYL FLUORIDE]; DB01907 [NICOTINAMIDE-ADENINE-DINUCLEOTIDE]; DB02059 [ADENOSINE-5-DIPHOSPHORIBOSE]; DB03893 [THIONICOTINAMIDE-ADENINE-DINUCLEOTIDE]; DB02476 [CARBOXYMETHYLATED CYSTEINE]	1281[COL3A1]; 1278[COL1A2]; 2200[FBN1]; 6654[SOS1]; 1289[COL5A1]
OGDH	4967	601450	DISLOCATION OF HIP, CONGENITAL, WITH HYPEREXTENSIBILITY OF FINGERS AND FACIAL DYSMORPHISM',	9.256821e-05	DB00157[Nadide]	DB00157 [NADH]	1290[COL5A2]; 1281[COL3A1]; 1278[COL1A2]; 1289[COL5A1]
PHYH	5264	601450	DISLOCATION OF HIP, CONGENITAL, WITH HYPEREXTENSIBILITY OF FINGERS AND FACIAL DYSMORPHISM',	3.997322e-05	DB00025[Advate]; DB00126[Adenex]	DB00025 [ANTIHEMOPHILIC FACTOR]; DB00126 [VITAMIN C]	1290[COL5A2]; 2200[FBN1]; 1289[COL5A1]
SRD5A1	6715	601450	DISLOCATION OF HIP, CONGENITAL, WITH HYPEREXTENSIBILITY OF FINGERS AND FACIAL DYSMORPHISM',	3.510891e-05	DB00367[72-HOURS]; DB01216[Chibro-Proscar]; DB01126[Avodart]	DB00367 [LEVONORGESTREL]; DB01216 [FINASTERIDE]; DB01126 [DUTASTERIDE]	1290[COL5A2]; 1277[COL1A1]; 1278[COL1A2]; 2200[FBN1]
PTPN11	5781	126337	DNA DAMAGE-INDUCIBLE TRANSCRIPT 3; DDIT3',	8.356878e-05	DB02779[NA]	DB02779 [DODECANE-TRIMETHYLAMINE]	5519[PPP2R1B]; 1956[EGFR]; 11186[RASSF1]; 841[CASP8]; 5290[PIK3CA]
GABRB3	2562	223350	DOHLE BODIES AND LEUKEMIA	3.674591e-05	DB00818[Diprivan]; DB01215[Cannoc]; DB00897[Alti-Triazolam]; DB00801[Pacinone]; DB00186[Almazine]; DB00690[Dalmadorm]; DB01595[Alodorm]; DB01567[Erispan]; DB01588[Centrax]; DB01589[Cetrane]; DB00842[Adumbran]; DB00404[Alplax]; DB00546[Deracyn]; DB00475[A-Poxide]; DB00231[Apo-Temazepam]; DB01558[Apo-Bromazepam]; DB00349[Chlorepin]; DB00628[Chlorazepate]; DB01559[Clozan]; DB00592[Anatensol]; DB0060…	DB00818 [PROPOFOL]; DB01215 [ESTAZOLAM]; DB00897 [TRIAZOLAM]; DB00801 [HALAZEPAM]; DB00186 [LORAZEPAM]; DB00690 [FLURAZEPAM]; DB01595 [NITRAZEPAM]; DB01567 [FLUDIAZEPAM]; DB01588 [PRAZEPAM]; DB01589 [QUAZEPAM]; DB00842 [OXAZEPAM]; DB00404 [ALPRAZOLAM]; DB00546 [ADINAZOLAM]; DB00475 [CHLORDIAZEPOXIDE]; DB00231 [TEMAZEPAM]; DB01558 [BROMAZEPAM]; DB00349 [CLOBAZAM]; DB00628 [CLORAZEPATE]; DB01559 [C…	54904[WHSC1L1]; 2120[ETV6]; 861[RUNX1]; 8301[PICALM]; 4026[LPP]
PPARA	5465	223350	DOHLE BODIES AND LEUKEMIA	1.030174e-05	DB01039[Ankebin]; DB08483[NA]; DB07215[NA]; DB00636[Amotril]; DB07724[NA]; DB07399[NA]; DB01393[Befizal]; DB01890[NA]; DB01241[Apo-Gemfibrozil]	DB01039 [FENOFIBRATE]; DB08483 [(2S)-2-METHOXY-3-{4-[2-(5-METHYL-2-PHENYL-1,3-OXAZOL-4-YL)ETHOXY]-1-BENZOTHIOPHEN-7-YL}PROPANOIC ACID]; DB07215 [2-METHYL-2-(4-{[({4-METHYL-2-[4-(TRIFLUOROMETHYL)PHENYL]-1,3-THIAZOL-5-YL}CARBONYL)AMINO]METHYL}PHENOXY)PROPANOIC ACID]; DB00636 [CLOFIBRATE]; DB07724 [3-{5-METHOXY-1-[(4-METHOXYPHENYL)SULFONYL]-1H-INDOL-3-YL}PROPANOIC ACID]; DB07399 [(2S)-2-ETHOXY-3-[4-…	23365[ARHGEF12]; 4869[NPM1]; 8028[MLLT10]; 54904[WHSC1L1]; 3659[IRF1]; 2120[ETV6]; 861[RUNX1]; 4026[LPP]
DHRS4	10901	246200	DONOHUE SYNDROME',	7.71383e-05	DB00162[A-Mulsal]	DB00162 [VITAMIN A]	463[ZFHX3]; 4591[TRIM37]; 6934[TCF7L2]; 1316[KLF6]; 8379[MAD1L1]; 3092[HIP1]; 10019[SH2B3]
DHRS4L2	317749	246200	DONOHUE SYNDROME',	7.71383e-05	DB01907[NA]; DB04200[NA]	DB01907 [NICOTINAMIDE-ADENINE-DINUCLEOTIDE]; DB04200 [MATAIRESINOL]	463[ZFHX3]; 4591[TRIM37]; 6934[TCF7L2]; 1316[KLF6]; 8379[MAD1L1]; 3092[HIP1]; 10019[SH2B3]
CALM3	808	190685	DOWN SYNDROME',	6.924237e-05	DB00850[Apo-Perphenazine]; DB03900[NA]; DB01100[Halomonth]; DB01069[Allergan]; DB00527[Cinchocaine]; DB01023[AGON SR]; DB08039[NA]; DB00622[Cardene]; DB00831[Eskazine]; DB01429[Aspenon]; DB04513[NA]; DB01244[Vascor]; DB00836[Apo-Loperamide]; DB00753[Aerrane]; DB00925[Bensylyt]; DB02868[NA]; DB01373[NA]; DB08231[NA]; DB00623[Apo-Fluphenazine]; DB01115[Adalat]; DB03977[NA]; DB04841[Apo-flunarizine …	DB00850 [PERPHENAZINE]; DB03900 [2-METHYL-2-PROPANOL]; DB01100 [PIMOZIDE]; DB01069 [PROMETHAZINE]; DB00527 [DIBUCAINE]; DB01023 [FELODIPINE]; DB08039 [(3Z)-N,N-DIMETHYL-2-OXO-3-(4,5,6,7-TETRAHYDRO-1H-INDOL-2-YLMETHYLIDENE)-2,3-DIHYDRO-1H-INDOLE-5-SULFONAMIDE]; DB00622 [NICARDIPINE]; DB00831 [TRIFLUOPERAZINE]; DB01429 [APRINDINE]; DB04513 [N-(6-AMINOHEXYL)-5-CHLORO-1-NAPHTHALENESULFONAMIDE]; DB012…	5189[PEX1]; 2200[FBN1]; 22930[RAB3GAP1]; 6638[SNRPN]; 26503[SLC17A5]; 1277[COL1A1]; 2588[GALNS]; 7468[WHSC1]; 546[ATRX]; 7291[TWIST1]; 79813[EHMT1]; 9569[GTF2IRD1]; 5048[PAFAH1B1]; 9378[NRXN1]; 79158[GNPTAB]; 6606[SMN1]; 157570[ESCO2]; 2317[FLNB]; 2969[GTF2I]; 145173[B3GALTL]; 4548[MTR]; 30[ACAA1]; 2737[GLI3]; 5728[PTEN]; 9839[ZEB2]; 10743[RAI1]; 538[ATP7A]; 85476[GFM1]; 7337[UBE3A]; 3064[HTT]; 3…
CASP7	840	607208	DRAVET SYNDROME',	5.704671e-06	DB03384[NA]; DB03762[NA]	DB03384 [FICA]; DB03762 [DICA]	3785[KCNQ2]; 2566[GABRG2]; 785[CACNB4]; 6323[SCN1A]; 2892[GRIA3]; 9211[LGI1]; 6326[SCN2A]; 57338[JPH3]
HDAC1	3065	607208	DRAVET SYNDROME',	6.858993e-05	DB02546[SAHA]	DB02546 [VORINOSTAT]	6323[SCN1A]; 785[CACNB4]; 477[ATP1A2]; 3785[KCNQ2]; 6326[SCN2A]; 2554[GABRA1]
MYL12A	10627	607208	DRAVET SYNDROME',	1.456002e-05	DB08378[NA]	DB08378 [4-[4-(2,5-DIOXO-PYRROLIDIN-1-YL)-PHENYLAMINO]-4-HYDROXY-BUTYRIC ACID]	5860[QDPR]; 3785[KCNQ2]; 2566[GABRG2]; 144165[PRICKLE1]; 785[CACNB4]; 6853[SYN1]; 6323[SCN1A]; 3778[KCNMA1]; 6326[SCN2A]; 2554[GABRA1]; 57338[JPH3]
P4HB	5034	607208	DRAVET SYNDROME',	1.679169e-07	DB03615[NA]	DB03615 [RIBOSTAMYCIN]	3785[KCNQ2]; 2566[GABRG2]; 23209[MLC1]; 785[CACNB4]; 6323[SCN1A]; 2892[GRIA3]; 3778[KCNMA1]; 9211[LGI1]; 6326[SCN2A]; 2554[GABRA1]; 144165[PRICKLE1]; 57338[JPH3]
FASN	2194	607323	DUANE-RADIAL RAY SYNDROME; DRRS',	8.876516e-05	DB01034[Helicocerin]; DB01083[Alli]	DB01034 [CERULENIN]; DB01083 [ORLISTAT]	25836[NIPBL]; 23133[PHF8]; 30[ACAA1]; 6926[TBX3]; 10743[RAI1]; 6925[TCF4]
CALM1	801	223370	DUBOWITZ SYNDROME	5.37279e-07	DB00850[Apo-Perphenazine]; DB03900[NA]; DB01100[Halomonth]; DB01069[Allergan]; DB00527[Cinchocaine]; DB01023[AGON SR]; DB08039[NA]; DB00622[Cardene]; DB00831[Eskazine]; DB01429[Aspenon]; DB04513[NA]; DB01244[Vascor]; DB00836[Apo-Loperamide]; DB00753[Aerrane]; DB00925[Bensylyt]; DB02868[NA]; DB01373[NA]; DB08231[NA]; DB00623[Apo-Fluphenazine]; DB01115[Adalat]; DB03977[NA]; DB04841[Apo-flunarizine …	DB00850 [PERPHENAZINE]; DB03900 [2-METHYL-2-PROPANOL]; DB01100 [PIMOZIDE]; DB01069 [PROMETHAZINE]; DB00527 [DIBUCAINE]; DB01023 [FELODIPINE]; DB08039 [(3Z)-N,N-DIMETHYL-2-OXO-3-(4,5,6,7-TETRAHYDRO-1H-INDOL-2-YLMETHYLIDENE)-2,3-DIHYDRO-1H-INDOLE-5-SULFONAMIDE]; DB00622 [NICARDIPINE]; DB00831 [TRIFLUOPERAZINE]; DB01429 [APRINDINE]; DB04513 [N-(6-AMINOHEXYL)-5-CHLORO-1-NAPHTHALENESULFONAMIDE]; DB012…	6638[SNRPN]; 2200[FBN1]; 22930[RAB3GAP1]; 4683[NBN]; 145173[B3GALTL]; 1387[CREBBP]; 8242[KDM5C]; 7468[WHSC1]; 546[ATRX]; 54880[BCOR]; 5048[PAFAH1B1]; 7227[TRPS1]; 157570[ESCO2]; 2317[FLNB]; 545[ATR]; 673[BRAF]; 4488[MSX2]; 2071[ERCC3]; 2737[GLI3]; 5728[PTEN]; 9839[ZEB2]; 10743[RAI1]; 5116[PCNT]; 4000[LMNA]; 3845[KRAS]; 9968[MED12]; 55636[CHD7]; 2969[GTF2I]; 3480[IGF1R]; 5727[PTCH1]; 2260[FGFR1]; …
CALM3	808	223370	DUBOWITZ SYNDROME	6.714369e-08	DB00850[Apo-Perphenazine]; DB03900[NA]; DB01100[Halomonth]; DB01069[Allergan]; DB00527[Cinchocaine]; DB01023[AGON SR]; DB08039[NA]; DB00622[Cardene]; DB00831[Eskazine]; DB01429[Aspenon]; DB04513[NA]; DB01244[Vascor]; DB00836[Apo-Loperamide]; DB00753[Aerrane]; DB00925[Bensylyt]; DB02868[NA]; DB01373[NA]; DB08231[NA]; DB00623[Apo-Fluphenazine]; DB01115[Adalat]; DB03977[NA]; DB04841[Apo-flunarizine …	DB00850 [PERPHENAZINE]; DB03900 [2-METHYL-2-PROPANOL]; DB01100 [PIMOZIDE]; DB01069 [PROMETHAZINE]; DB00527 [DIBUCAINE]; DB01023 [FELODIPINE]; DB08039 [(3Z)-N,N-DIMETHYL-2-OXO-3-(4,5,6,7-TETRAHYDRO-1H-INDOL-2-YLMETHYLIDENE)-2,3-DIHYDRO-1H-INDOLE-5-SULFONAMIDE]; DB00622 [NICARDIPINE]; DB00831 [TRIFLUOPERAZINE]; DB01429 [APRINDINE]; DB04513 [N-(6-AMINOHEXYL)-5-CHLORO-1-NAPHTHALENESULFONAMIDE]; DB012…	6611[SMS]; 6638[SNRPN]; 2200[FBN1]; 22930[RAB3GAP1]; 4683[NBN]; 145173[B3GALTL]; 1387[CREBBP]; 8242[KDM5C]; 7468[WHSC1]; 546[ATRX]; 7291[TWIST1]; 5605[MAP2K2]; 9569[GTF2IRD1]; 5048[PAFAH1B1]; 7227[TRPS1]; 157570[ESCO2]; 2317[FLNB]; 545[ATR]; 673[BRAF]; 4488[MSX2]; 2071[ERCC3]; 2737[GLI3]; 5728[PTEN]; 9839[ZEB2]; 10743[RAI1]; 5116[PCNT]; 4000[LMNA]; 54880[BCOR]; 3845[KRAS]; 9968[MED12]; 55636[CHD7…
DTYMK	1841	223370	DUBOWITZ SYNDROME	2.423916e-05	DB03280[NA]; DB03845[NA]; DB03195[NA]; DB04395[NA]; DB03431[NA]; DB03233[NA]; DB03150[NA]; DB03666[NA]; DB01643[NA]	DB03280 [P1-(5'-ADENOSYL)P5-(5'-THYMIDYL)PENTAPHOSPHATE]; DB03845 [P1-(5'-ADENOSYL)P5-(5'-(3'AZIDO-3'-DEOXYTHYMIDYL))PENTAPHOSPHATE]; DB03195 [PHOSPHORIC ACID MONO-[3-FLUORO-5-(5-METHYL-2,4-DIOXO-3,4-DIHYDRO-2H-PYRIMIDIN-1-YL)-TETRAHYRO-FURAN-2-YLMETHYL] ESTER]; DB04395 [PHOSPHOAMINOPHOSPHONIC ACID-ADENYLATE ESTER]; DB03431 [ADENOSINE-5'-DIPHOSPHATE]; DB03233 [PHOSPHORIC ACID MONO-[3-AMINO-5-(5-M…	6638[SNRPN]; 7227[TRPS1]; 9990[SLC12A6]; 6535[SLC6A8]; 25782[RAB3GAP2]; 6309[SC5DL]; 673[BRAF]; 4281[MID1]; 2737[GLI3]; 546[ATRX]; 5116[PCNT]; 6925[TCF4]
FECH	2235	223370	DUBOWITZ SYNDROME	3.612032e-06	DB02659[NA]	DB02659 [CHOLIC ACID]	3845[KRAS]; 157570[ESCO2]; 8242[KDM5C]; 5727[PTCH1]; 5728[PTEN]; 6535[SLC6A8]; 2260[FGFR1]; 25836[NIPBL]; 3480[IGF1R]; 9839[ZEB2]; 546[ATRX]
FNTA	2339	223370	DUBOWITZ SYNDROME	6.248335e-05	DB08676[NA]; DB07895[NA]; DB07780[NA]; DB07227[NA]; DB06953[NA]; DB08180[NA]; DB08674[NA]; DB07216[NA]; DB07841[NA]; DB07771[NA]; DB07752[NA]	DB08676 [(20S)-19,20,22,23-TETRAHYDRO-19-OXO-5H,21H-18,20-ETHANO-12,14-ETHENO-6,10-METHENOBENZ[D]IMIDAZO[4,3-L][1,6,9,13]OXATRIAZACYCLONOADECOSINE-9-CARBONITRILE]; DB07895 [ALPHA-HYDROXYFARNESYLPHOSPHONIC ACID]; DB07780 [FARNESYL DIPHOSPHATE]; DB07227 [4-[(5-{[4-(3-CHLOROPHENYL)-3-OXOPIPERAZIN-1-YL]METHYL}-1H-IMIDAZOL-1-YL)METHYL]BENZONITRILE]; DB06953 [2-CHLORO-5-(3-CHLORO-PHENYL)-6-[(4-CYANO-PH…	4000[LMNA]; 6638[SNRPN]; 6774[STAT3]; 9968[MED12]; 23545[ATP6V0A2]; 64324[NSD1]; 2260[FGFR1]; 2317[FLNB]; 80144[FRAS1]; 285489[DOK7]; 4281[MID1]; 8242[KDM5C]; 6925[TCF4]
GART	2618	223370	DUBOWITZ SYNDROME	2.864639e-05	DB00642[Alimta]; DB03546[NA]; DB02236[NA]	DB00642 [PEMETREXED]; DB03546 [10-CF3C(OH)2-DDACTHF]; DB02236 [GLYCINAMIDE RIBONUCLEOTIDE]	4000[LMNA]; 6638[SNRPN]; 6774[STAT3]; 1387[CREBBP]; 10084[PQBP1]; 5048[PAFAH1B1]; 64324[NSD1]; 5728[PTEN]; 2260[FGFR1]; 25836[NIPBL]; 9990[SLC12A6]; 285489[DOK7]; 8242[KDM5C]; 9839[ZEB2]; 2263[FGFR2]; 6925[TCF4]
NDUFS8	4728	223370	DUBOWITZ SYNDROME	3.671648e-05	DB00157[Nadide]	DB00157 [NADH]	6638[SNRPN]; 5048[PAFAH1B1]; 545[ATR]; 6197[RPS6KA3]; 22930[RAB3GAP1]; 25836[NIPBL]; 3052[HCCS]; 1387[CREBBP]; 3480[IGF1R]; 197131[UBR1]; 2260[FGFR1]; 25782[RAB3GAP2]; 5728[PTEN]; 7468[WHSC1]; 3845[KRAS]; 4281[MID1]; 8242[KDM5C]; 546[ATRX]; 2263[FGFR2]; 6925[TCF4]; 7227[TRPS1]
NFS1	9054	223370	DUBOWITZ SYNDROME	2.256157e-06	DB00151[NA]; DB00160[NA]; DB00114[Biosechs]	DB00151 [L-CYSTEINE]; DB00160 [L-ALANINE]; DB00114 [PYRIDOXAL PHOSPHATE]	1387[CREBBP]; 6197[RPS6KA3]; 4703[NEB]; 652[BMP4]; 6309[SC5DL]; 25836[NIPBL]; 4281[MID1]; 5728[PTEN]; 1736[DKC1]; 546[ATRX]; 6925[TCF4]
PSAP	5660	223370	DUBOWITZ SYNDROME	4.254072e-05	DB01966[NA]	DB01966 [DI-STEAROYL-3-SN-PHOSPHATIDYLETHANOLAMINE]	3845[KRAS]; 7227[TRPS1]; 2969[GTF2I]; 11285[B4GALT7]; 8481[OFD1]; 25836[NIPBL]; 641[BLM]; 546[ATRX]; 6925[TCF4]; 1789[DNMT3B]
CALM3	808	224300	DYSOSTEOSCLEROSIS	6.388626e-05	DB00850[Apo-Perphenazine]; DB03900[NA]; DB01100[Halomonth]; DB01069[Allergan]; DB00527[Cinchocaine]; DB01023[AGON SR]; DB08039[NA]; DB00622[Cardene]; DB00831[Eskazine]; DB01429[Aspenon]; DB04513[NA]; DB01244[Vascor]; DB00836[Apo-Loperamide]; DB00753[Aerrane]; DB00925[Bensylyt]; DB02868[NA]; DB01373[NA]; DB08231[NA]; DB00623[Apo-Fluphenazine]; DB01115[Adalat]; DB03977[NA]; DB04841[Apo-flunarizine …	DB00850 [PERPHENAZINE]; DB03900 [2-METHYL-2-PROPANOL]; DB01100 [PIMOZIDE]; DB01069 [PROMETHAZINE]; DB00527 [DIBUCAINE]; DB01023 [FELODIPINE]; DB08039 [(3Z)-N,N-DIMETHYL-2-OXO-3-(4,5,6,7-TETRAHYDRO-1H-INDOL-2-YLMETHYLIDENE)-2,3-DIHYDRO-1H-INDOLE-5-SULFONAMIDE]; DB00622 [NICARDIPINE]; DB00831 [TRIFLUOPERAZINE]; DB01429 [APRINDINE]; DB04513 [N-(6-AMINOHEXYL)-5-CHLORO-1-NAPHTHALENESULFONAMIDE]; DB012…	6611[SMS]; 2200[FBN1]; 22930[RAB3GAP1]; 79158[GNPTAB]; 1277[COL1A1]; 2588[GALNS]; 7468[WHSC1]; 5605[MAP2K2]; 2517[FUCA1]; 7227[TRPS1]; 545[ATR]; 4041[LRP5]; 9839[ZEB2]; 3476[IGBP1]; 4000[LMNA]; 2737[GLI3]; 2316[FLNA]; 2260[FGFR1]; 157680[VPS13B]; 9820[CUL7]; 6949[TCOF1]; 1278[COL1A2]; 1186[CLCN7]; 11285[B4GALT7]; 10479[SLC9A6]; 60[ACTB]; 2317[FLNB]; 673[BRAF]; 9469[CHST3]; 7020[TFAP2A]; 2121[EVC]…
FGA	2243	601561	DYSSEGMENTAL DYSPLASIA WITH GLAUCOMA	9.234074e-05	DB00015[Retavase (Centocor)]; DB00031[TNKase (Genentech Inc)]; DB00364[Antepsin]; DB00009[Activase (Genentech Inc)]; DB00029[Eminase (Wulfing Pharma GmbH)]; DB02944[NA]	DB00015 [RETEPLASE]; DB00031 [TENECTEPLASE]; DB00364 [SUCRALFATE]; DB00009 [ALTEPLASE]; DB00029 [ANISTREPLASE]; DB02944 [ALPHA-D-MANNOSE]	4000[LMNA]; 2316[FLNA]; 7169[TPM2]
RRM2B	50484	224410	DYSSEGMENTAL DYSPLASIA, SILVERMAN-HANDMAKER TYPE; DDSH',	4.872575e-05	DB00242[Leustatin]	DB00242 [CLADRIBINE]	4000[LMNA]; 64324[NSD1]; 7841[MOGS]; 3339[HSPG2]; 3480[IGF1R]
P4HB	5034	128100	DYSTONIA 1, TORSION, AUTOSOMAL DOMINANT; DYT1',	5.212379e-05	DB03615[NA]	DB03615 [RIBOSTAMYCIN]	5274[SERPINI1]; 1501[CTNND2]; 374291[NDUFS7]; 5521[PPP2R2B]; 5354[PLP1]; 2259[FGF14]; 478[ATP1A3]; 4728[NDUFS8]; 3736[KCNA1]; 114798[SLITRK1]; 2571[GAD1]; 8905[AP1S2]; 85300[ATCAY]; 57338[JPH3]
APRT	353	612067	DYSTONIA 16; DYT16	6.239643e-05	DB00173[Leuco-4]; DB01632[5-PHOSPHORYLRIBOSE-1-PYROPHOSPHATE]; DB04272[NA]; DB03506[NA]	DB00173 [ADENINE]; DB01632 [ALPHA-PHOSPHORIBOSYLPYROPHOSPHORIC ACID]; DB04272 [CITRIC ACID]; DB03506 [9-DEAZAADENINE]	477[ATP1A2]; 65055[REEP1]; 3708[ITPR1]; 10479[SLC9A6]; 51185[CRBN]; 6326[SCN2A]; 950[SCARB2]; 2259[FGF14]
GCH1	2643	612067	DYSTONIA 16; DYT16	1.721727e-05	DB02377[NA]	DB02377 [GUANINE]	477[ATP1A2]; 2643[GCH1]; 25814[ATXN10]; 23229[ARHGEF9]; 1641[DCX]; 8398[PLA2G6]
MYL12A	10627	612067	DYSTONIA 16; DYT16	9.688506e-06	DB08378[NA]	DB08378 [4-[4-(2,5-DIOXO-PYRROLIDIN-1-YL)-PHENYLAMINO]-4-HYDROXY-BUTYRIC ACID]	144165[PRICKLE1]; 5521[PPP2R2B]; 478[ATP1A3]; 291[SLC25A4]; 6326[SCN2A]; 950[SCARB2]; 23345[SYNE1]; 85300[ATCAY]; 8398[PLA2G6]; 57338[JPH3]; 8106[PABPN1]
P4HB	5034	612067	DYSTONIA 16; DYT16	6.78246e-06	DB03615[NA]	DB03615 [RIBOSTAMYCIN]	23435[TARDBP]; 144165[PRICKLE1]; 5521[PPP2R2B]; 478[ATP1A3]; 3736[KCNA1]; 6326[SCN2A]; 23345[SYNE1]; 85300[ATCAY]; 2259[FGF14]; 57338[JPH3]
GCH1	2643	314250	DYSTONIA 3, TORSION, X-LINKED; DYT3',	5.146825e-05	DB02377[NA]	DB02377 [GUANINE]	1641[DCX]; 2643[GCH1]; 23229[ARHGEF9]; 477[ATP1A2]; 8398[PLA2G6]; 5621[PRNP]
P4HB	5034	602629	DYSTONIA 6, TORSION; DYT6',	9.189675e-06	DB03615[NA]	DB03615 [RIBOSTAMYCIN]	23435[TARDBP]; 6326[SCN2A]; 5521[PPP2R2B]; 5354[PLP1]; 478[ATP1A3]; 4728[NDUFS8]; 3736[KCNA1]; 114798[SLITRK1]; 85300[ATCAY]; 8905[AP1S2]; 2259[FGF14]; 57338[JPH3]; 374291[NDUFS7]
GCH1	2643	601042	DYSTONIA 9; DYT9',	4.576098e-07	DB02377[NA]	DB02377 [GUANINE]	1641[DCX]; 2643[GCH1]; 25814[ATXN10]; 5354[PLP1]; 477[ATP1A2]; 8398[PLA2G6]; 5621[PRNP]
GMPS	8833	601042	DYSTONIA 9; DYT9',	4.969713e-06	DB00142[Aciglut]	DB00142 [L-GLUTAMIC ACID]	80207[OPA3]; 5354[PLP1]; 477[ATP1A2]; 4137[MAPT]; 6812[STXBP1]; 23345[SYNE1]; 85300[ATCAY]
HSD17B4	3295	611694	DYSTONIA WITH CEREBELLAR ATROPHY; DYTCA	5.088225e-05	DB03192[NA]; DB00157[Nadide]; DB01907[NA]	DB03192 [3R-HYDROXYDECANOYL-COA]; DB00157 [NADH]; DB01907 [NICOTINAMIDE-ADENINE-DINUCLEOTIDE]	23230[VPS13A]; 5582[PRKCG]; 773[CACNA1A]; 6712[SPTBN2]; 4137[MAPT]; 84668[FAM126A]; 23345[SYNE1]
CYP51A1	1595	224550	DYSTONIA WITH RINGBINDEN	1.790457e-05	DB01007[Fungibacid]; DB01167[Hyphanox]; DB07705[NA]	DB01007 [TIOCONAZOLE]; DB01167 [ITRACONAZOLE]; DB07705 [1-[(2S)-2-[(4-CHLOROBENZYL)OXY]-2-(2,4-DICHLOROPHENYL)ETHYL]-1H-IMIDAZOLE]	6442[SGCA]; 7415[VCP]; 2261[FGFR3]; 7169[TPM2]; 1073[CFL2]; 26353[HSPB8]
P4HB	5034	128230	DYSTONIA, DOPA-RESPONSIVE; DRD',	5.992339e-05	DB03615[NA]	DB03615 [RIBOSTAMYCIN]	144165[PRICKLE1]; 4726[NDUFS6]; 374291[NDUFS7]; 5354[PLP1]; 478[ATP1A3]; 4728[NDUFS8]; 54332[GDAP1]; 114798[SLITRK1]; 3736[KCNA1]; 2571[GAD1]; 2259[FGF14]; 57338[JPH3]; 51062[ATL1]
HINT1	3094	607371	DYSTONIA, JUVENILE-ONSET	4.481992e-05	DB02183[NA]; DB03349[NA]; DB00131[Adenovite]; DB01972[NA]; DB02162[NA]	DB02183 [ADENOSINE-5'-DITUNGSTATE]; DB03349 [8-BROMO-ADENOSINE-5'-MONOPHOSPHATE]; DB00131 [ADENOSINE MONOPHOSPHATE]; DB01972 [GUANOSINE-5'-MONOPHOSPHATE]; DB02162 [5'-O-(N-ETHYL-SULFAMOYL)ADENOSINE]	54880[BCOR]; 1278[COL1A2]; 11078[TRIOBP]; 25836[NIPBL]; 79977[GRHL2]; 6949[TCOF1]; 2260[FGFR1]; 5781[PTPN11]; 1277[COL1A1]; 7046[TGFBR1]; 9839[ZEB2]; 5818[PVRL1]; 4921[DDR2]; 65217[PCDH15]
CKMT2	1160	129490	ECTODERMAL DYSPLASIA 10A, HYPOHIDROTIC/HAIR/NAIL TYPE, AUTOSOMAL DOMINANT; ECTD10A',	5.106885e-05	DB00148[Cosmocair C 100]	DB00148 [CREATINE]	5818[PVRL1]; 6926[TBX3]; 7050[TGIF1]; 8626[TP63]
CKMT2	1160	224900	ECTODERMAL DYSPLASIA 10B, HYPOHIDROTIC/HAIR/TOOTH TYPE, AUTOSOMAL RECESSIVE; ECTD10B',	2.644635e-05	DB00148[Cosmocair C 100]	DB00148 [CREATINE]	5818[PVRL1]; 6926[TBX3]; 7050[TGIF1]; 8626[TP63]
CKMT2	1160	129540	ECTODERMAL DYSPLASIA SYNDROME WITH DISTINCTIVE FACIAL APPEARANCE AND PREAXIAL POLYDACTYLY OF FEET	9.838226e-06	DB00148[Cosmocair C 100]	DB00148 [CREATINE]	65109[UPF3B]; 5818[PVRL1]; 6926[TBX3]; 7050[TGIF1]; 8626[TP63]
[truncated: 2,175 more rows]
