# Supplementary material for: Drug repositioning for orphan genetic diseases through Conserved Anticoexpressed Gene Clusters (CAGCs)
Source: BMC Bioinformatics. 2013 Oct 2;14:288. doi: 10.1186/1471-2105-14-288 (PMC3851137; doi:10.1186/1471-2105-14-288)
Supplement: Additional file 2 — Compressed zip version of tab-delimited text file, Full list of the Conserved Anti-coexpressed Gene Clusters. [file 1471-2105-14-288-S2.zip]

Archive with 1 entries (1 files):
- conserved_anticoexp_networks.txt
