# Supplementary material for: Drug repositioning for orphan genetic diseases through Conserved Anticoexpressed Gene Clusters (CAGCs)
Source: BMC Bioinformatics. 2013 Oct 2;14:288. doi: 10.1186/1471-2105-14-288 (PMC3851137; doi:10.1186/1471-2105-14-288)
Supplement: Additional file 2 — Compressed zip version of tab-delimited text file, Full list of the Conserved Anti-coexpressed Gene Clusters. [file 1471-2105-14-288-S2.zip › conserved_anticoexp_networks.txt]

This file contains the list of edges in conserved anti-coexpression networks. Each row is an edge connetcting two genes, indicated as Entrez Gene ID in the column 2 and 3.
The first column contains the name of the network, corresponding to the tissues that generated the expression data used to construct the network, (see also Piro et al. "An atlas of tissue-specific conserved coexpression for functional annotation and disease gene prediction." Eur J Hum Genet, 19(11), 1173-1180. doi:10.1038/ejhg.2011.96
The networks are symmetric but only one of two symmetric edge is reported.
network_id	entrez_gene_id1	entrez_gene_id2
central_nervous_system	1000	11226
central_nervous_system	1000	966
central_nervous_system	10000	10066
central_nervous_system	10000	10163
central_nervous_system	10000	10169
central_nervous_system	10000	10493
central_nervous_system	10000	10972
central_nervous_system	10000	11252
central_nervous_system	10000	112770
central_nervous_system	10000	113277
central_nervous_system	10000	116985
central_nervous_system	10000	1509
central_nervous_system	10000	1601
central_nervous_system	10000	1785
central_nervous_system	10000	1827
central_nervous_system	10000	23175
central_nervous_system	10000	23184
central_nervous_system	10000	23187
central_nervous_system	10000	2519
central_nervous_system	10000	256364
central_nervous_system	10000	25932
central_nervous_system	10000	26020
central_nervous_system	10000	2771
central_nervous_system	10000	2799
central_nervous_system	10000	284119
central_nervous_system	10000	2934
central_nervous_system	10000	3077
central_nervous_system	10000	3107
central_nervous_system	10000	369
central_nervous_system	10000	389
central_nervous_system	10000	391
central_nervous_system	10000	3916
central_nervous_system	10000	3964
central_nervous_system	10000	4000
central_nervous_system	10000	4152
central_nervous_system	10000	4478
central_nervous_system	10000	4641
central_nervous_system	10000	4664
central_nervous_system	10000	51148
central_nervous_system	10000	51228
central_nervous_system	10000	51257
central_nervous_system	10000	51271
central_nervous_system	10000	51315
central_nervous_system	10000	51611
central_nervous_system	10000	54587
central_nervous_system	10000	55069
central_nervous_system	10000	55191
central_nervous_system	10000	55365
central_nervous_system	10000	55761
central_nervous_system	10000	56957
central_nervous_system	10000	57403
central_nervous_system	10000	5817
central_nervous_system	10000	5937
central_nervous_system	10000	6238
central_nervous_system	10000	64834
central_nervous_system	10000	6575
central_nervous_system	10000	6642
central_nervous_system	10000	6774
central_nervous_system	10000	7094
central_nervous_system	10000	728772
central_nervous_system	10000	780
central_nervous_system	10000	7867
central_nervous_system	10000	80005
central_nervous_system	10000	80176
central_nervous_system	10000	83478
central_nervous_system	10000	83986
central_nervous_system	10000	84284
central_nervous_system	10000	8496
central_nervous_system	10000	8612
central_nervous_system	10000	8760
central_nervous_system	10000	8934
central_nervous_system	10000	90196
central_nervous_system	10000	90522
central_nervous_system	10000	966
central_nervous_system	10000	9725
central_nervous_system	10000	9813
central_nervous_system	10001	10277
central_nervous_system	10001	5130
central_nervous_system	10006	10277
central_nervous_system	10006	10421
central_nervous_system	10006	10726
central_nervous_system	10006	199990
central_nervous_system	10006	26086
central_nervous_system	10006	26088
central_nervous_system	10006	26133
central_nervous_system	10006	375690
central_nervous_system	10006	376475
central_nervous_system	10006	5049
central_nervous_system	10006	5130
central_nervous_system	10006	586
central_nervous_system	10006	6100
central_nervous_system	10006	6731
central_nervous_system	10006	6829
central_nervous_system	10006	79447
central_nervous_system	10006	79874
central_nervous_system	10006	84681
central_nervous_system	10006	8662
central_nervous_system	10006	9721
central_nervous_system	10009	113451
central_nervous_system	10009	134
central_nervous_system	10009	2052
central_nervous_system	10009	22936
central_nervous_system	10009	3135
central_nervous_system	10009	54843
central_nervous_system	10009	5867
central_nervous_system	10009	5910
central_nervous_system	10009	63916
central_nervous_system	10009	7145
central_nervous_system	10010	26173
central_nervous_system	10010	6829
central_nervous_system	100101267	5756
central_nervous_system	100101267	5962
central_nervous_system	100125288	81539
central_nervous_system	100128443	10209
central_nervous_system	100128443	11079
central_nervous_system	100128443	119504
central_nervous_system	100128443	1977
central_nervous_system	100128443	25821
central_nervous_system	100128443	26135
central_nervous_system	100128443	3183
central_nervous_system	100128443	79023
central_nervous_system	100128936	2744
central_nervous_system	100128936	535
central_nervous_system	100128936	599
central_nervous_system	100128936	8945
central_nervous_system	100128936	9185
central_nervous_system	100128936	9826
central_nervous_system	100129361	23020
central_nervous_system	100129361	54973
central_nervous_system	100129828	5660
central_nervous_system	10013	284273
central_nervous_system	10013	9474
central_nervous_system	100130070	57692
central_nervous_system	100130070	8239
central_nervous_system	100130173	288
central_nervous_system	100130245	708
central_nervous_system	100130553	104
central_nervous_system	100130553	2675
central_nervous_system	100130553	3425
central_nervous_system	100131017	10959
central_nervous_system	100131017	28973
central_nervous_system	100131017	47
central_nervous_system	100131017	4717
central_nervous_system	100131017	51449
central_nervous_system	100131017	51495
central_nervous_system	100131017	51566
central_nervous_system	100131017	9550
central_nervous_system	100131062	36
central_nervous_system	100131218	292
central_nervous_system	100131218	6921
central_nervous_system	100131218	8887
central_nervous_system	100131218	9097
central_nervous_system	100131509	6224
central_nervous_system	100131509	71
central_nervous_system	100132235	1840
central_nervous_system	100132235	3069
central_nervous_system	100132235	84065
central_nervous_system	100132235	9217
central_nervous_system	100132291	57692
central_nervous_system	100132291	8239
central_nervous_system	100132503	10914
central_nervous_system	100132503	200895
central_nervous_system	100132503	23347
central_nervous_system	100132503	4673
central_nervous_system	100132503	54680
central_nervous_system	100132503	55660
central_nervous_system	100132503	6426
central_nervous_system	100132503	6428
central_nervous_system	100132503	6605
central_nervous_system	100132503	6637
central_nervous_system	100132503	7398
central_nervous_system	100132503	81611
central_nervous_system	100132503	8467
central_nervous_system	100132503	93487
central_nervous_system	100132969	10274
central_nervous_system	100132969	6815
central_nervous_system	100133142	51510
central_nervous_system	100133142	51639
central_nervous_system	100133142	5683
central_nervous_system	100133142	6173
central_nervous_system	100133142	9419
central_nervous_system	100133166	11154
central_nervous_system	100133166	2145
central_nervous_system	100133166	221504
central_nervous_system	100133166	22927
central_nervous_system	100133166	26268
central_nervous_system	100133166	27032
central_nervous_system	100133166	27342
central_nervous_system	100133166	2926
central_nervous_system	100133166	2949
central_nervous_system	100133166	445329
central_nervous_system	100133166	5067
central_nervous_system	100133166	54737
central_nervous_system	100133166	55140
central_nervous_system	100133166	5527
central_nervous_system	100133166	55654
central_nervous_system	100133166	55737
central_nervous_system	100133166	57821
central_nervous_system	100133166	5796
central_nervous_system	100133166	6541
central_nervous_system	100133166	6818
central_nervous_system	100133166	7264
central_nervous_system	100133166	7905
central_nervous_system	100133166	79095
central_nervous_system	100133166	808
central_nervous_system	100133166	817
central_nervous_system	100133166	81873
central_nervous_system	100133166	8721
central_nervous_system	100133166	8776
central_nervous_system	100133166	8878
central_nervous_system	100133623	127018
central_nervous_system	100133623	152137
central_nervous_system	100133623	29896
central_nervous_system	100133623	57507
central_nervous_system	100133623	6599
central_nervous_system	100133623	83641
central_nervous_system	100133623	84002
central_nervous_system	100133623	86
central_nervous_system	100133665	10645
central_nervous_system	100133665	130612
central_nervous_system	100133665	1352
central_nervous_system	100133665	23230
central_nervous_system	100133665	57449
central_nervous_system	100133665	7067
central_nervous_system	100133665	8997
central_nervous_system	100133775	8671
central_nervous_system	100133864	55975
central_nervous_system	100133898	103910
central_nervous_system	100133898	10424
central_nervous_system	100133898	10618
central_nervous_system	100133898	11127
central_nervous_system	100133898	201931
central_nervous_system	100133898	23190
central_nervous_system	100133898	25972
central_nervous_system	100133898	440574
central_nervous_system	100133898	51528
central_nervous_system	100133898	54812
central_nervous_system	100133898	55754
central_nervous_system	100133898	64083
central_nervous_system	100133898	653226
central_nervous_system	100133898	6726
central_nervous_system	100133898	6727
central_nervous_system	100133898	7095
central_nervous_system	100133898	81537
central_nervous_system	100133898	84992
central_nervous_system	100133898	8813
central_nervous_system	100133898	92259
central_nervous_system	100133898	9867
central_nervous_system	100133930	10284
central_nervous_system	100133930	253559
central_nervous_system	100133930	5887
central_nervous_system	100133941	10777
central_nervous_system	100133941	406
central_nervous_system	100133941	4205
central_nervous_system	100133941	5814
central_nervous_system	100133946	10645
central_nervous_system	100133946	114787
central_nervous_system	100133946	4781
central_nervous_system	100133946	5584
central_nervous_system	100133946	782
central_nervous_system	100133953	7112
central_nervous_system	100134209	10492
central_nervous_system	100134209	1933
central_nervous_system	100134209	8819
central_nervous_system	100134444	6224
central_nervous_system	100134444	71
central_nervous_system	100137047	10486
central_nervous_system	100137047	10777
central_nervous_system	100137047	11275
central_nervous_system	100137047	114134
central_nervous_system	100137047	166336
central_nervous_system	100137047	2892
central_nervous_system	100137047	54557
central_nervous_system	100137047	5594
central_nervous_system	100137047	56899
central_nervous_system	100137047	57689
central_nervous_system	100137047	64881
central_nervous_system	100137047	9228
central_nervous_system	100137049	10486
central_nervous_system	100137049	11275
central_nervous_system	100137049	114134
central_nervous_system	100137049	166336
central_nervous_system	100137049	2892
central_nervous_system	100137049	54557
central_nervous_system	100137049	5594
central_nervous_system	100137049	56899
central_nervous_system	100137049	57689
central_nervous_system	100137049	64881
central_nervous_system	10015	10902
central_nervous_system	10015	148014
central_nervous_system	10015	2043
central_nervous_system	10015	23767
central_nervous_system	10015	26960
central_nervous_system	10015	3785
central_nervous_system	10015	4916
central_nervous_system	10015	51046
central_nervous_system	10015	57463
central_nervous_system	10015	8997
central_nervous_system	10015	9066
central_nervous_system	10015	9456
central_nervous_system	10016	10675
central_nervous_system	10016	112936
central_nervous_system	10016	154807
central_nervous_system	10016	1729
central_nervous_system	10016	23390
central_nervous_system	10016	23567
central_nervous_system	10016	253559
central_nervous_system	10016	2590
central_nervous_system	10016	2870
central_nervous_system	10016	3796
central_nervous_system	10016	50810
central_nervous_system	10016	5108
central_nervous_system	10016	54800
central_nervous_system	10016	54904
central_nervous_system	10016	57551
central_nervous_system	10016	5887
central_nervous_system	10016	64478
central_nervous_system	10016	6733
central_nervous_system	10016	7534
central_nervous_system	10016	84867
central_nervous_system	10016	84937
central_nervous_system	10016	9479
central_nervous_system	10016	9805
central_nervous_system	10016	9874
central_nervous_system	10018	151556
central_nervous_system	10018	1983
central_nervous_system	10018	27122
central_nervous_system	10018	3945
central_nervous_system	10018	4248
central_nervous_system	10018	4724
central_nervous_system	10018	5048
central_nervous_system	10018	57221
central_nervous_system	10018	5870
central_nervous_system	10018	6867
central_nervous_system	10018	83698
central_nervous_system	10018	90637
central_nervous_system	10019	25813
central_nervous_system	10019	84181
central_nervous_system	10025	10728
central_nervous_system	10025	10972
central_nervous_system	10025	10987
central_nervous_system	10025	11235
central_nervous_system	10025	2926
central_nervous_system	10025	51699
central_nervous_system	10025	5861
central_nervous_system	10025	84248
central_nervous_system	10025	8669
central_nervous_system	10025	9443
central_nervous_system	10026	84629
central_nervous_system	10026	8470
central_nervous_system	10026	84937
central_nervous_system	10038	10335
central_nervous_system	10038	134147
central_nervous_system	10038	1837
central_nervous_system	10038	2246
central_nervous_system	10038	23457
central_nervous_system	10038	28232
central_nervous_system	10038	3077
central_nervous_system	10038	3135
central_nervous_system	10038	4155
central_nervous_system	10038	7145
central_nervous_system	10038	79784
central_nervous_system	10038	80176
central_nervous_system	10038	8751
central_nervous_system	10038	8996
central_nervous_system	10040	22982
central_nervous_system	10042	10987
central_nervous_system	10042	1983
central_nervous_system	10042	2098
central_nervous_system	10042	22824
central_nervous_system	10042	23291
central_nervous_system	10042	23457
central_nervous_system	10042	26232
central_nervous_system	10042	27122
central_nervous_system	10042	310
central_nervous_system	10042	513
central_nervous_system	10042	51646
central_nervous_system	10042	52
central_nervous_system	10042	5718
central_nervous_system	10042	5798
central_nervous_system	10042	5910
central_nervous_system	10042	801
central_nervous_system	10042	805
central_nervous_system	10042	808
central_nervous_system	10042	8649
central_nervous_system	10042	91137
central_nervous_system	10043	1387
central_nervous_system	10043	54799
central_nervous_system	10043	55082
central_nervous_system	10043	5985
central_nervous_system	10043	7750
central_nervous_system	10043	94104
central_nervous_system	10046	665
central_nervous_system	10046	8087
central_nervous_system	10046	92140
central_nervous_system	10048	10057
central_nervous_system	10048	10611
central_nervous_system	10048	10992
central_nervous_system	10048	4850
central_nervous_system	10048	60412
central_nervous_system	10048	6904
central_nervous_system	10048	79706
central_nervous_system	10049	2314
central_nervous_system	10049	3030
central_nervous_system	10049	3069
central_nervous_system	10049	3421
central_nervous_system	10049	55048
central_nervous_system	10049	56904
central_nervous_system	10049	5886
central_nervous_system	10049	64975
central_nervous_system	10049	6509
central_nervous_system	10049	79447
central_nervous_system	10049	79874
central_nervous_system	10049	79899
central_nervous_system	10049	9711
central_nervous_system	10051	10369
central_nervous_system	10051	10391
central_nervous_system	10051	114794
central_nervous_system	10051	1152
central_nervous_system	10051	147179
central_nervous_system	10051	157
central_nervous_system	10051	196500
central_nervous_system	10051	221002
central_nervous_system	10051	22895
central_nervous_system	10051	23017
central_nervous_system	10051	25817
central_nervous_system	10051	25999
central_nervous_system	10051	27175
central_nervous_system	10051	283871
central_nervous_system	10051	2894
central_nervous_system	10051	3746
central_nervous_system	10051	4130
central_nervous_system	10051	4915
central_nervous_system	10051	5126
central_nervous_system	10051	5522
central_nervous_system	10051	5575
central_nervous_system	10051	56899
central_nervous_system	10051	57524
central_nervous_system	10051	57689
central_nervous_system	10051	5864
central_nervous_system	10051	6327
central_nervous_system	10051	6376
central_nervous_system	10051	6506
central_nervous_system	10051	801
central_nervous_system	10051	805
central_nervous_system	10051	808
central_nervous_system	10051	84440
central_nervous_system	10052	25911
central_nervous_system	10052	65258
central_nervous_system	10052	7466
central_nervous_system	10052	79873
central_nervous_system	10054	23770
central_nervous_system	10054	252995
central_nervous_system	10054	27341
central_nervous_system	10054	2949
central_nervous_system	10054	4045
central_nervous_system	10054	50626
central_nervous_system	10054	667
central_nervous_system	10054	79095
central_nervous_system	10054	83696
central_nervous_system	10055	26512
central_nervous_system	10055	339229
central_nervous_system	10055	5303
central_nervous_system	10056	10611
central_nervous_system	10056	10766
central_nervous_system	10056	147906
central_nervous_system	10056	1739
central_nervous_system	10056	2037
central_nervous_system	10056	2057
central_nervous_system	10056	2145
central_nervous_system	10056	23471
central_nervous_system	10056	27086
central_nervous_system	10056	28996
central_nervous_system	10056	4155
central_nervous_system	10056	489
central_nervous_system	10056	5293
central_nervous_system	10056	6867
central_nervous_system	10056	79663
central_nervous_system	10056	8490
central_nervous_system	10057	102
central_nervous_system	10057	10431
central_nervous_system	10057	10542
central_nervous_system	10057	10576
central_nervous_system	10057	1072
central_nervous_system	10057	10933
central_nervous_system	10057	10934
central_nervous_system	10057	10959
central_nervous_system	10057	11335
central_nervous_system	10057	158747
central_nervous_system	10057	1727
central_nervous_system	10057	1977
central_nervous_system	10057	1983
central_nervous_system	10057	1994
central_nervous_system	10057	2023
central_nervous_system	10057	23118
central_nervous_system	10057	23499
central_nervous_system	10057	23587
central_nervous_system	10057	2530
central_nervous_system	10057	2534
central_nervous_system	10057	25800
central_nervous_system	10057	25912
central_nervous_system	10057	25917
central_nervous_system	10057	25938
central_nervous_system	10057	26100
central_nervous_system	10057	2665
central_nervous_system	10057	27338
central_nervous_system	10057	28970
central_nervous_system	10057	2926
central_nervous_system	10057	29883
central_nervous_system	10057	3312
central_nervous_system	10057	4076
central_nervous_system	10057	4724
central_nervous_system	10057	4752
central_nervous_system	10057	51614
central_nervous_system	10057	51652
central_nervous_system	10057	51714
central_nervous_system	10057	5435
central_nervous_system	10057	54732
central_nervous_system	10057	5663
central_nervous_system	10057	5683
central_nervous_system	10057	56889
central_nervous_system	10057	5717
central_nervous_system	10057	57226
central_nervous_system	10057	5756
central_nervous_system	10057	5862
central_nervous_system	10057	5885
central_nervous_system	10057	5928
central_nervous_system	10057	60
central_nervous_system	10057	6173
central_nervous_system	10057	6185
central_nervous_system	10057	6201
central_nervous_system	10057	6228
central_nervous_system	10057	6229
central_nervous_system	10057	6233
central_nervous_system	10057	64067
central_nervous_system	10057	6418
central_nervous_system	10057	6613
central_nervous_system	10057	6856
central_nervous_system	10057	7086
central_nervous_system	10057	731049
central_nervous_system	10057	7316
central_nervous_system	10057	7323
central_nervous_system	10057	7327
central_nervous_system	10057	7328
central_nervous_system	10057	7332
central_nervous_system	10057	7381
central_nervous_system	10057	7385
central_nervous_system	10057	7531
central_nervous_system	10057	7756
central_nervous_system	10057	7803
central_nervous_system	10057	79086
central_nervous_system	10057	821
central_nervous_system	10057	832
central_nervous_system	10057	83641
central_nervous_system	10057	8480
central_nervous_system	10057	8573
central_nervous_system	10057	8935
central_nervous_system	10057	91612
central_nervous_system	10057	928
central_nervous_system	10057	9341
central_nervous_system	10057	9415
central_nervous_system	10057	9448
central_nervous_system	10058	2332
central_nervous_system	10059	10066
central_nervous_system	10059	171023
central_nervous_system	10059	1827
central_nervous_system	10059	23549
central_nervous_system	10059	347734
central_nervous_system	10059	4323
central_nervous_system	10059	51474
central_nervous_system	10059	54858
central_nervous_system	10059	54865
central_nervous_system	10059	57048
central_nervous_system	10059	5970
central_nervous_system	10059	6924
central_nervous_system	10059	8353
central_nervous_system	10059	8994
central_nervous_system	1006	1289
central_nervous_system	1006	23607
central_nervous_system	10061	10914
central_nervous_system	10066	10294
central_nervous_system	10066	11127
central_nervous_system	10066	114880
central_nervous_system	10066	116442
central_nervous_system	10066	117178
central_nervous_system	10066	153364
central_nervous_system	10066	2287
central_nervous_system	10066	23312
central_nervous_system	10066	23518
central_nervous_system	10066	25758
central_nervous_system	10066	260293
central_nervous_system	10066	26190
central_nervous_system	10066	27067
central_nervous_system	10066	288
central_nervous_system	10066	340481
central_nervous_system	10066	4897
central_nervous_system	10066	51309
central_nervous_system	10066	51382
central_nervous_system	10066	5170
central_nervous_system	10066	51701
central_nervous_system	10066	54332
central_nervous_system	10066	54536
central_nervous_system	10066	54557
central_nervous_system	10066	55212
central_nervous_system	10066	5527
central_nervous_system	10066	55294
central_nervous_system	10066	55854
central_nervous_system	10066	56255
central_nervous_system	10066	5862
central_nervous_system	10066	5903
central_nervous_system	10066	6009
central_nervous_system	10066	7325
central_nervous_system	10066	80762
central_nervous_system	10066	84918
central_nervous_system	10066	8999
central_nervous_system	10066	91298
central_nervous_system	10066	9208
central_nervous_system	10066	9693
central_nervous_system	10066	9821
central_nervous_system	10066	9852
central_nervous_system	10066	998
central_nervous_system	10067	7267
central_nervous_system	10069	28996
central_nervous_system	1007	2314
central_nervous_system	1007	80824
central_nervous_system	10072	5609
central_nervous_system	10072	773
central_nervous_system	10075	10095
central_nervous_system	10075	10169
central_nervous_system	10075	10611
central_nervous_system	10075	10972
central_nervous_system	10075	11079
central_nervous_system	10075	1287
central_nervous_system	10075	1727
central_nervous_system	10075	175
central_nervous_system	10075	2
central_nervous_system	10075	27131
central_nervous_system	10075	2926
central_nervous_system	10075	302
central_nervous_system	10075	3107
central_nervous_system	10075	387
central_nervous_system	10075	400
central_nervous_system	10075	4000
central_nervous_system	10075	4478
central_nervous_system	10075	51100
central_nervous_system	10075	51465
central_nervous_system	10075	52
central_nervous_system	10075	539
central_nervous_system	10075	54499
central_nervous_system	10075	55819
central_nervous_system	10075	5653
central_nervous_system	10075	567
central_nervous_system	10075	6117
central_nervous_system	10075	6184
central_nervous_system	10075	619208
central_nervous_system	10075	6282
central_nervous_system	10075	6391
central_nervous_system	10075	6472
central_nervous_system	10075	64834
central_nervous_system	10075	6500
central_nervous_system	10075	6566
central_nervous_system	10075	6678
central_nervous_system	10075	6741
central_nervous_system	10075	6774
central_nervous_system	10075	6856
central_nervous_system	10075	706
central_nervous_system	10075	7086
central_nervous_system	10075	729515
central_nervous_system	10075	730074
central_nervous_system	10075	7332
central_nervous_system	10075	7360
central_nervous_system	10075	808
central_nervous_system	10075	831
central_nervous_system	10075	8560
central_nervous_system	10075	8612
central_nervous_system	10075	8801
central_nervous_system	10075	9144
central_nervous_system	10075	928
central_nervous_system	10075	9341
central_nervous_system	10075	9403
central_nervous_system	10075	950
central_nervous_system	10075	9516
central_nervous_system	10075	9789
central_nervous_system	10079	11014
central_nervous_system	10079	11060
central_nervous_system	10079	4323
central_nervous_system	1008	4650
central_nervous_system	1008	7408
central_nervous_system	10081	1992
central_nervous_system	10081	2747
central_nervous_system	10081	29088
central_nervous_system	10081	5337
central_nervous_system	10081	6836
central_nervous_system	10082	10314
central_nervous_system	10084	283294
central_nervous_system	10084	3836
central_nervous_system	10085	11188
central_nervous_system	10085	157922
central_nervous_system	10085	1729
central_nervous_system	10085	23062
central_nervous_system	10085	65244
central_nervous_system	10085	727765
central_nervous_system	10085	7874
central_nervous_system	10085	8694
central_nervous_system	10085	8943
central_nervous_system	10085	9919
central_nervous_system	10087	124565
central_nervous_system	10087	152137
central_nervous_system	10087	23383
central_nervous_system	10087	55023
central_nervous_system	10087	55578
central_nervous_system	10087	5721
central_nervous_system	10087	5987
central_nervous_system	10087	83743
central_nervous_system	10087	92979
central_nervous_system	10092	158219
central_nervous_system	10092	79939
central_nervous_system	10092	84501
central_nervous_system	10092	89801
central_nervous_system	10093	1977
central_nervous_system	10093	199704
central_nervous_system	10093	257415
central_nervous_system	10093	25948
central_nervous_system	10093	26512
central_nervous_system	10093	3204
central_nervous_system	10093	3837
central_nervous_system	10093	51747
central_nervous_system	10093	54165
central_nervous_system	10093	54737
central_nervous_system	10093	54887
central_nervous_system	10093	55161
central_nervous_system	10093	55186
central_nervous_system	10093	55279
central_nervous_system	10093	55326
central_nervous_system	10093	6198
central_nervous_system	10093	659
central_nervous_system	10093	728153
central_nervous_system	10093	79598
central_nervous_system	10093	80205
central_nervous_system	10093	81608
central_nervous_system	10093	84181
central_nervous_system	10093	9043
central_nervous_system	10093	9252
central_nervous_system	10093	9295
central_nervous_system	10093	9730
central_nervous_system	10093	9731
central_nervous_system	10094	463
central_nervous_system	10095	154661
central_nervous_system	10095	157922
central_nervous_system	10095	2043
central_nervous_system	10095	220988
central_nervous_system	10095	23040
central_nervous_system	10095	23047
central_nervous_system	10095	23284
central_nervous_system	10095	25852
central_nervous_system	10095	26960
central_nervous_system	10095	283450
central_nervous_system	10095	29942
central_nervous_system	10095	30837
central_nervous_system	10095	4753
central_nervous_system	10095	51701
central_nervous_system	10095	546
central_nervous_system	10095	5527
central_nervous_system	10095	5532
central_nervous_system	10095	577
central_nervous_system	10095	66036
central_nervous_system	10095	774
central_nervous_system	10095	7799
central_nervous_system	10095	84251
central_nervous_system	10095	8473
central_nervous_system	10095	8851
central_nervous_system	10095	8874
central_nervous_system	10095	8925
central_nervous_system	10095	8936
central_nervous_system	10095	9201
central_nervous_system	10095	9847
central_nervous_system	10095	998
central_nervous_system	10096	11226
central_nervous_system	10096	164091
central_nervous_system	10096	2063
central_nervous_system	10096	23048
central_nervous_system	10096	23187
central_nervous_system	10096	23241
central_nervous_system	10096	23387
central_nervous_system	10096	26088
central_nervous_system	10096	27341
central_nervous_system	10096	28996
central_nervous_system	10096	3712
central_nervous_system	10096	4296
central_nervous_system	10096	50626
central_nervous_system	10096	51333
central_nervous_system	10096	5609
central_nervous_system	10096	64342
central_nervous_system	10096	6573
central_nervous_system	10096	80036
central_nervous_system	10096	83696
central_nervous_system	10096	84971
central_nervous_system	10096	9546
central_nervous_system	10096	9813
central_nervous_system	10097	1912
central_nervous_system	10097	26528
central_nervous_system	10097	463
central_nervous_system	10097	54815
central_nervous_system	10097	64745
central_nervous_system	10097	9543
central_nervous_system	10097	9683
central_nervous_system	10098	124565
central_nervous_system	10098	302
central_nervous_system	10098	5073
central_nervous_system	10098	51611
central_nervous_system	10098	51668
central_nervous_system	10098	54499
central_nervous_system	10098	55521
central_nervous_system	10099	25836
central_nervous_system	10099	55180
central_nervous_system	10099	6433
central_nervous_system	10099	9669
central_nervous_system	10100	4848
central_nervous_system	10105	10559
central_nervous_system	10105	10813
central_nervous_system	10105	140775
central_nervous_system	10105	1994
central_nervous_system	10105	2017
central_nervous_system	10105	25813
central_nervous_system	10105	26100
central_nervous_system	10105	29102
central_nervous_system	10105	3035
central_nervous_system	10105	3735
central_nervous_system	10105	51068
central_nervous_system	10105	51520
central_nervous_system	10105	54732
central_nervous_system	10105	55342
central_nervous_system	10105	55654
central_nervous_system	10105	64783
central_nervous_system	10105	65005
central_nervous_system	10105	65056
central_nervous_system	10105	80777
central_nervous_system	10105	81873
central_nervous_system	10105	8239
central_nervous_system	10105	908
central_nervous_system	10105	9295
central_nervous_system	10106	10914
central_nervous_system	10106	11127
central_nervous_system	10106	115827
central_nervous_system	10106	157567
central_nervous_system	10106	2287
central_nervous_system	10106	26278
central_nervous_system	10106	2926
central_nervous_system	10106	5162
central_nervous_system	10106	51719
central_nervous_system	10106	9107
central_nervous_system	10106	9648
central_nervous_system	10109	11123
central_nervous_system	10109	1124
central_nervous_system	10109	143425
central_nervous_system	10109	2263
central_nervous_system	10109	23090
central_nervous_system	10109	26065
central_nervous_system	10109	26086
central_nervous_system	10109	3985
central_nervous_system	10109	54532
central_nervous_system	10109	57161
central_nervous_system	10109	81488
central_nervous_system	10109	9710
central_nervous_system	10109	9943
central_nervous_system	10113	10690
central_nervous_system	10113	3423
central_nervous_system	10113	4205
central_nervous_system	10113	50863
central_nervous_system	10113	5108
central_nervous_system	10113	51663
central_nervous_system	10113	51735
central_nervous_system	10113	55333
central_nervous_system	10113	6400
central_nervous_system	10113	6477
central_nervous_system	10113	6711
central_nervous_system	10116	10611
central_nervous_system	10116	1436
central_nervous_system	10116	1508
central_nervous_system	10116	2145
central_nervous_system	10116	23163
central_nervous_system	10116	23371
central_nervous_system	10116	23387
central_nervous_system	10116	26268
central_nervous_system	10116	284119
central_nervous_system	10116	2934
central_nervous_system	10116	30000
central_nervous_system	10116	3069
central_nervous_system	10116	340061
central_nervous_system	10116	399979
central_nervous_system	10116	4750
central_nervous_system	10116	4782
central_nervous_system	10116	51629
central_nervous_system	10116	5549
central_nervous_system	10116	57659
central_nervous_system	10116	5886
central_nervous_system	10116	6271
central_nervous_system	10116	7040
central_nervous_system	10116	7078
central_nervous_system	10116	723790
central_nervous_system	10116	7422
central_nervous_system	10116	7423
central_nervous_system	10116	79006
central_nervous_system	10116	8337
central_nervous_system	10116	8569
central_nervous_system	10116	8862
central_nervous_system	10120	121512
central_nervous_system	10120	1499
central_nervous_system	10120	151188
central_nervous_system	10120	154007
central_nervous_system	10120	200185
central_nervous_system	10120	23478
central_nervous_system	10120	6160
central_nervous_system	10120	6815
central_nervous_system	10121	11244
central_nervous_system	10121	23353
central_nervous_system	10121	23506
central_nervous_system	10121	26524
central_nervous_system	10121	5108
central_nervous_system	10121	55037
central_nervous_system	10121	5527
central_nervous_system	10121	55333
central_nervous_system	10121	57120
central_nervous_system	10121	79027
central_nervous_system	10121	84133
central_nervous_system	10121	8725
central_nervous_system	10121	9748
central_nervous_system	10123	2308
central_nervous_system	10123	26137
central_nervous_system	10123	51123
central_nervous_system	10123	6167
central_nervous_system	10123	771
central_nervous_system	10125	10577
central_nervous_system	10125	10627
central_nervous_system	10125	10972
central_nervous_system	10125	1192
central_nervous_system	10125	1495
central_nervous_system	10125	22919
central_nervous_system	10125	23406
central_nervous_system	10125	3920
central_nervous_system	10125	51192
central_nervous_system	10125	6194
central_nervous_system	10125	79031
central_nervous_system	10125	8992
central_nervous_system	10125	90861
central_nervous_system	10125	9341
central_nervous_system	10127	58493
central_nervous_system	10128	64344
central_nervous_system	10129	25796
central_nervous_system	10129	7205
central_nervous_system	10130	25771
central_nervous_system	10130	5609
central_nervous_system	10130	83636
central_nervous_system	10131	140890
central_nervous_system	10131	204851
central_nervous_system	10131	23318
central_nervous_system	10131	23369
central_nervous_system	10131	4289
central_nervous_system	10131	64395
central_nervous_system	10131	8451
central_nervous_system	10131	8573
central_nervous_system	10133	10181
central_nervous_system	10133	23318
central_nervous_system	10133	5036
central_nervous_system	10133	54800
central_nervous_system	10133	57610
central_nervous_system	10133	57634
central_nervous_system	10133	66036
central_nervous_system	10133	6666
central_nervous_system	10133	7756
central_nervous_system	10133	79813
central_nervous_system	10133	81857
central_nervous_system	10133	92181
central_nervous_system	10134	10274
central_nervous_system	10134	54764
central_nervous_system	10134	63826
central_nervous_system	10134	90806
central_nervous_system	10134	9113
central_nervous_system	10134	94081
central_nervous_system	10135	170506
central_nervous_system	10135	23170
central_nervous_system	10135	23476
central_nervous_system	10135	4628
central_nervous_system	10135	54865
central_nervous_system	10135	7264
central_nervous_system	10137	10634
central_nervous_system	10137	11113
central_nervous_system	10137	127281
central_nervous_system	10137	401190
central_nervous_system	10137	50649
central_nervous_system	10137	51517
central_nervous_system	10137	55337
central_nervous_system	10137	7070
central_nervous_system	10137	84940
central_nervous_system	10138	23476
central_nervous_system	10139	115294
central_nervous_system	10139	3176
central_nervous_system	10140	10273
central_nervous_system	10140	26517
central_nervous_system	10140	6709
central_nervous_system	10140	79004
central_nervous_system	10142	23365
central_nervous_system	10142	3077
central_nervous_system	10142	391
central_nervous_system	10142	4782
central_nervous_system	10142	5348
central_nervous_system	10142	55365
central_nervous_system	10142	56957
central_nervous_system	10142	5730
central_nervous_system	10142	5781
central_nervous_system	10142	6271
central_nervous_system	10142	6284
central_nervous_system	10142	6513
central_nervous_system	10142	6640
central_nervous_system	10142	7168
central_nervous_system	10142	79735
central_nervous_system	10142	79784
central_nervous_system	10142	81605
central_nervous_system	10142	84525
central_nervous_system	10142	8751
central_nervous_system	10146	1329
central_nervous_system	10146	1337
central_nervous_system	10146	151556
central_nervous_system	10146	1737
central_nervous_system	10146	2257
central_nervous_system	10146	23710
central_nervous_system	10146	27068
central_nervous_system	10146	27072
central_nervous_system	10146	27122
central_nervous_system	10146	2743
central_nervous_system	10146	3251
central_nervous_system	10146	399947
central_nervous_system	10146	4190
central_nervous_system	10146	4191
central_nervous_system	10146	440
central_nervous_system	10146	4747
central_nervous_system	10146	5099
central_nervous_system	10146	51126
central_nervous_system	10146	51560
central_nervous_system	10146	5601
central_nervous_system	10146	56950
central_nervous_system	10146	57129
central_nervous_system	10146	5870
central_nervous_system	10146	6183
central_nervous_system	10146	6416
central_nervous_system	10146	64756
central_nervous_system	10146	8195
central_nervous_system	10146	84084
central_nervous_system	10146	8724
central_nervous_system	10146	92675
central_nervous_system	10146	9331
central_nervous_system	10147	10890
central_nervous_system	10147	11017
central_nervous_system	10147	11235
central_nervous_system	10147	120526
central_nervous_system	10147	132
central_nervous_system	10147	170622
central_nervous_system	10147	1977
central_nervous_system	10147	1994
central_nervous_system	10147	199857
central_nervous_system	10147	2124
central_nervous_system	10147	23433
central_nervous_system	10147	2495
central_nervous_system	10147	26100
central_nervous_system	10147	2665
central_nervous_system	10147	285381
central_nervous_system	10147	2935
central_nervous_system	10147	2992
central_nervous_system	10147	302
central_nervous_system	10147	3107
central_nervous_system	10147	3295
central_nervous_system	10147	3433
central_nervous_system	10147	3920
central_nervous_system	10147	50999
central_nervous_system	10147	51019
central_nervous_system	10147	51371
central_nervous_system	10147	51507
central_nervous_system	10147	54443
central_nervous_system	10147	54499
central_nervous_system	10147	55161
central_nervous_system	10147	5612
central_nervous_system	10147	5695
central_nervous_system	10147	56957
central_nervous_system	10147	5716
central_nervous_system	10147	6233
central_nervous_system	10147	6251
central_nervous_system	10147	6309
central_nervous_system	10147	6319
central_nervous_system	10147	6391
central_nervous_system	10147	645
central_nervous_system	10147	64834
central_nervous_system	10147	6566
central_nervous_system	10147	6772
central_nervous_system	10147	6856
central_nervous_system	10147	706
central_nervous_system	10147	7082
central_nervous_system	10147	7316
central_nervous_system	10147	780
central_nervous_system	10147	79644
central_nervous_system	10147	79956
central_nervous_system	10147	8239
central_nervous_system	10147	832
central_nervous_system	10147	83940
central_nervous_system	10147	84263
central_nervous_system	10147	8669
central_nervous_system	10147	8935
central_nervous_system	10147	9039
central_nervous_system	10147	9474
central_nervous_system	10147	950
central_nervous_system	10147	9516
central_nervous_system	10147	9517
central_nervous_system	10147	960
central_nervous_system	10147	9802
central_nervous_system	10150	203068
central_nervous_system	10150	3308
central_nervous_system	10150	347733
central_nervous_system	10150	3609
central_nervous_system	10150	4670
central_nervous_system	10150	4848
central_nervous_system	10150	51155
central_nervous_system	10150	54187
central_nervous_system	10150	54328
central_nervous_system	10150	55210
central_nervous_system	10150	5936
central_nervous_system	10150	6659
central_nervous_system	10150	6904
central_nervous_system	10150	819
central_nervous_system	10150	83858
central_nervous_system	10150	8562
central_nervous_system	10150	8731
central_nervous_system	10150	8848
central_nervous_system	10152	10627
central_nervous_system	10152	11252
central_nervous_system	10152	23299
central_nervous_system	10152	25825
central_nervous_system	10152	26985
central_nervous_system	10152	30
central_nervous_system	10152	302
central_nervous_system	10152	308
central_nervous_system	10152	3916
central_nervous_system	10152	55692
central_nervous_system	10152	55701
central_nervous_system	10152	55819
central_nervous_system	10152	56942
central_nervous_system	10152	57085
central_nervous_system	10152	5970
central_nervous_system	10152	6522
central_nervous_system	10152	6642
central_nervous_system	10152	6652
central_nervous_system	10152	6774
central_nervous_system	10152	7094
central_nervous_system	10152	79191
central_nervous_system	10152	8760
central_nervous_system	10152	90196
central_nervous_system	10152	9352
central_nervous_system	10152	9813
central_nervous_system	10153	6840
central_nervous_system	10154	23433
central_nervous_system	10154	4000
central_nervous_system	10154	55748
central_nervous_system	10154	64834
central_nervous_system	10154	65125
central_nervous_system	10154	6566
central_nervous_system	10154	84196
central_nervous_system	10155	114880
central_nervous_system	10155	157695
central_nervous_system	10155	266812
central_nervous_system	10155	2908
central_nervous_system	10155	50618
central_nervous_system	10155	79745
central_nervous_system	10159	10298
central_nervous_system	10159	11078
central_nervous_system	10159	2017
central_nervous_system	10159	22990
central_nervous_system	10159	23580
central_nervous_system	10159	26065
central_nervous_system	10159	2618
central_nervous_system	10159	3705
central_nervous_system	10159	4089
central_nervous_system	10159	4899
central_nervous_system	10159	5130
central_nervous_system	10159	51317
central_nervous_system	10159	5316
central_nervous_system	10159	55544
central_nervous_system	10159	5725
central_nervous_system	10159	6141
central_nervous_system	10159	65263
central_nervous_system	10159	6667
central_nervous_system	10159	6924
central_nervous_system	10159	6929
central_nervous_system	10159	7329
central_nervous_system	10159	79709
central_nervous_system	10159	833
central_nervous_system	10159	90378
central_nervous_system	10160	55117
central_nervous_system	10160	9445
central_nervous_system	10161	116841
central_nervous_system	10161	205147
central_nervous_system	10161	5170
central_nervous_system	10161	7267
central_nervous_system	10162	79884
central_nervous_system	10163	10724
central_nervous_system	10163	10962
central_nervous_system	10163	116841
central_nervous_system	10163	154661
central_nervous_system	10163	221895
central_nervous_system	10163	22911
central_nervous_system	10163	23312
central_nervous_system	10163	25758
central_nervous_system	10163	25852
central_nervous_system	10163	25927
central_nervous_system	10163	26960
central_nervous_system	10163	27067
central_nervous_system	10163	27075
central_nervous_system	10163	3093
central_nervous_system	10163	3836
central_nervous_system	10163	4753
central_nervous_system	10163	4897
central_nervous_system	10163	4976
central_nervous_system	10163	5019
central_nervous_system	10163	51046
central_nervous_system	10163	51382
central_nervous_system	10163	51652
central_nervous_system	10163	5170
central_nervous_system	10163	54536
central_nervous_system	10163	54902
central_nervous_system	10163	55288
central_nervous_system	10163	55294
central_nervous_system	10163	55832
central_nervous_system	10163	577
central_nervous_system	10163	7267
central_nervous_system	10163	7320
central_nervous_system	10163	7763
central_nervous_system	10163	84100
central_nervous_system	10163	84280
central_nervous_system	10163	84312
central_nervous_system	10163	8706
central_nervous_system	10163	8976
central_nervous_system	10163	9016
central_nervous_system	10163	9201
central_nervous_system	10163	9208
central_nervous_system	10163	9666
central_nervous_system	10163	9693
central_nervous_system	10163	9852
central_nervous_system	10163	9908
central_nervous_system	10163	998
central_nervous_system	10165	10439
central_nervous_system	10165	10947
central_nervous_system	10165	114088
central_nervous_system	10165	117178
central_nervous_system	10165	148014
central_nervous_system	10165	151473
central_nervous_system	10165	22990
central_nervous_system	10165	23096
central_nervous_system	10165	23236
central_nervous_system	10165	23396
central_nervous_system	10165	25758
central_nervous_system	10165	25927
central_nervous_system	10165	26033
central_nervous_system	10165	27067
central_nervous_system	10165	27075
central_nervous_system	10165	4753
central_nervous_system	10165	4897
central_nervous_system	10165	490
central_nervous_system	10165	51046
central_nervous_system	10165	51701
central_nervous_system	10165	54536
central_nervous_system	10165	55084
central_nervous_system	10165	55294
central_nervous_system	10165	57186
central_nervous_system	10165	57476
central_nervous_system	10165	577
central_nervous_system	10165	6854
central_nervous_system	10165	7320
central_nervous_system	10165	84900
central_nervous_system	10165	8867
central_nervous_system	10165	8997
central_nervous_system	10165	9201
central_nervous_system	10165	9208
central_nervous_system	10165	9693
central_nervous_system	10166	9567
central_nervous_system	10169	10228
central_nervous_system	10169	10658
central_nervous_system	10169	10915
central_nervous_system	10169	114088
central_nervous_system	10169	117178
central_nervous_system	10169	130026
central_nervous_system	10169	145581
central_nervous_system	10169	151473
central_nervous_system	10169	156
central_nervous_system	10169	1994
central_nervous_system	10169	22990
central_nervous_system	10169	23015
central_nervous_system	10169	23032
central_nervous_system	10169	23047
central_nervous_system	10169	23284
central_nervous_system	10169	23608
central_nervous_system	10169	2566
central_nervous_system	10169	25758
central_nervous_system	10169	25957
central_nervous_system	10169	2733
central_nervous_system	10169	29094
central_nervous_system	10169	340481
central_nervous_system	10169	3836
central_nervous_system	10169	3845
central_nervous_system	10169	4591
central_nervous_system	10169	4915
central_nervous_system	10169	4916
central_nervous_system	10169	4976
central_nervous_system	10169	54497
central_nervous_system	10169	5527
central_nervous_system	10169	55617
central_nervous_system	10169	57396
central_nervous_system	10169	57531
central_nervous_system	10169	5887
central_nervous_system	10169	6249
central_nervous_system	10169	6262
central_nervous_system	10169	6326
central_nervous_system	10169	64225
central_nervous_system	10169	6456
central_nervous_system	10169	6638
central_nervous_system	10169	6854
central_nervous_system	10169	7320
central_nervous_system	10169	776
central_nervous_system	10169	80762
central_nervous_system	10169	80777
central_nervous_system	10169	80863
central_nervous_system	10169	8239
central_nervous_system	10169	8452
central_nervous_system	10169	8473
central_nervous_system	10169	8776
central_nervous_system	10169	8867
central_nervous_system	10169	8925
central_nervous_system	10169	90161
central_nervous_system	10169	9024
central_nervous_system	10169	90806
central_nervous_system	10169	9148
central_nervous_system	10169	9201
central_nervous_system	10169	9530
central_nervous_system	10169	9782
central_nervous_system	10169	9852
central_nervous_system	10169	998
central_nervous_system	10174	10927
central_nervous_system	10174	22911
central_nervous_system	10174	23291
central_nervous_system	10174	6921
central_nervous_system	10174	7323
central_nervous_system	10174	7529
central_nervous_system	10174	84280
central_nervous_system	10174	9987
central_nervous_system	10175	23524
central_nervous_system	10175	4294
central_nervous_system	10179	6508
central_nervous_system	10180	1603
central_nervous_system	10180	1676
central_nervous_system	10180	1983
central_nervous_system	10180	2271
central_nervous_system	10180	25814
central_nervous_system	10180	25874
central_nervous_system	10180	26519
central_nervous_system	10180	29088
central_nervous_system	10180	291
central_nervous_system	10180	3836
central_nervous_system	10180	5110
central_nervous_system	10180	51318
central_nervous_system	10180	5160
central_nervous_system	10180	5162
central_nervous_system	10180	5191
central_nervous_system	10180	5230
central_nervous_system	10180	55347
central_nervous_system	10180	56902
central_nervous_system	10180	5901
central_nervous_system	10180	6647
central_nervous_system	10180	7167
central_nervous_system	10180	7360
central_nervous_system	10180	7386
central_nervous_system	10180	79135
central_nervous_system	10180	80273
central_nervous_system	10180	83460
central_nervous_system	10180	8724
central_nervous_system	10180	8803
central_nervous_system	10180	9218
central_nervous_system	10180	9375
central_nervous_system	10180	9446
central_nervous_system	10180	9474
central_nervous_system	10181	10989
central_nervous_system	10181	1977
central_nervous_system	10181	25854
central_nervous_system	10181	27247
central_nervous_system	10181	29088
central_nervous_system	10181	3920
central_nervous_system	10181	54463
central_nervous_system	10181	55737
central_nervous_system	10181	56648
central_nervous_system	10181	57182
central_nervous_system	10181	6309
central_nervous_system	10181	64968
central_nervous_system	10181	801
central_nervous_system	10181	805
central_nervous_system	10181	808
central_nervous_system	10181	84890
central_nervous_system	10181	8766
central_nervous_system	10181	9110
central_nervous_system	10181	9218
central_nervous_system	10184	7799
central_nervous_system	10184	90407
central_nervous_system	10186	81832
central_nervous_system	10188	10190
central_nervous_system	10188	10539
central_nervous_system	10188	10730
central_nervous_system	10188	10772
central_nervous_system	10188	10944
central_nervous_system	10188	10959
central_nervous_system	10188	170506
central_nervous_system	10188	1964
central_nervous_system	10188	1977
central_nervous_system	10188	1982
central_nervous_system	10188	22916
central_nervous_system	10188	23473
central_nervous_system	10188	23658
central_nervous_system	10188	23788
central_nervous_system	10188	26135
central_nervous_system	10188	27292
central_nervous_system	10188	3146
central_nervous_system	10188	3190
central_nervous_system	10188	4673
central_nervous_system	10188	50804
central_nervous_system	10188	55608
central_nervous_system	10188	58155
central_nervous_system	10188	60560
central_nervous_system	10188	6125
central_nervous_system	10188	6201
central_nervous_system	10188	642558
central_nervous_system	10188	6451
central_nervous_system	10188	64710
central_nervous_system	10188	6632
central_nervous_system	10188	80856
central_nervous_system	10188	83940
central_nervous_system	10188	905
central_nervous_system	10188	908
central_nervous_system	10188	91875
central_nervous_system	10188	92597
central_nervous_system	10188	93487
central_nervous_system	10189	148534
central_nervous_system	1019	10486
central_nervous_system	1019	148808
central_nervous_system	1019	151126
central_nervous_system	1019	2060
central_nervous_system	1019	221002
central_nervous_system	1019	22891
central_nervous_system	1019	2743
central_nervous_system	1019	2744
central_nervous_system	1019	2794
central_nervous_system	1019	2892
central_nervous_system	1019	348980
central_nervous_system	1019	3778
central_nervous_system	1019	4217
central_nervous_system	1019	4591
central_nervous_system	1019	5126
central_nervous_system	1019	523
central_nervous_system	1019	54769
central_nervous_system	1019	5567
central_nervous_system	1019	57468
central_nervous_system	1019	57659
central_nervous_system	1019	5814
central_nervous_system	1019	6000
central_nervous_system	1019	6323
central_nervous_system	1019	63908
central_nervous_system	1019	6456
central_nervous_system	1019	6515
central_nervous_system	1019	7905
central_nervous_system	1019	9583
central_nervous_system	1019	9899
central_nervous_system	10190	104
central_nervous_system	10190	10814
central_nervous_system	10190	11313
central_nervous_system	10190	2137
central_nervous_system	10190	23015
central_nervous_system	10190	26993
central_nervous_system	10190	2901
central_nervous_system	10190	3054
central_nervous_system	10190	3800
central_nervous_system	10190	4297
central_nervous_system	10190	4298
central_nervous_system	10190	440270
central_nervous_system	10190	50626
central_nervous_system	10190	54806
central_nervous_system	10190	55621
central_nervous_system	10190	56100
central_nervous_system	10190	56105
central_nervous_system	10190	5986
central_nervous_system	10190	613
central_nervous_system	10190	6483
central_nervous_system	10190	6497
central_nervous_system	10190	79065
central_nervous_system	10190	79085
central_nervous_system	10190	8405
central_nervous_system	10190	84440
central_nervous_system	10190	8476
central_nervous_system	10190	8568
central_nervous_system	10194	26517
central_nervous_system	10195	10253
central_nervous_system	10195	2823
central_nervous_system	10195	8204
central_nervous_system	10196	116138
central_nervous_system	10196	147179
central_nervous_system	10196	23092
central_nervous_system	10196	23162
central_nervous_system	10196	23476
central_nervous_system	10196	23510
central_nervous_system	10196	773
central_nervous_system	10197	151613
central_nervous_system	10197	22907
central_nervous_system	10197	23137
central_nervous_system	10197	23248
central_nervous_system	10197	23264
central_nervous_system	10197	23353
central_nervous_system	10197	23383
central_nervous_system	10197	23528
central_nervous_system	10197	2590
central_nervous_system	10197	25909
central_nervous_system	10197	26010
central_nervous_system	10197	26053
central_nervous_system	10197	27332
central_nervous_system	10197	284058
central_nervous_system	10197	51317
central_nervous_system	10197	51747
central_nervous_system	10197	54665
central_nervous_system	10197	54891
central_nervous_system	10197	55367
central_nervous_system	10197	55608
central_nervous_system	10197	55746
central_nervous_system	10197	63977
central_nervous_system	10197	64062
central_nervous_system	10197	64745
central_nervous_system	10197	7329
central_nervous_system	10197	79034
central_nervous_system	10197	80314
central_nervous_system	10197	80349
central_nervous_system	10197	8241
central_nervous_system	10198	10955
central_nervous_system	10198	11332
central_nervous_system	10198	126328
central_nervous_system	10198	1329
central_nervous_system	10198	1340
central_nervous_system	10198	1347
central_nervous_system	10198	29103
central_nervous_system	10198	2992
central_nervous_system	10198	3069
central_nervous_system	10198	3157
central_nervous_system	10198	3320
central_nervous_system	10198	3916
central_nervous_system	10198	394
central_nervous_system	10198	4714
central_nervous_system	10198	4716
central_nervous_system	10198	51094
central_nervous_system	10198	5110
central_nervous_system	10198	5130
central_nervous_system	10198	54499
central_nervous_system	10198	5611
central_nervous_system	10198	5663
central_nervous_system	10198	573
central_nervous_system	10198	5962
central_nervous_system	10198	60592
central_nervous_system	10198	6233
central_nervous_system	10198	64951
central_nervous_system	10198	6541
central_nervous_system	10198	6566
central_nervous_system	10198	6711
central_nervous_system	10198	6774
central_nervous_system	10198	7316
central_nervous_system	10198	7879
central_nervous_system	10198	7905
central_nervous_system	10198	80025
central_nervous_system	10198	8721
central_nervous_system	10198	8724
central_nervous_system	10198	8935
central_nervous_system	10198	9086
central_nervous_system	10198	9093
central_nervous_system	10198	9446
central_nervous_system	10198	9474
central_nervous_system	10198	9779
central_nervous_system	102	23476
central_nervous_system	102	4726
central_nervous_system	102	54737
central_nervous_system	102	55140
central_nervous_system	102	55662
central_nervous_system	102	60412
central_nervous_system	102	6904
central_nervous_system	102	80148
central_nervous_system	102	81873
central_nervous_system	102	8721
central_nervous_system	102	8943
central_nervous_system	1020	1060
central_nervous_system	1020	10782
central_nervous_system	1020	1105
central_nervous_system	1020	151188
central_nervous_system	1020	23137
central_nervous_system	1020	23351
central_nervous_system	1020	26009
central_nervous_system	1020	2773
central_nervous_system	1020	3181
central_nervous_system	1020	51122
central_nervous_system	1020	51175
central_nervous_system	1020	6599
central_nervous_system	1020	7072
central_nervous_system	1020	8880
central_nervous_system	1020	9126
central_nervous_system	10200	23621
central_nervous_system	10201	51527
central_nervous_system	10204	10274
central_nervous_system	10204	10891
central_nervous_system	10204	1105
central_nervous_system	10204	170960
central_nervous_system	10204	1739
central_nervous_system	10204	23506
central_nervous_system	10204	25957
central_nervous_system	10204	29068
central_nervous_system	10204	51322
central_nervous_system	10204	51742
central_nervous_system	10204	54878
central_nervous_system	10204	5495
central_nervous_system	10204	55186
central_nervous_system	10204	55239
central_nervous_system	10204	55787
central_nervous_system	10204	57223
central_nervous_system	10204	57396
central_nervous_system	10204	5814
central_nervous_system	10204	58528
central_nervous_system	10204	6925
central_nervous_system	10204	80315
central_nervous_system	10204	901
central_nervous_system	10204	92379
central_nervous_system	10206	226
central_nervous_system	10206	23466
central_nervous_system	10206	23467
central_nervous_system	10206	283209
central_nervous_system	10206	51341
central_nervous_system	10206	6867
central_nervous_system	10207	10716
central_nervous_system	10207	1463
central_nervous_system	10207	170302
central_nervous_system	10207	2018
central_nervous_system	10207	2290
central_nervous_system	10207	23314
central_nervous_system	10207	23531
central_nervous_system	10207	25945
central_nervous_system	10207	26468
central_nervous_system	10207	344558
central_nervous_system	10207	4208
central_nervous_system	10207	5138
central_nervous_system	10207	53335
central_nervous_system	10207	55079
central_nervous_system	10207	57526
central_nervous_system	10207	57630
central_nervous_system	10207	6002
central_nervous_system	10207	64919
central_nervous_system	10207	7101
central_nervous_system	10207	758
central_nervous_system	10207	81688
central_nervous_system	10207	8193
central_nervous_system	10207	84722
central_nervous_system	10207	8507
central_nervous_system	10207	8543
central_nervous_system	10207	8997
central_nervous_system	10207	9355
central_nervous_system	10208	23092
central_nervous_system	10209	10659
central_nervous_system	10209	205564
central_nervous_system	10209	22990
central_nervous_system	10209	23309
central_nervous_system	10209	375449
central_nervous_system	10209	55425
central_nervous_system	10209	64478
central_nervous_system	10209	6546
central_nervous_system	10209	7216
central_nervous_system	10209	7760
central_nervous_system	10209	817
central_nervous_system	10209	84937
central_nervous_system	10209	9378
central_nervous_system	10209	9898
central_nervous_system	1021	10980
central_nervous_system	1021	226
central_nervous_system	1021	5306
central_nervous_system	1021	81689
central_nervous_system	10211	11103
central_nervous_system	10211	23036
central_nervous_system	10211	23318
central_nervous_system	10211	2737
central_nervous_system	10211	29915
central_nervous_system	10211	3020
central_nervous_system	10211	3021
central_nervous_system	10211	5150
central_nervous_system	10211	54800
central_nervous_system	10211	57786
central_nervous_system	10211	6657
central_nervous_system	10211	7072
central_nervous_system	10211	9126
central_nervous_system	10211	9295
central_nervous_system	10211	94104
central_nervous_system	10212	10368
central_nervous_system	10212	11069
central_nervous_system	10212	1123
central_nervous_system	10212	23270
central_nervous_system	10212	2560
central_nervous_system	10212	2743
central_nervous_system	10212	2892
central_nervous_system	10212	3131
central_nervous_system	10212	399947
central_nervous_system	10212	4862
central_nervous_system	10212	4915
central_nervous_system	10212	5126
central_nervous_system	10212	5522
central_nervous_system	10212	55450
central_nervous_system	10212	5581
central_nervous_system	10212	57180
central_nervous_system	10212	57552
central_nervous_system	10212	57689
central_nervous_system	10212	5999
central_nervous_system	10212	7102
central_nervous_system	10212	7881
central_nervous_system	10212	8945
central_nervous_system	10212	9547
central_nervous_system	10213	114757
central_nervous_system	10213	124359
central_nervous_system	10213	1822
central_nervous_system	10213	23196
central_nervous_system	10213	26505
central_nervous_system	10213	4302
central_nervous_system	10213	56893
central_nervous_system	10213	6638
central_nervous_system	10213	8945
central_nervous_system	10217	1073
central_nervous_system	10217	10916
central_nervous_system	10217	10971
central_nervous_system	10217	25800
central_nervous_system	10217	26258
central_nervous_system	10217	27101
central_nervous_system	10217	83940
central_nervous_system	1022	51540
central_nervous_system	10226	10294
central_nervous_system	10226	151473
central_nervous_system	10226	25927
central_nervous_system	10226	51028
central_nervous_system	10226	54536
central_nervous_system	10226	55288
central_nervous_system	10226	7320
central_nervous_system	10226	7874
central_nervous_system	10226	8731
central_nervous_system	10226	9782
central_nervous_system	10227	114792
central_nervous_system	10228	11079
central_nervous_system	10228	11094
central_nervous_system	10228	118881
central_nervous_system	10228	124565
central_nervous_system	10228	1278
central_nervous_system	10228	1992
central_nervous_system	10228	23593
central_nervous_system	10228	2519
central_nervous_system	10228	27102
central_nervous_system	10228	3117
central_nervous_system	10228	3118
central_nervous_system	10228	4637
central_nervous_system	10228	5092
central_nervous_system	10228	51465
central_nervous_system	10228	51629
central_nervous_system	10228	54458
central_nervous_system	10228	55236
central_nervous_system	10228	55851
central_nervous_system	10228	57085
central_nervous_system	10228	586
central_nervous_system	10228	5979
central_nervous_system	10228	7030
central_nervous_system	10228	84263
central_nervous_system	10235	9467
central_nervous_system	10236	10307
central_nervous_system	10236	10440
central_nervous_system	10236	10809
central_nervous_system	10236	125988
central_nervous_system	10236	1337
central_nervous_system	10236	252995
central_nervous_system	10236	255488
central_nervous_system	10236	28976
central_nervous_system	10236	51073
central_nervous_system	10236	51162
central_nervous_system	10236	51368
central_nervous_system	10236	56605
central_nervous_system	10236	64130
central_nervous_system	10236	667
central_nervous_system	10236	79095
central_nervous_system	10236	90113
central_nervous_system	10236	9583
central_nervous_system	10237	80725
central_nervous_system	10238	23244
central_nervous_system	10238	26065
central_nervous_system	10238	26130
central_nervous_system	10238	29035
central_nervous_system	10238	4899
central_nervous_system	10238	55109
central_nervous_system	10238	6461
central_nervous_system	10238	7709
central_nervous_system	10238	9482
central_nervous_system	10239	10521
central_nervous_system	10239	10658
central_nervous_system	10239	11103
central_nervous_system	10239	11231
central_nervous_system	10239	23369
central_nervous_system	10239	25957
central_nervous_system	10239	27086
central_nervous_system	10239	3192
central_nervous_system	10239	5411
central_nervous_system	10239	546
central_nervous_system	10239	56946
central_nervous_system	10239	5728
central_nervous_system	10239	64062
central_nervous_system	10239	65117
central_nervous_system	10239	7320
central_nervous_system	10239	79882
central_nervous_system	10239	8148
central_nervous_system	10239	81846
central_nervous_system	10239	901
central_nervous_system	1024	10395
central_nervous_system	1024	10695
central_nervous_system	1024	11033
central_nervous_system	1024	11135
central_nervous_system	1024	1209
central_nervous_system	1024	128218
central_nervous_system	1024	22898
central_nervous_system	1024	3959
central_nervous_system	1024	4034
central_nervous_system	1024	4782
central_nervous_system	1024	5027
central_nervous_system	1024	56904
central_nervous_system	1024	5886
central_nervous_system	1024	59339
central_nervous_system	1024	610
central_nervous_system	1024	7040
central_nervous_system	1024	7423
central_nervous_system	1024	79784
central_nervous_system	1024	81628
central_nervous_system	1024	8566
central_nervous_system	1024	8751
central_nervous_system	1024	8862
central_nervous_system	10240	155435
central_nervous_system	10240	23112
central_nervous_system	10240	29927
central_nervous_system	10240	3480
central_nervous_system	10240	4035
central_nervous_system	10240	54540
central_nervous_system	10240	7776
central_nervous_system	10240	80344
central_nervous_system	10243	6760
central_nervous_system	10244	57590
central_nervous_system	10245	132864
central_nervous_system	10245	79627
central_nervous_system	10245	905
central_nervous_system	10247	2870
central_nervous_system	10247	54487
central_nervous_system	10247	5469
central_nervous_system	10247	5936
central_nervous_system	10247	64282
central_nervous_system	10247	64710
central_nervous_system	10247	7357
central_nervous_system	10247	79797
central_nervous_system	10247	80314
central_nervous_system	10249	55623
central_nervous_system	10249	56271
central_nervous_system	10249	80143
central_nervous_system	10250	10284
central_nervous_system	10250	10311
central_nervous_system	10250	10440
central_nervous_system	10250	10552
central_nervous_system	10250	128866
central_nervous_system	10250	137682
central_nervous_system	10250	1983
central_nervous_system	10250	2271
central_nervous_system	10250	23012
central_nervous_system	10250	23291
central_nervous_system	10250	23517
central_nervous_system	10250	23582
central_nervous_system	10250	27069
central_nervous_system	10250	29088
central_nervous_system	10250	291
central_nervous_system	10250	2926
central_nervous_system	10250	3094
central_nervous_system	10250	3301
central_nervous_system	10250	4190
central_nervous_system	10250	4706
central_nervous_system	10250	4712
central_nervous_system	10250	4729
central_nervous_system	10250	516
central_nervous_system	10250	5162
central_nervous_system	10250	51646
central_nervous_system	10250	51699
central_nervous_system	10250	54148
central_nervous_system	10250	57092
central_nervous_system	10250	5955
central_nervous_system	10250	7360
central_nervous_system	10250	7386
central_nervous_system	10250	7388
central_nervous_system	10250	7419
central_nervous_system	10250	81555
central_nervous_system	10250	92259
central_nervous_system	10252	26046
central_nervous_system	10252	64710
central_nervous_system	10253	81858
central_nervous_system	10253	89953
central_nervous_system	10254	10726
central_nervous_system	10254	135154
central_nervous_system	10254	4728
central_nervous_system	10254	6923
central_nervous_system	1026	8499
central_nervous_system	10262	3550
central_nervous_system	10263	9201
central_nervous_system	10267	149420
central_nervous_system	10267	27336
central_nervous_system	10269	22859
central_nervous_system	10269	6712
central_nervous_system	10269	7067
central_nervous_system	10269	816
central_nervous_system	10269	91300
central_nervous_system	10269	9397
central_nervous_system	1027	25851
central_nervous_system	10270	7095
central_nervous_system	10270	9848
central_nervous_system	10273	1105
central_nervous_system	10273	115548
central_nervous_system	10273	151050
central_nervous_system	10273	196528
central_nervous_system	10273	23369
central_nervous_system	10273	23469
central_nervous_system	10273	26065
central_nervous_system	10273	26524
central_nervous_system	10273	285382
central_nervous_system	10273	3181
central_nervous_system	10273	3187
central_nervous_system	10273	374354
central_nervous_system	10273	389677
central_nervous_system	10273	4800
central_nervous_system	10273	51175
central_nervous_system	10273	5411
central_nervous_system	10273	55578
central_nervous_system	10273	57337
central_nervous_system	10273	57534
central_nervous_system	10273	6093
central_nervous_system	10273	65986
central_nervous_system	10273	6815
central_nervous_system	10273	7543
central_nervous_system	10273	8880
central_nervous_system	10274	10383
central_nervous_system	10274	10975
central_nervous_system	10274	1175
central_nervous_system	10274	122961
central_nervous_system	10274	1337
central_nervous_system	10274	16
central_nervous_system	10274	23017
central_nervous_system	10274	27072
central_nervous_system	10274	2879
central_nervous_system	10274	29101
central_nervous_system	10274	2987
central_nervous_system	10274	4338
central_nervous_system	10274	4697
central_nervous_system	10274	4714
central_nervous_system	10274	4976
central_nervous_system	10274	54958
central_nervous_system	10274	54997
central_nervous_system	10274	55847
central_nervous_system	10274	64121
central_nervous_system	10274	64432
central_nervous_system	10274	654790
central_nervous_system	10274	7167
central_nervous_system	10274	7345
central_nervous_system	10274	84316
central_nervous_system	10274	84548
central_nervous_system	10274	9362
central_nervous_system	10277	10294
central_nervous_system	10277	10539
central_nervous_system	10277	10611
central_nervous_system	10277	10724
central_nervous_system	10277	10914
central_nervous_system	10277	10955
central_nervous_system	10277	10959
central_nervous_system	10277	134553
central_nervous_system	10277	1983
central_nervous_system	10277	2037
central_nervous_system	10277	22998
central_nervous_system	10277	23039
central_nervous_system	10277	23291
central_nervous_system	10277	26025
central_nervous_system	10277	26258
central_nervous_system	10277	2665
central_nervous_system	10277	2760
central_nervous_system	10277	28998
central_nervous_system	10277	2908
central_nervous_system	10277	2926
central_nervous_system	10277	29883
[truncated: 998,000+ more rows]
